# Supplementary material for: Experimental and Computational Methods for Allelic Imbalance Analysis from Single-Nucleus RNA-seq Data
Source: bioRxiv. 2025 Jan 15:2024.08.13.607784. Originally published 2024 Aug 16. Preprint. [Version 2] doi: 10.1101/2024.08.13.607784 (PMC11343128; doi:10.1101/2024.08.13.607784)
Supplement: Supplement 2 — Supplementary Table 2 Peak- and gene-level allelic imbalance results with GTEx data [file media-2.xlsx]

## Sheet: YJ89_Sierra
Estimate	Std..Error	z.value	pval	Test	Peak	NumSamp	logP	padj	Gene
1.50426	0.135088	11.1354	8.43782e-29	(Intercept)	CBWD5_9_65671963_65672505_1_CBWD5_9_65671963_65672505_1	1	-64.6422	1.87581e-24	CBWD5
-1.45303	0.161474	-8.99855	2.28721e-19	(Intercept)	CCNT2_2_134939902_134940430_1_CCNT2_2_134939902_134940430_1	1	-42.9218	5.08241e-15	CCNT2
1.32315	0.154578	8.5598	1.13066e-17	(Intercept)	CDON_11_125973036_125973425__1_CDON_11_125973036_125973425__1	1	-39.0211	2.51198e-13	CDON
0.693103	0.0744263	9.31261	1.24728e-20	(Intercept)	CELF2_AS2_10_11103476_11103943__1_CELF2_AS2_10_11103476_11103943__1	1	-45.8307	2.77184e-16	CELF2
1.94582	0.19516	9.97037	2.05455e-23	(Intercept)	DPP6_7_154680250_154680730_1_DPP6_7_154680250_154680730_1	1	-52.2394	4.56686e-19	DPP6
1.88303	0.131417	14.3286	1.44942e-46	(Intercept)	FAM66A_8_12380846_12381494_1_FAM66A_8_12380846_12381494_1	1	-105.548	3.22365e-42	FAM66A
1.27859	0.135059	9.46686	2.88381e-21	(Intercept)	FGF14_13_101976080_101976626__1_FGF14_13_101976080_101976626__1	1	-47.2952	6.40927e-17	FGF14
3.75462	0.270342	13.8884	7.44637e-44	(Intercept)	HLA_A_6_29945257_29945884_1_HLA_A_6_29945257_29945884_1	1	-99.306	1.656e-39	HLA
2.43405	0.183953	13.2319	5.73903e-40	(Intercept)	INPP5F_10_119828250_119828713_1_INPP5F_10_119828250_119828713_1	1	-90.3561	1.27619e-35	INPP5F
2.92465	0.0995873	29.3678	1.41792e-189	(Intercept)	INPP5F_10_119828721_119829193_1_INPP5F_10_119828721_119829193_1	1	-434.839	3.15417e-185	INPP5F
1.16806	0.0970967	12.0298	2.47658e-33	(Intercept)	KCNIP4_4_21626773_21627511__1_KCNIP4_4_21626773_21627511__1	1	-75.0784	5.50643e-29	KCNIP4
1.47544	0.11146	13.2373	5.34223e-40	(Intercept)	LINC00969_3_195700289_195700795_1_LINC00969_3_195700289_195700795_1	1	-90.4278	1.188e-35	LINC00969
-1.29777	0.145339	-8.92926	4.28862e-19	(Intercept)	LSAMP_3_116206233_116206761__1_LSAMP_3_116206233_116206761__1	1	-42.2932	9.52932e-15	LSAMP
4.75189	0.0864732	54.9522	0	(Intercept)	MEG3_14_100846178_100847480_1_MEG3_14_100846178_100847480_1	1	-1514.11	0	MEG3
9.21806	1.01295	9.10022	9.01491e-20	(Intercept)	MEG3_14_100848993_100849935_1_MEG3_14_100848993_100849935_1	1	-43.8528	2.00329e-15	MEG3
0.664661	0.0770758	8.62347	6.49529e-18	(Intercept)	NRXN3_14_79017766_79018361_1_NRXN3_14_79017766_79018361_1	1	-39.5755	1.44312e-13	NRXN3
-1.80667	0.18508	-9.76156	1.646e-22	(Intercept)	NSUN2_5_6605607_6606405__1_NSUN2_5_6605607_6606405__1	1	-50.1585	3.65841e-18	NSUN2
1.19676	0.095628	12.5148	6.19997e-36	(Intercept)	PDE5A_4_119547120_119547553__1_PDE5A_4_119547120_119547553__1	1	-81.0685	1.37863e-31	PDE5A
-1.71161	0.147867	-11.5753	5.49647e-31	(Intercept)	PILRB_7_100357563_100358031_1_PILRB_7_100357563_100358031_1	1	-69.676	1.22203e-26	PILRB
-0.745768	0.0612073	-12.1843	3.76883e-34	(Intercept)	PILRB_7_100359455_100367733_1_PILRB_7_100359455_100367733_1	1	-76.9611	8.38e-30	PILRB
0.744297	0.0430484	17.2898	5.61935e-67	(Intercept)	PKD1_16_2088710_2089063__1_PKD1_16_2088710_2089063__1	1	-152.547	1.24991e-62	PKD1
-1.9158	0.218642	-8.76229	1.91331e-18	(Intercept)	PLCB1_20_8586738_8587188_1_PLCB1_20_8586738_8587188_1	1	-40.7977	4.25118e-14	PLCB1
1.03655	0.0950002	10.9111	1.02045e-27	(Intercept)	PLD3_19_40377931_40378615_1_PLD3_19_40377931_40378615_1	1	-62.1496	2.26845e-23	PLD3
-1.33546	0.119023	-11.2202	3.24418e-29	(Intercept)	RBFOX1_16_7213112_7213587_1_RBFOX1_16_7213112_7213587_1	1	-65.5981	7.21247e-25	RBFOX1
-2.22289	0.234877	-9.46408	2.96157e-21	(Intercept)	ROBO2_3_76621712_76622410_1_ROBO2_3_76621712_76622410_1	1	-47.2686	6.58179e-17	ROBO2
0.71248	0.0832491	8.55841	1.14432e-17	(Intercept)	RPL13_16_89563044_89563432_1_RPL13_16_89563044_89563432_1	1	-39.0091	2.54222e-13	RPL13
2.38984	0.22283	10.725	7.77274e-27	(Intercept)	RPL14_3_40461423_40462337_1_RPL14_3_40461423_40462337_1	1	-60.1192	1.7278e-22	RPL14
0.450596	0.0201444	22.3683	8.01162e-111	(Intercept)	SH3GL2_9_17619228_17619704_1_SH3GL2_9_17619228_17619704_1	1	-253.506	1.78211e-106	SH3GL2
-0.925283	0.0663108	-13.9537	2.98592e-44	(Intercept)	SYNGR1_22_39385157_39385588_1_SYNGR1_22_39385157_39385588_1	1	-100.22	6.64069e-40	SYNGR1
0.914344	0.0604799	15.1181	1.22975e-51	(Intercept)	TRIM9_14_50988563_50989028__1_TRIM9_14_50988563_50989028__1	1	-117.225	2.7352e-47	TRIM9
3.92214	0.4002	9.80045	1.1208e-22	(Intercept)	TSPAN5_4_98592497_98592845__1_TSPAN5_4_98592497_98592845__1	1	-50.5428	2.4912e-18	TSPAN5
0.952461	0.116021	8.2094	2.22288e-16	(Intercept)	CNTN5_11_99252043_99252523_1_CNTN5_11_99252043_99252523_1	1	-36.0426	4.93769e-12	CNTN5
0.339514	0.0412247	8.2357	1.78504e-16	(Intercept)	MPDZ_9_13106459_13107010__1_MPDZ_9_13106459_13107010__1	1	-36.2619	3.96528e-12	MPDZ
-1.1783	0.142924	-8.24425	1.66205e-16	(Intercept)	RPS23_5_82273358_82273601__1_RPS23_5_82273358_82273601__1	1	-36.3333	3.69224e-12	RPS23
0.842921	0.103702	8.12827	4.35445e-16	(Intercept)	SAMD12_8_118433402_118433866__1_SAMD12_8_118433402_118433866__1	1	-35.3702	9.67211e-12	SAMD12
-0.683058	0.0850806	-8.02836	9.87813e-16	(Intercept)	CABP1_12_120656426_120656924_1_CABP1_12_120656426_120656924_1	1	-34.551	2.19403e-11	CABP1
0.759441	0.0990918	7.66402	1.80207e-14	(Intercept)	CSMD1_8_4143349_4143823__1_CSMD1_8_4143349_4143823__1	1	-31.6473	4.00241e-10	CSMD1
1.3796	0.181486	7.60166	2.92345e-14	(Intercept)	CDON_11_125962576_125963134__1_CDON_11_125962576_125963134__1	1	-31.1634	6.49269e-10	CDON
1.62712	0.214263	7.59401	3.1015e-14	(Intercept)	CNTN5_11_99285186_99285612_1_CNTN5_11_99285186_99285612_1	1	-31.1043	6.8878e-10	CNTN5
-1.35992	0.179484	-7.57685	3.54034e-14	(Intercept)	ZNF385B_2_179664029_179664579__1_ZNF385B_2_179664029_179664579__1	1	-30.972	7.86204e-10	ZNF385B
1.89697	0.252734	7.50577	6.10686e-14	(Intercept)	CTNNA2_2_79487844_79488360_1_CTNNA2_2_79487844_79488360_1	1	-30.4268	1.35609e-09	CTNNA2
-0.864714	0.115259	-7.50239	6.26668e-14	(Intercept)	AHI1_6_135285196_135285784__1_AHI1_6_135285196_135285784__1	1	-30.4009	1.39152e-09	AHI1
-0.503311	0.0681999	-7.37994	1.58365e-13	(Intercept)	SLC24A2_9_19509712_19510204__1_SLC24A2_9_19509712_19510204__1	1	-29.4739	3.51633e-09	SLC24A2
-0.967533	0.132505	-7.30186	2.83814e-13	(Intercept)	SLC36A1_5_151467758_151468309_1_SLC36A1_5_151467758_151468309_1	1	-28.8905	6.30152e-09	SLC36A1
-0.639084	0.0876793	-7.28889	3.12525e-13	(Intercept)	CSMD1_8_4138065_4138719__1_CSMD1_8_4138065_4138719__1	1	-28.7941	6.93868e-09	CSMD1
0.953745	0.130947	7.28345	3.2539e-13	(Intercept)	MAGI2_7_78407601_78408129__1_MAGI2_7_78407601_78408129__1	1	-28.7538	7.22399e-09	MAGI2
-2.82472	0.388998	-7.26154	3.82716e-13	(Intercept)	CROCC_1_16905139_16905361_1_CROCC_1_16905139_16905361_1	1	-28.5915	8.4963e-09	CROCC
0.744262	0.10366	7.17986	6.97827e-13	(Intercept)	ABLIM1_10_114459525_114460017__1_ABLIM1_10_114459525_114460017__1	1	-27.9908	1.54911e-08	ABLIM1
1.591	0.223795	7.10918	1.16733e-12	(Intercept)	CSMD1_8_4856976_4857338__1_CSMD1_8_4856976_4857338__1	1	-27.4763	2.59125e-08	CSMD1
-2.76361	0.389458	-7.09605	1.28372e-12	(Intercept)	AMH_19_2251613_2252073_1_AMH_19_2251613_2252073_1	1	-27.3813	2.84947e-08	AMH
0.819477	0.116695	7.02238	2.18128e-12	(Intercept)	FAM155A_13_107576317_107576791__1_FAM155A_13_107576317_107576791__1	1	-26.8511	4.84156e-08	FAM155A
-0.888427	0.12663	-7.01595	2.28394e-12	(Intercept)	CSMD1_8_4340130_4340646__1_CSMD1_8_4340130_4340646__1	1	-26.8051	5.0692e-08	CSMD1
0.814788	0.116427	6.99826	2.59165e-12	(Intercept)	SPTBN4_19_40540415_40540823_1_SPTBN4_19_40540415_40540823_1	1	-26.6787	5.7519e-08	SPTBN4
-0.758879	0.108846	-6.97206	3.12342e-12	(Intercept)	GABPB1_AS1_15_50356523_50357243_1_GABPB1_AS1_15_50356523_50357243_1	1	-26.4921	6.93181e-08	GABPB1
-0.554292	0.0798399	-6.94254	3.85109e-12	(Intercept)	RBM26_13_79383070_79383514__1_RBM26_13_79383070_79383514__1	1	-26.2827	8.54633e-08	RBM26
-2.54364	0.366727	-6.93607	4.03171e-12	(Intercept)	ZNF331_19_53539478_53539988_1_ZNF331_19_53539478_53539988_1	1	-26.2368	8.94677e-08	ZNF331
0.703616	0.102595	6.85821	6.97282e-12	(Intercept)	NLGN1_3_174024139_174024655_1_NLGN1_3_174024139_174024655_1	1	-25.689	1.54727e-07	NLGN1
-1.22981	0.179671	-6.84478	7.65951e-12	(Intercept)	FAM179A_2_29029192_29029918_1_FAM179A_2_29029192_29029918_1	1	-25.5951	1.69957e-07	FAM179A
0.670414	0.0981163	6.83285	8.32437e-12	(Intercept)	KCNC2_12_75156214_75156688__1_KCNC2_12_75156214_75156688__1	1	-25.5118	1.84701e-07	KCNC2
-1.31786	0.193093	-6.82502	8.79128e-12	(Intercept)	WRB_21_39397236_39397872_1_WRB_21_39397236_39397872_1	1	-25.4573	1.95052e-07	WRB
1.50856	0.22104	6.8248	8.80455e-12	(Intercept)	CDHR3_7_105993013_105993763_1_CDHR3_7_105993013_105993763_1	1	-25.4558	1.95338e-07	CDHR3
5.43788	0.803855	6.76475	1.3354e-11	(Intercept)	PEX5L_3_180030921_180031363__1_PEX5L_3_180030921_180031363__1	1	-25.0392	2.96258e-07	PEX5L
1.1914	0.176319	6.75708	1.40801e-11	(Intercept)	STAT6_12_57095804_57096263__1_STAT6_12_57095804_57096263__1	1	-24.9863	3.12352e-07	STAT6
0.627596	0.0929309	6.75336	1.44458e-11	(Intercept)	HLA_B_6_31353872_31354267__1_HLA_B_6_31353872_31354267__1	1	-24.9606	3.2045e-07	HLA
1.04898	0.156626	6.69736	2.12216e-11	(Intercept)	TDG_12_103988352_103988850_1_TDG_12_103988352_103988850_1	1	-24.576	4.70737e-07	TDG
0.537582	0.0808859	6.64618	3.00792e-11	(Intercept)	ADGRB3_6_68842535_68843153_1_ADGRB3_6_68842535_68843153_1	1	-24.2272	6.67188e-07	ADGRB3
-0.508563	0.0765903	-6.64004	3.13587e-11	(Intercept)	ZNF302_19_34677747_34678491_1_ZNF302_19_34677747_34678491_1	1	-24.1855	6.95537e-07	ZNF302
-1.39508	0.210879	-6.61554	3.70202e-11	(Intercept)	DDX11_12_31104387_31104791_1_DDX11_12_31104387_31104791_1	1	-24.0196	8.21072e-07	DDX11
-0.5645	0.0854005	-6.61002	3.8426e-11	(Intercept)	KCNIP4_4_21541608_21542127__1_KCNIP4_4_21541608_21542127__1	1	-23.9823	8.52211e-07	KCNIP4
-0.573	0.0867984	-6.6015	4.07007e-11	(Intercept)	COX11_17_54961810_54962494__1_COX11_17_54961810_54962494__1	1	-23.9248	9.02618e-07	COX11
-3.01609	0.457915	-6.58658	4.50066e-11	(Intercept)	KCNQ1_11_2598196_2598604_1_KCNQ1_11_2598196_2598604_1	1	-23.8242	9.98066e-07	KCNQ1
-0.877725	0.133873	-6.55639	5.51241e-11	(Intercept)	RBFOX1_16_6209842_6210436_1_RBFOX1_16_6209842_6210436_1	1	-23.6214	1.22238e-06	RBFOX1
-0.861228	0.131727	-6.53798	6.23532e-11	(Intercept)	NQO2_6_3028305_3028869_1_NQO2_6_3028305_3028869_1	1	-23.4982	1.38262e-06	NQO2
-0.801552	0.123282	-6.50177	7.938e-11	(Intercept)	GGT7_20_34855706_34856344__1_GGT7_20_34855706_34856344__1	1	-23.2568	1.76009e-06	GGT7
-1.22415	0.188467	-6.49532	8.28572e-11	(Intercept)	NKAIN2_6_123918902_123919473_1_NKAIN2_6_123918902_123919473_1	1	-23.2139	1.83711e-06	NKAIN2
-1.09134	0.170404	-6.4044	1.50959e-10	(Intercept)	APIP_11_34907810_34908363__1_APIP_11_34907810_34908363__1	1	-22.614	3.34691e-06	APIP
0.905025	0.141516	6.39523	1.60306e-10	(Intercept)	PTPRD_9_9387315_9387861__1_PTPRD_9_9387315_9387861__1	1	-22.5539	3.55398e-06	PTPRD
-0.794105	0.124273	-6.39	1.65881e-10	(Intercept)	GABPB1_AS1_15_50367618_50368332_1_GABPB1_AS1_15_50367618_50368332_1	1	-22.5198	3.67741e-06	GABPB1
2.23377	0.349755	6.38667	1.6954e-10	(Intercept)	FARS2_6_5291313_5291786_1_FARS2_6_5291313_5291786_1	1	-22.4979	3.75837e-06	FARS2
-1.35001	0.212014	-6.36756	1.92055e-10	(Intercept)	UBA6_AS1_4_67810328_67810892_1_UBA6_AS1_4_67810328_67810892_1	1	-22.3732	4.25729e-06	UBA6
-1.02519	0.161841	-6.33459	2.37966e-10	(Intercept)	TTC3_21_37096837_37097551_1_TTC3_21_37096837_37097551_1	1	-22.1589	5.27476e-06	TTC3
0.965708	0.152969	6.3131	2.73496e-10	(Intercept)	CNTN5_11_99132908_99133766_1_CNTN5_11_99132908_99133766_1	1	-22.0197	6.06205e-06	CNTN5
-0.727352	0.115519	-6.2964	3.04635e-10	(Intercept)	MZT2A_2_131483889_131492359__1_MZT2A_2_131483889_131492359__1	1	-21.9119	6.75193e-06	MZT2A
-0.872318	0.139497	-6.25332	4.01817e-10	(Intercept)	TNFAIP2_14_103137026_103137439_1_TNFAIP2_14_103137026_103137439_1	1	-21.635	8.90546e-06	TNFAIP2
1.30568	0.209486	6.23278	4.58233e-10	(Intercept)	RBFOX3_17_79284464_79285082__1_RBFOX3_17_79284464_79285082__1	1	-21.5036	1.01554e-05	RBFOX3
0.79245	0.127514	6.21462	5.145e-10	(Intercept)	FUT9_6_96058000_96058558_1_FUT9_6_96058000_96058558_1	1	-21.3878	1.14018e-05	FUT9
0.943586	0.151887	6.21242	5.21734e-10	(Intercept)	TRAPPC12_2_3480024_3480502_1_TRAPPC12_2_3480024_3480502_1	1	-21.3739	1.15616e-05	TRAPPC12
0.697334	0.113287	6.15545	7.48637e-10	(Intercept)	EIF5A_17_7312071_7312463_1_EIF5A_17_7312071_7312463_1	1	-21.0128	1.65891e-05	EIF5A
-1.23471	0.200844	-6.14763	7.86484e-10	(Intercept)	RP11_190A12.8_1_159867200_159867685_1_RP11_190A12.8_1_159867200_159867685_1	1	-20.9634	1.74269e-05	RP11
-0.740028	0.121122	-6.10977	9.97765e-10	(Intercept)	HLA_C_6_31268749_31269074__1_HLA_C_6_31268749_31269074__1	1	-20.7255	2.21075e-05	HLA
0.432233	0.0709203	6.09463	1.09691e-09	(Intercept)	REEP1_2_86213993_86214309__1_REEP1_2_86213993_86214309__1	1	-20.6308	2.43032e-05	REEP1
-1.09863	0.18034	-6.09201	1.115e-09	(Intercept)	LINS1_15_100568104_100568620__1_LINS1_15_100568104_100568620__1	1	-20.6144	2.47028e-05	LINS1
-0.871978	0.143249	-6.08714	1.14943e-09	(Intercept)	DCLK1_13_35821825_35822833__1_DCLK1_13_35821825_35822833__1	1	-20.584	2.54645e-05	DCLK1
1.25464	0.206366	6.07969	1.20416e-09	(Intercept)	CNTN5_11_99298669_99299257_1_CNTN5_11_99298669_99299257_1	1	-20.5375	2.66758e-05	CNTN5
0.680389	0.113017	6.02025	1.74148e-09	(Intercept)	RGS7_1_241238941_241239445__1_RGS7_1_241238941_241239445__1	1	-20.1685	3.85773e-05	RGS7
-0.489922	0.08164	-6.00101	1.96097e-09	(Intercept)	CHSY3_5_130023692_130024183_1_CHSY3_5_130023692_130024183_1	1	-20.0498	4.34374e-05	CHSY3
-0.8039	0.134303	-5.98574	2.15413e-09	(Intercept)	FOCAD_9_20790295_20790801_1_FOCAD_9_20790295_20790801_1	1	-19.9559	4.7714e-05	FOCAD
0.906206	0.151704	5.97353	2.3218e-09	(Intercept)	AMFR_16_56361452_56361682__1_AMFR_16_56361452_56361682__1	1	-19.8809	5.14255e-05	AMFR
-0.702379	0.117681	-5.9685	2.39447e-09	(Intercept)	KLHDC10_7_130134665_130135235_1_KLHDC10_7_130134665_130135235_1	1	-19.8501	5.30326e-05	KLHDC10
-0.931497	0.156413	-5.95538	2.59462e-09	(Intercept)	GABPB1_AS1_15_50364041_50364587_1_GABPB1_AS1_15_50364041_50364587_1	1	-19.7698	5.7463e-05	GABPB1
-0.892462	0.150143	-5.9441	2.77982e-09	(Intercept)	ANKRD36_2_97232491_97233064_1_ANKRD36_2_97232491_97233064_1	1	-19.7009	6.15619e-05	ANKRD36
0.608858	0.10261	5.93374	2.96117e-09	(Intercept)	THRB_3_24303919_24304561__1_THRB_3_24303919_24304561__1	1	-19.6377	6.55751e-05	THRB
-2.09333	0.353296	-5.92513	3.12044e-09	(Intercept)	MEST_7_130500639_130501060_1_MEST_7_130500639_130501060_1	1	-19.5853	6.90991e-05	MEST
1.62533	0.275566	5.89816	3.67569e-09	(Intercept)	GPNMB_7_23274674_23275108_1_GPNMB_7_23274674_23275108_1	1	-19.4215	8.13908e-05	GPNMB
0.959095	0.163126	5.87949	4.11543e-09	(Intercept)	CSMD1_8_4539008_4539628__1_CSMD1_8_4539008_4539628__1	1	-19.3085	9.11238e-05	CSMD1
1.98753	0.338228	5.87631	4.19502e-09	(Intercept)	HLA_DRB1_6_32578744_32579178__1_HLA_DRB1_6_32578744_32579178__1	1	-19.2894	9.2882e-05	HLA
-0.860254	0.146851	-5.85802	4.68421e-09	(Intercept)	USP49_6_41802458_41803028__1_USP49_6_41802458_41803028__1	1	-19.1791	0.000103708	USP49
-1.25263	0.214273	-5.84598	5.03583e-09	(Intercept)	GABPB1_AS1_15_50369008_50370316_1_GABPB1_AS1_15_50369008_50370316_1	1	-19.1067	0.000111488	GABPB1
0.731383	0.125431	5.83095	5.51123e-09	(Intercept)	WWOX_16_78497332_78497992_1_WWOX_16_78497332_78497992_1	1	-19.0165	0.000122008	WWOX
1.11651	0.192119	5.81156	6.18943e-09	(Intercept)	AC007796.1_19_31408701_31409205_1_AC007796.1_19_31408701_31409205_1	1	-18.9004	0.000137015	AC007796.1
0.805016	0.138885	5.79629	6.77983e-09	(Intercept)	CD151_11_838340_838889_1_CD151_11_838340_838889_1	1	-18.8093	0.000150078	CD151
1.40934	0.243375	5.79081	7.0046e-09	(Intercept)	MICAL2_11_12246471_12246993_1_MICAL2_11_12246471_12246993_1	1	-18.7767	0.000155047	MICAL2
0.650697	0.112615	5.77809	7.55525e-09	(Intercept)	HMGCS1_5_43298130_43298754__1_HMGCS1_5_43298130_43298754__1	1	-18.701	0.000167228	HMGCS1
1.34209	0.23422	5.73004	1.0041e-08	(Intercept)	CBWD5_9_65716254_65716685_1_CBWD5_9_65716254_65716685_1	1	-18.4166	0.000222236	CBWD5
1.01699	0.177515	5.72905	1.00994e-08	(Intercept)	RP11_90D4.3_12_8326898_8327521_1_RP11_90D4.3_12_8326898_8327521_1	1	-18.4108	0.00022352	RP11
1.7118	0.301445	5.67864	1.35769e-08	(Intercept)	SFXN4_10_119161099_119161567__1_SFXN4_10_119161099_119161567__1	1	-18.1149	0.000300469	SFXN4
-0.989102	0.174599	-5.66499	1.47035e-08	(Intercept)	ANKRD36_2_97212067_97212699_1_ANKRD36_2_97212067_97212699_1	1	-18.0352	0.000325388	ANKRD36
1.59625	0.282041	5.65964	1.51687e-08	(Intercept)	TTC7B_14_90794203_90794713__1_TTC7B_14_90794203_90794713__1	1	-18.004	0.000335668	TTC7B
-0.822324	0.14538	-5.65637	1.54611e-08	(Intercept)	DDX55_12_123620553_123620941_1_DDX55_12_123620553_123620941_1	1	-17.9849	0.000342122	DDX55
1.41108	0.24955	5.65449	1.56314e-08	(Intercept)	RBFOX1_16_7095507_7096048_1_RBFOX1_16_7095507_7096048_1	1	-17.974	0.000345876	RBFOX1
-1.09859	0.195379	-5.62288	1.87802e-08	(Intercept)	GABPB1_AS1_15_50355379_50356408_1_GABPB1_AS1_15_50355379_50356408_1	1	-17.7905	0.000415531	GABPB1
-0.385118	0.0686129	-5.6129	1.98965e-08	(Intercept)	TTC37_5_95463895_95464255__1_TTC37_5_95463895_95464255__1	1	-17.7327	0.000440211	TTC37
-2.22848	0.397796	-5.60206	2.11821e-08	(Intercept)	CBWD5_9_65680772_65681160_1_CBWD5_9_65680772_65681160_1	1	-17.6701	0.000468632	CBWD5
-1.68355	0.302008	-5.57451	2.48229e-08	(Intercept)	RBFOX1_16_6310463_6310907_1_RBFOX1_16_6310463_6310907_1	1	-17.5115	0.000549157	RBFOX1
2.90378	0.522185	5.56082	2.6851e-08	(Intercept)	PLAGL1_6_143968440_143968902__1_PLAGL1_6_143968440_143968902__1	1	-17.433	0.000593997	PLAGL1
-1.32784	0.239812	-5.53702	3.07658e-08	(Intercept)	CRLF3_17_30785084_30785588__1_CRLF3_17_30785084_30785588__1	1	-17.2969	0.000680571	CRLF3
1.80738	0.326604	5.53387	3.13239e-08	(Intercept)	CTD_2026G6.3_3_75563220_75563790__1_CTD_2026G6.3_3_75563220_75563790__1	1	-17.2789	0.000692885	CTD
-0.595323	0.107585	-5.53353	3.13854e-08	(Intercept)	RBFOX1_16_6487253_6487673_1_RBFOX1_16_6487253_6487673_1	1	-17.2769	0.000694213	RBFOX1
0.893525	0.161697	5.52592	3.27768e-08	(Intercept)	MUC20_3_195729628_195730134_1_MUC20_3_195729628_195730134_1	1	-17.2335	0.000724957	MUC20
0.582041	0.105415	5.52141	3.36293e-08	(Intercept)	TULP4_6_158329019_158329511_1_TULP4_6_158329019_158329511_1	1	-17.2079	0.00074378	TULP4
-1.41245	0.255837	-5.5209	3.37274e-08	(Intercept)	ZNF213_16_3133281_3133719_1_ZNF213_16_3133281_3133719_1	1	-17.205	0.000745915	ZNF213
0.835917	0.152055	5.49746	3.85298e-08	(Intercept)	ZNF638_2_71365909_71366371_1_ZNF638_2_71365909_71366371_1	1	-17.0718	0.000852086	ZNF638
0.516546	0.0942865	5.47847	4.29008e-08	(Intercept)	LIMCH1_4_41652926_41653357_1_LIMCH1_4_41652926_41653357_1	1	-16.9644	0.000948707	LIMCH1
-0.969491	0.177042	-5.47606	4.349e-08	(Intercept)	SLC38A9_5_55647148_55647626__1_SLC38A9_5_55647148_55647626__1	1	-16.9507	0.000961693	SLC38A9
-1.39102	0.254126	-5.47374	4.40641e-08	(Intercept)	ROBO2_3_76712147_76712729_1_ROBO2_3_76712147_76712729_1	1	-16.9376	0.000974346	ROBO2
2.04765	0.375353	5.45527	4.88982e-08	(Intercept)	RP11_649G15.2_8_106578998_106579435__1_RP11_649G15.2_8_106578998_106579435__1	1	-16.8335	0.00108119	RP11
-0.73008	0.134815	-5.41544	6.11389e-08	(Intercept)	ZFYVE28_4_2369820_2370324__1_ZFYVE28_4_2369820_2370324__1	1	-16.6101	0.00135178	ZFYVE28
1.92991	0.356707	5.41035	6.29034e-08	(Intercept)	RGS7_1_240887168_240887840__1_RGS7_1_240887168_240887840__1	1	-16.5817	0.00139073	RGS7
1.84055	0.340401	5.407	6.4089e-08	(Intercept)	GTF2I_7_74759487_74760059_1_GTF2I_7_74759487_74760059_1	1	-16.563	0.00141688	GTF2I
1.05993	0.196172	5.4031	6.5499e-08	(Intercept)	VARS2_6_30925919_30926459_1_VARS2_6_30925919_30926459_1	1	-16.5412	0.00144799	VARS2
-1.00942	0.187052	-5.39644	6.79756e-08	(Intercept)	KCNQ5_6_72863248_72863896_1_KCNQ5_6_72863248_72863896_1	1	-16.5041	0.00150267	KCNQ5
-0.60375	0.112306	-5.37595	7.61811e-08	(Intercept)	RGS7_1_241186581_241187193__1_RGS7_1_241186581_241187193__1	1	-16.3902	0.00168398	RGS7
0.810989	0.150926	5.37341	7.726e-08	(Intercept)	OXR1_8_106563376_106563869_1_OXR1_8_106563376_106563869_1	1	-16.3761	0.00170776	OXR1
-0.704971	0.131347	-5.36724	7.99507e-08	(Intercept)	ADARB2_10_1580468_1580986__1_ADARB2_10_1580468_1580986__1	1	-16.3419	0.00176715	ADARB2
-0.860207	0.160929	-5.34526	9.02891e-08	(Intercept)	APIP_11_34911457_34912465__1_APIP_11_34911457_34912465__1	1	-16.2202	0.00199557	APIP
-3.14994	0.589608	-5.34243	9.17074e-08	(Intercept)	PPFIA4_1_203052975_203053629_1_PPFIA4_1_203052975_203053629_1	1	-16.2047	0.00202683	PPFIA4
1.31215	0.245842	5.33736	9.43079e-08	(Intercept)	GPR135_14_59443362_59443818__1_GPR135_14_59443362_59443818__1	1	-16.1767	0.0020842	GPR135
-3.13577	0.589838	-5.31632	1.05886e-07	(Intercept)	NUTM2B_AS1_10_79669453_79669939__1_NUTM2B_AS1_10_79669453_79669939__1	1	-16.0609	0.00233997	NUTM2B
0.764618	0.144021	5.30907	1.10188e-07	(Intercept)	LINGO2_9_28009091_28009606__1_LINGO2_9_28009091_28009606__1	1	-16.0211	0.00243494	LINGO2
-0.464863	0.0878812	-5.28967	1.22534e-07	(Intercept)	FGF14_13_102028673_102029196__1_FGF14_13_102028673_102029196__1	1	-15.9149	0.00270764	FGF14
-1.03975	0.196651	-5.28729	1.24143e-07	(Intercept)	CSMD1_8_4067446_4067944__1_CSMD1_8_4067446_4067944__1	1	-15.9018	0.00274305	CSMD1
-1.35976	0.257195	-5.28689	1.24412e-07	(Intercept)	MPPE1_18_11907651_11908124__1_MPPE1_18_11907651_11908124__1	1	-15.8997	0.00274888	MPPE1
-0.880456	0.16655	-5.28645	1.24716e-07	(Intercept)	RGMB_5_98796079_98796433_1_RGMB_5_98796079_98796433_1	1	-15.8972	0.00275547	RGMB
-1.19993	0.228204	-5.25813	1.45525e-07	(Intercept)	H6PD_1_9267789_9268271_1_H6PD_1_9267789_9268271_1	1	-15.7429	0.00321508	H6PD
1.41577	0.270015	5.2433	1.57729e-07	(Intercept)	FAM184A_6_118969970_118970510__1_FAM184A_6_118969970_118970510__1	1	-15.6624	0.00348455	FAM184A
-0.494656	0.0945317	-5.2327	1.67051e-07	(Intercept)	GRIN2A_16_10036348_10037245__1_GRIN2A_16_10036348_10037245__1	1	-15.605	0.00369032	GRIN2A
1.20535	0.230586	5.22731	1.7199e-07	(Intercept)	KLHL5_4_39113019_39113697_1_KLHL5_4_39113019_39113697_1	1	-15.5758	0.00379926	KLHL5
0.648188	0.124387	5.21107	1.8775e-07	(Intercept)	SYNJ2_6_158097404_158097908_1_SYNJ2_6_158097404_158097908_1	1	-15.4882	0.00414721	SYNJ2
1.23408	0.236934	5.20854	1.90336e-07	(Intercept)	RP11_895K13.2_16_10034124_10034460_1_RP11_895K13.2_16_10034124_10034460_1	1	-15.4745	0.00420415	RP11
-1.44716	0.277854	-5.20837	1.90508e-07	(Intercept)	FBXL17_5_107980642_107981164__1_FBXL17_5_107980642_107981164__1	1	-15.4736	0.00420774	FBXL17
-1.25248	0.241621	-5.18364	2.17597e-07	(Intercept)	SLC36A1_5_151468502_151469210_1_SLC36A1_5_151468502_151469210_1	1	-15.3406	0.00480586	SLC36A1
2.41591	0.466752	5.17602	2.26675e-07	(Intercept)	TNKS_8_9722143_9722563_1_TNKS_8_9722143_9722563_1	1	-15.2998	0.00500611	TNKS
0.544967	0.105463	5.16737	2.37411e-07	(Intercept)	CHRM3_1_239737542_239738052_1_CHRM3_1_239737542_239738052_1	1	-15.2535	0.00524299	CHRM3
-1.22306	0.23732	-5.15363	2.55493e-07	(Intercept)	LRRTM4_2_76932799_76933273__1_LRRTM4_2_76932799_76933273__1	1	-15.1801	0.00564206	LRRTM4
1.13487	0.22124	5.12957	2.90404e-07	(Intercept)	TUG1_22_30973903_30974395_1_TUG1_22_30973903_30974395_1	1	-15.052	0.00641269	TUG1
-0.482887	0.0942548	-5.1232	3.00388e-07	(Intercept)	WDR11_10_120879051_120879548_1_WDR11_10_120879051_120879548_1	1	-15.0182	0.00663286	WDR11
-1.46642	0.286451	-5.11928	3.06711e-07	(Intercept)	CRB1_1_197299139_197299637_1_CRB1_1_197299139_197299637_1	1	-14.9974	0.00677217	CRB1
1.01689	0.200582	5.0697	3.98439e-07	(Intercept)	KCNIP4_4_21629763_21630627__1_KCNIP4_4_21629763_21630627__1	1	-14.7357	0.00879713	KCNIP4
4.5641	0.902696	5.05608	4.2797e-07	(Intercept)	SNRPN_15_24903573_24904101_1_SNRPN_15_24903573_24904101_1	1	-14.6642	0.00944872	SNRPN
0.743519	0.147576	5.03822	4.69892e-07	(Intercept)	BCAS1_20_53957858_53958374__1_BCAS1_20_53957858_53958374__1	1	-14.5708	0.0103738	BCAS1
0.948851	0.188376	5.037	4.72894e-07	(Intercept)	PDE4B_1_66107072_66107582_1_PDE4B_1_66107072_66107582_1	1	-14.5644	0.0104396	PDE4B
-0.954765	0.18963	-5.03489	4.78132e-07	(Intercept)	SVBP_1_42807052_42807424__1_SVBP_1_42807052_42807424__1	1	-14.5534	0.0105548	SVBP
-1.48804	0.295891	-5.02902	4.92984e-07	(Intercept)	CRLF3_17_30782631_30783136__1_CRLF3_17_30782631_30783136__1	1	-14.5228	0.0108821	CRLF3
-1.53065	0.304453	-5.02754	4.96803e-07	(Intercept)	GABPB1_AS1_15_50366867_50367917_1_GABPB1_AS1_15_50366867_50367917_1	1	-14.5151	0.0109659	GABPB1
-0.547677	0.108961	-5.02635	4.99914e-07	(Intercept)	ATXN7L3B_12_74540138_74540639_1_ATXN7L3B_12_74540138_74540639_1	1	-14.5088	0.0110341	ATXN7L3B
0.34668	0.0690863	5.01807	5.21932e-07	(Intercept)	PNISR_6_99402711_99403029__1_PNISR_6_99402711_99403029__1	1	-14.4657	0.0115196	PNISR
-0.770321	0.153553	-5.01665	5.25815e-07	(Intercept)	CSMD1_8_4848481_4849117__1_CSMD1_8_4848481_4849117__1	1	-14.4583	0.0116047	CSMD1
0.555146	0.110824	5.00927	5.46361e-07	(Intercept)	PTCHD4_6_47915542_47916044__1_PTCHD4_6_47915542_47916044__1	1	-14.42	0.0120576	PTCHD4
-0.59664	0.119256	-5.00301	5.64433e-07	(Intercept)	FGF12_3_192591913_192592342__1_FGF12_3_192591913_192592342__1	1	-14.3874	0.0124559	FGF12
-0.688493	0.137695	-5.00011	5.72961e-07	(Intercept)	OPCML_11_133269556_133270004__1_OPCML_11_133269556_133270004__1	1	-14.3724	0.0126435	OPCML
-0.789736	0.158167	-4.99306	5.94294e-07	(Intercept)	MVB12B_9_126472037_126472493_1_MVB12B_9_126472037_126472493_1	1	-14.3359	0.0131137	MVB12B
-0.540453	0.108685	-4.97265	6.60435e-07	(Intercept)	SDC3_1_30869467_30870121__1_SDC3_1_30869467_30870121__1	1	-14.2304	0.0145725	SDC3
-0.582564	0.117298	-4.96655	6.81557e-07	(Intercept)	PTPRD_9_10117560_10118160__1_PTPRD_9_10117560_10118160__1	1	-14.1989	0.0150379	PTPRD
-0.496976	0.100177	-4.96098	7.01368e-07	(Intercept)	RBFOX1_16_7363050_7363524_1_RBFOX1_16_7363050_7363524_1	1	-14.1702	0.0154743	RBFOX1
0.44447	0.0901484	4.93042	8.2053e-07	(Intercept)	SLC25A46_5_110748798_110749392_1_SLC25A46_5_110748798_110749392_1	1	-14.0133	0.0181025	SLC25A46
-0.746899	0.151786	-4.92073	8.62202e-07	(Intercept)	C9orf72_9_27572446_27572920__1_C9orf72_9_27572446_27572920__1	1	-13.9638	0.019021	C9orf72
-0.965456	0.196246	-4.91961	8.67148e-07	(Intercept)	SPATA7_14_88400248_88400968_1_SPATA7_14_88400248_88400968_1	1	-13.9581	0.0191293	SPATA7
-0.661213	0.134479	-4.91687	8.79394e-07	(Intercept)	ZNF568_19_36997300_36997828_1_ZNF568_19_36997300_36997828_1	1	-13.944	0.0193986	ZNF568
-1.11144	0.226278	-4.91186	9.02155e-07	(Intercept)	PTPRK_6_128012858_128013398__1_PTPRK_6_128012858_128013398__1	1	-13.9185	0.0198997	PTPRK
-1.2183	0.248408	-4.90442	9.37059e-07	(Intercept)	THUMPD2_2_39754985_39755537__1_THUMPD2_2_39754985_39755537__1	1	-13.8805	0.0206687	THUMPD2
0.984858	0.200984	4.90018	9.57507e-07	(Intercept)	OPCML_11_133172581_133173301__1_OPCML_11_133172581_133173301__1	1	-13.8589	0.0211188	OPCML
-0.371806	0.0760307	-4.89021	1.0073e-06	(Intercept)	LRRTM4_2_77086441_77086963__1_LRRTM4_2_77086441_77086963__1	1	-13.8082	0.0222159	LRRTM4
0.945826	0.193546	4.88684	1.02467e-06	(Intercept)	SETBP1_18_44891124_44891711_1_SETBP1_18_44891124_44891711_1	1	-13.7911	0.0225982	SETBP1
1.96611	0.403556	4.87198	1.10488e-06	(Intercept)	SEPN1_1_25801205_25801679_1_SEPN1_1_25801205_25801679_1	1	-13.7158	0.0243659	SEPN1
-1.26015	0.259947	-4.84772	1.24891e-06	(Intercept)	ROCK1_18_20949752_20950390__1_ROCK1_18_20949752_20950390__1	1	-13.5932	0.0275409	ROCK1
-1.43867	0.297225	-4.84032	1.29628e-06	(Intercept)	STK39_2_168051980_168052412__1_STK39_2_168051980_168052412__1	1	-13.556	0.0285842	STK39
-0.906381	0.187383	-4.83704	1.31786e-06	(Intercept)	CDH12_5_22739300_22739749__1_CDH12_5_22739300_22739749__1	1	-13.5395	0.0290588	CDH12
-0.580086	0.120055	-4.83182	1.3529e-06	(Intercept)	SMYD2_1_214301302_214301812_1_SMYD2_1_214301302_214301812_1	1	-13.5133	0.0298301	SMYD2
2.50564	0.519224	4.82573	1.39489e-06	(Intercept)	QDPR_4_17505257_17505695__1_QDPR_4_17505257_17505695__1	1	-13.4827	0.0307545	QDPR
0.723102	0.150052	4.81903	1.44261e-06	(Intercept)	ITFG2_12_2839605_2840205_1_ITFG2_12_2839605_2840205_1	1	-13.4491	0.0318051	ITFG2
0.569507	0.118242	4.81646	1.4613e-06	(Intercept)	RBFOX1_16_6543418_6543916_1_RBFOX1_16_6543418_6543916_1	1	-13.4362	0.0322159	RBFOX1
0.644581	0.133947	4.81221	1.4927e-06	(Intercept)	OLFM3_1_101916329_101916905__1_OLFM3_1_101916329_101916905__1	1	-13.4149	0.0329067	OLFM3
-0.955734	0.198911	-4.80482	1.54888e-06	(Intercept)	PDK2_17_50105750_50106674_1_PDK2_17_50105750_50106674_1	1	-13.378	0.0341434	PDK2
1.24888	0.259941	4.80448	1.55158e-06	(Intercept)	PDE4D_5_60515601_60516057__1_PDE4D_5_60515601_60516057__1	1	-13.3762	0.0342014	PDE4D
-0.615429	0.129164	-4.7647	1.89131e-06	(Intercept)	RP11_498P14.5_9_97219897_97220677__1_RP11_498P14.5_9_97219897_97220677__1	1	-13.1782	0.0416882	RP11
0.753875	0.158455	4.75766	1.95853e-06	(Intercept)	ERBB4_2_212524191_212524755__1_ERBB4_2_212524191_212524755__1	1	-13.1433	0.043168	ERBB4
0.349554	0.0736052	4.74904	2.04381e-06	(Intercept)	LRRC8B_1_89597411_89597864_1_LRRC8B_1_89597411_89597864_1	1	-13.1007	0.0450455	LRRC8B
0.900873	0.189907	4.74375	2.09797e-06	(Intercept)	PTPRG_3_61756934_61757492_1_PTPRG_3_61756934_61757492_1	1	-13.0745	0.0462371	PTPRG
0.560774	0.118238	4.74276	2.10822e-06	(Intercept)	ANKRD36_2_97127891_97128479_1_ANKRD36_2_97127891_97128479_1	1	-13.0697	0.046461	ANKRD36
0.644823	0.13628	4.73161	2.22745e-06	(Intercept)	BDH1_3_197538309_197538863__1_BDH1_3_197538309_197538863__1	1	-13.0147	0.0490862	BDH1
-0.666307	0.141105	-4.72207	2.33458e-06	(Intercept)	SESTD1_2_179105204_179105606__1_SESTD1_2_179105204_179105606__1	1	-12.9677	0.0514448	SESTD1
-0.494656	0.104828	-4.71872	2.37328e-06	(Intercept)	ERBB4_2_212341276_212341894__1_ERBB4_2_212341276_212341894__1	1	-12.9512	0.0522953	ERBB4
0.378352	0.0803606	4.70818	2.49938e-06	(Intercept)	OPCML_11_133218126_133218597__1_OPCML_11_133218126_133218597__1	1	-12.8995	0.0550713	OPCML
-0.693214	0.147445	-4.70151	2.58242e-06	(Intercept)	NRSN1_6_24126610_24127084_1_NRSN1_6_24126610_24127084_1	1	-12.8668	0.0568985	NRSN1
-0.639844	0.136362	-4.69224	2.70227e-06	(Intercept)	PITPNC1_17_67449044_67449572_1_PITPNC1_17_67449044_67449572_1	1	-12.8214	0.0595364	PITPNC1
-0.610891	0.130265	-4.68959	2.73755e-06	(Intercept)	USP30_12_109087591_109088026_1_USP30_12_109087591_109088026_1	1	-12.8084	0.0603109	USP30
-4.70953	1.00449	-4.68846	2.7527e-06	(Intercept)	CAB39_2_230820027_230820516_1_CAB39_2_230820027_230820516_1	1	-12.8029	0.060642	CAB39
0.777458	0.165862	4.68737	2.76741e-06	(Intercept)	PCDH9_13_66774427_66774915__1_PCDH9_13_66774427_66774915__1	1	-12.7976	0.0609634	PCDH9
-0.720041	0.153731	-4.68377	2.81642e-06	(Intercept)	CYP2E1_10_133530878_133531286_1_CYP2E1_10_133530878_133531286_1	1	-12.78	0.0620401	CYP2E1
0.672332	0.143579	4.68268	2.83147e-06	(Intercept)	PTPRD_9_10258849_10259713__1_PTPRD_9_10258849_10259713__1	1	-12.7747	0.0623687	PTPRD
-0.852028	0.182013	-4.68115	2.8527e-06	(Intercept)	ALOX12_AS1_17_6981845_6982571__1_ALOX12_AS1_17_6981845_6982571__1	1	-12.7672	0.0628336	ALOX12
0.672301	0.143846	4.67376	2.95733e-06	(Intercept)	CSMD1_8_3828991_3829507__1_CSMD1_8_3828991_3829507__1	1	-12.7312	0.0651353	CSMD1
0.439372	0.094286	4.66	3.16213e-06	(Intercept)	SNX32_11_65853250_65853780_1_SNX32_11_65853250_65853780_1	1	-12.6643	0.0696428	SNX32
0.825901	0.177503	4.65289	3.27322e-06	(Intercept)	HBS1L_6_134960378_134961142__1_HBS1L_6_134960378_134961142__1	1	-12.6297	0.0720862	HBS1L
-0.52884	0.114146	-4.633	3.60399e-06	(Intercept)	KCNQ3_8_132234310_132234828__1_KCNQ3_8_132234310_132234828__1	1	-12.5335	0.0793671	KCNQ3
-0.692196	0.149486	-4.63051	3.6476e-06	(Intercept)	AHI1_6_135302417_135302784__1_AHI1_6_135302417_135302784__1	1	-12.5214	0.0803239	AHI1
1.07185	0.231674	4.62655	3.71799e-06	(Intercept)	KCNAB2_1_6084305_6084857_1_KCNAB2_1_6084305_6084857_1	1	-12.5023	0.0818702	KCNAB2
-0.715338	0.154687	-4.62443	3.75625e-06	(Intercept)	AK5_1_77463151_77463601_1_AK5_1_77463151_77463601_1	1	-12.4921	0.0827089	AK5
-0.43147	0.093432	-4.61801	3.87436e-06	(Intercept)	NRXN3_14_79192724_79193189_1_NRXN3_14_79192724_79193189_1	1	-12.4611	0.0853057	NRXN3
0.946108	0.205059	4.61383	3.95319e-06	(Intercept)	MTMR12_5_32310859_32311369__1_MTMR12_5_32310859_32311369__1	1	-12.441	0.0870373	MTMR12
0.363003	0.0788584	4.60323	4.15984e-06	(Intercept)	NUP50_22_45187600_45188009_1_NUP50_22_45187600_45188009_1	1	-12.39	0.091583	NUP50
-0.678397	0.147799	-4.59001	4.4322e-06	(Intercept)	MGRN1_16_4668908_4669502_1_MGRN1_16_4668908_4669502_1	1	-12.3266	0.0975748	MGRN1
-0.790311	0.172242	-4.58837	4.46729e-06	(Intercept)	YAF2_12_42236290_42236806__1_YAF2_12_42236290_42236806__1	1	-12.3187	0.0983429	YAF2
1.0395	0.226739	4.58456	4.5494e-06	(Intercept)	PTPRD_9_10248793_10249354__1_PTPRD_9_10248793_10249354__1	1	-12.3005	0.100146	PTPRD
-0.803474	0.175503	-4.57813	4.69157e-06	(Intercept)	SHC3_9_89101478_89102372__1_SHC3_9_89101478_89102372__1	1	-12.2697	0.103271	SHC3
0.719343	0.157202	4.57592	4.74137e-06	(Intercept)	ADAM23_2_206519332_206519986_1_ADAM23_2_206519332_206519986_1	1	-12.2592	0.104362	ADAM23
0.624153	0.136479	4.57326	4.80185e-06	(Intercept)	SMCHD1_18_2732493_2738395_1_SMCHD1_18_2732493_2738395_1	1	-12.2465	0.105689	SMCHD1
-0.311203	0.0681114	-4.56903	4.89979e-06	(Intercept)	RBFOX1_16_6317117_6317573_1_RBFOX1_16_6317117_6317573_1	1	-12.2263	0.107839	RBFOX1
0.969461	0.212233	4.56791	4.92618e-06	(Intercept)	NKAIN2_6_123973431_123974208_1_NKAIN2_6_123973431_123974208_1	1	-12.2209	0.108415	NKAIN2
-0.538329	0.117897	-4.56609	4.96909e-06	(Intercept)	ATP6V0A1_17_42470595_42471249_1_ATP6V0A1_17_42470595_42471249_1	1	-12.2123	0.109355	ATP6V0A1
0.486566	0.106659	4.5619	5.06916e-06	(Intercept)	ANKS1B_12_99023032_99023872__1_ANKS1B_12_99023032_99023872__1	1	-12.1923	0.111552	ANKS1B
-1.65294	0.363833	-4.54313	5.54252e-06	(Intercept)	KLHL24_3_183660541_183661177_1_KLHL24_3_183660541_183661177_1	1	-12.1031	0.121963	KLHL24
-0.529827	0.116887	-4.53282	5.82014e-06	(Intercept)	CSMD1_8_4321816_4322428__1_CSMD1_8_4321816_4322428__1	1	-12.0542	0.128066	CSMD1
0.850004	0.188093	4.51906	6.21138e-06	(Intercept)	CTNNA2_2_79446865_79447417_1_CTNNA2_2_79446865_79447417_1	1	-11.9891	0.136669	CTNNA2
-1.83828	0.406921	-4.51754	6.25627e-06	(Intercept)	RBFOX2_22_35808100_35808585__1_RBFOX2_22_35808100_35808585__1	1	-11.9819	0.137651	RBFOX2
-0.635035	0.140686	-4.51385	6.36619e-06	(Intercept)	ISOC2_19_55452985_55453332__1_ISOC2_19_55452985_55453332__1	1	-11.9645	0.140063	ISOC2
0.383082	0.0849115	4.51155	6.4357e-06	(Intercept)	GLRB_4_157171662_157172090_1_GLRB_4_157171662_157172090_1	1	-11.9536	0.141585	GLRB
0.547501	0.121446	4.50819	6.53837e-06	(Intercept)	RORA_15_60937944_60938352__1_RORA_15_60937944_60938352__1	1	-11.9378	0.143838	RORA
0.99489	0.220854	4.50475	6.64526e-06	(Intercept)	CNTN5_11_99142802_99143186_1_CNTN5_11_99142802_99143186_1	1	-11.9216	0.146183	CNTN5
-2.68558	0.596708	-4.50066	6.77441e-06	(Intercept)	LPGAT1_1_211743457_211743770__1_LPGAT1_1_211743457_211743770__1	1	-11.9024	0.149017	LPGAT1
0.644663	0.143526	4.49162	7.06843e-06	(Intercept)	KCNIP4_4_21622788_21623508__1_KCNIP4_4_21622788_21623508__1	1	-11.8599	0.155477	KCNIP4
-1.27046	0.28292	-4.49053	7.10453e-06	(Intercept)	FN3K_17_82749165_82749771_1_FN3K_17_82749165_82749771_1	1	-11.8548	0.156264	FN3K
1.49391	0.333214	4.48333	7.34861e-06	(Intercept)	MSH3_5_80664458_80664919_1_MSH3_5_80664458_80664919_1	1	-11.821	0.161625	MSH3
0.94857	0.211587	4.48312	7.356e-06	(Intercept)	TTN_AS1_2_178660404_178660920_1_TTN_AS1_2_178660404_178660920_1	1	-11.82	0.161781	TTN
-1.20397	0.268742	-4.48003	7.46314e-06	(Intercept)	WBP1L_10_102814558_102814924_1_WBP1L_10_102814558_102814924_1	1	-11.8055	0.164129	WBP1L
0.844776	0.188602	4.47915	7.49404e-06	(Intercept)	AC011288.2_7_13429679_13430459_1_AC011288.2_7_13429679_13430459_1	1	-11.8014	0.164801	AC011288.2
1.14739	0.25659	4.47168	7.76092e-06	(Intercept)	PTPRD_9_9324464_9325082__1_PTPRD_9_9324464_9325082__1	1	-11.7664	0.170663	PTPRD
-0.791437	0.177432	-4.46052	8.17608e-06	(Intercept)	ZNF385B_2_179762162_179762660__1_ZNF385B_2_179762162_179762660__1	1	-11.7143	0.179784	ZNF385B
-0.985181	0.22147	-4.44836	8.65271e-06	(Intercept)	INTS10_8_19824045_19824550_1_INTS10_8_19824045_19824550_1	1	-11.6576	0.190256	INTS10
-0.355474	0.0800969	-4.43805	9.07785e-06	(Intercept)	RBFOX1_16_6841285_6842347_1_RBFOX1_16_6841285_6842347_1	1	-11.6097	0.199595	RBFOX1
-0.519446	0.117256	-4.43002	9.42225e-06	(Intercept)	RPRD2_1_150412491_150413109_1_RPRD2_1_150412491_150413109_1	1	-11.5724	0.207158	RPRD2
0.656225	0.148361	4.42318	9.72583e-06	(Intercept)	FMN1_15_32821726_32823466__1_FMN1_15_32821726_32823466__1	1	-11.5407	0.213822	FMN1
0.994379	0.224924	4.42095	9.82658e-06	(Intercept)	TNRC6C_17_78085870_78086356_1_TNRC6C_17_78085870_78086356_1	1	-11.5304	0.216027	TNRC6C
-0.887962	0.200934	-4.41918	9.90777e-06	(Intercept)	SLC24A2_9_19507918_19508632__1_SLC24A2_9_19507918_19508632__1	1	-11.5222	0.217803	SLC24A2
-0.750157	0.169899	-4.4153	1.00868e-05	(Intercept)	ZDHHC21_9_14612313_14612646__1_ZDHHC21_9_14612313_14612646__1	1	-11.5043	0.221729	ZDHHC21
-0.994698	0.225291	-4.41517	1.0093e-05	(Intercept)	RP11_295P9.13_10_13635253_13636291_1_RP11_295P9.13_10_13635253_13636291_1	1	-11.5037	0.221854	RP11
-0.935461	0.211935	-4.41391	1.0152e-05	(Intercept)	SIK3_11_116993011_116993516__1_SIK3_11_116993011_116993516__1	1	-11.4978	0.22314	SIK3
-1.60943	0.365183	-4.40718	1.04723e-05	(Intercept)	SORBS2_4_185709836_185710262__1_SORBS2_4_185709836_185710262__1	1	-11.4668	0.230171	SORBS2
-1.36693	0.310483	-4.40258	1.06969e-05	(Intercept)	ZNF638_2_71341749_71342277_1_ZNF638_2_71341749_71342277_1	1	-11.4456	0.235096	ZNF638
-0.662937	0.150836	-4.39507	1.10735e-05	(Intercept)	FRAS1_4_78078119_78078689_1_FRAS1_4_78078119_78078689_1	1	-11.411	0.243362	FRAS1
0.671516	0.152998	4.38904	1.13852e-05	(Intercept)	HCN1_5_45558916_45559398__1_HCN1_5_45558916_45559398__1	1	-11.3832	0.250202	HCN1
-1.28082	0.291832	-4.3889	1.13928e-05	(Intercept)	NQO2_6_3024205_3024943_1_NQO2_6_3024205_3024943_1	1	-11.3825	0.250357	NQO2
0.429365	0.0980229	4.38026	1.1854e-05	(Intercept)	MMP17_12_131846649_131847172_1_MMP17_12_131846649_131847172_1	1	-11.3428	0.26048	MMP17
-0.793717	0.181548	-4.37195	1.23139e-05	(Intercept)	TMEM135_11_87250570_87251098_1_TMEM135_11_87250570_87251098_1	1	-11.3048	0.270574	TMEM135
0.470175	0.107766	4.36292	1.28338e-05	(Intercept)	CDC42BPA_1_227316713_227317631__1_CDC42BPA_1_227316713_227317631__1	1	-11.2634	0.281984	CDC42BPA
0.780603	0.178951	4.3621	1.2882e-05	(Intercept)	FDFT1_8_11832079_11832610_1_FDFT1_8_11832079_11832610_1	1	-11.2597	0.28303	FDFT1
-0.595128	0.136454	-4.36138	1.29245e-05	(Intercept)	CHL1_3_236471_236927_1_CHL1_3_236471_236927_1	1	-11.2564	0.28395	CHL1
0.922786	0.211627	4.36044	1.29802e-05	(Intercept)	LSAMP_3_116394993_116395551__1_LSAMP_3_116394993_116395551__1	1	-11.2521	0.285161	LSAMP
-0.895721	0.206131	-4.34541	1.39018e-05	(Intercept)	CLVS1_8_61319926_61320424_1_CLVS1_8_61319926_61320424_1	1	-11.1835	0.305396	CLVS1
-1.4523	0.334921	-4.33625	1.44936e-05	(Intercept)	RYR3_15_33326570_33327059_1_RYR3_15_33326570_33327059_1	1	-11.1418	0.31838	RYR3
0.481147	0.11113	4.32959	1.49385e-05	(Intercept)	SMYD3_1_246271247_246271826__1_SMYD3_1_246271247_246271826__1	1	-11.1116	0.32814	SMYD3
0.336683	0.0777778	4.32878	1.49936e-05	(Intercept)	ENC1_5_74634580_74635065__1_ENC1_5_74634580_74635065__1	1	-11.1079	0.329335	ENC1
-1.11501	0.257651	-4.32758	1.50755e-05	(Intercept)	NQO2_6_3024994_3025498_1_NQO2_6_3024994_3025498_1	1	-11.1024	0.331118	NQO2
0.837495	0.193873	4.31981	1.56164e-05	(Intercept)	NELL2_12_44768266_44768800__1_NELL2_12_44768266_44768800__1	1	-11.0672	0.342983	NELL2
0.579246	0.134626	4.30263	1.68784e-05	(Intercept)	RBFOX1_16_7238955_7239794_1_RBFOX1_16_7238955_7239794_1	1	-10.9895	0.370683	RBFOX1
-1.65835	0.385815	-4.29831	1.72108e-05	(Intercept)	WRN_8_31073097_31073781_1_WRN_8_31073097_31073781_1	1	-10.97	0.377966	WRN
0.416804	0.0971034	4.29237	1.76779e-05	(Intercept)	PRICKLE2_3_64168952_64169462__1_PRICKLE2_3_64168952_64169462__1	1	-10.9432	0.388206	PRICKLE2
-0.581338	0.135442	-4.29215	1.76951e-05	(Intercept)	LINC00461_5_88527676_88528156__1_LINC00461_5_88527676_88528156__1	1	-10.9422	0.388567	LINC00461
-0.843259	0.196617	-4.28883	1.79614e-05	(Intercept)	RBFOX1_16_7206419_7206857_1_RBFOX1_16_7206419_7206857_1	1	-10.9273	0.394396	RBFOX1
-0.7113	0.16615	-4.28106	1.86001e-05	(Intercept)	CACNB2_10_18504842_18505244_1_CACNB2_10_18504842_18505244_1	1	-10.8923	0.408403	CACNB2
0.66892	0.156406	4.27681	1.89595e-05	(Intercept)	DDX6_11_118748175_118748489__1_DDX6_11_118748175_118748489__1	1	-10.8732	0.416274	DDX6
0.101773	0.0238505	4.26713	1.98002e-05	(Intercept)	HSP90AA1_14_102081023_102081514__1_HSP90AA1_14_102081023_102081514__1	1	-10.8298	0.434714	HSP90AA1
1.56398	0.366561	4.26662	1.98458e-05	(Intercept)	CTD_2026G6.3_3_75560213_75560729__1_CTD_2026G6.3_3_75560213_75560729__1	1	-10.8275	0.435696	CTD
-1.15228	0.270223	-4.2642	2.00622e-05	(Intercept)	TULP4_6_158331724_158332204_1_TULP4_6_158331724_158332204_1	1	-10.8167	0.440425	TULP4
1.15268	0.270369	4.26336	2.01379e-05	(Intercept)	KSR2_12_117595330_117595810__1_KSR2_12_117595330_117595810__1	1	-10.8129	0.442068	KSR2
-0.539223	0.126699	-4.25593	2.08184e-05	(Intercept)	FRRS1L_9_109150099_109150759__1_FRRS1L_9_109150099_109150759__1	1	-10.7797	0.456984	FRRS1L
-0.365612	0.0860507	-4.2488	2.14919e-05	(Intercept)	PEX5L_3_179890931_179891426__1_PEX5L_3_179890931_179891426__1	1	-10.7478	0.471748	PEX5L
0.337962	0.0796786	4.24156	2.21968e-05	(Intercept)	CADM2_3_85061508_85061981_1_CADM2_3_85061508_85061981_1	1	-10.7156	0.487197	CADM2
2.53879	0.598729	4.24029	2.23228e-05	(Intercept)	INPP5F_10_119826817_119827513_1_INPP5F_10_119826817_119827513_1	1	-10.7099	0.489941	INPP5F
-0.797367	0.188104	-4.23898	2.24542e-05	(Intercept)	TMEM135_11_87284621_87285407_1_TMEM135_11_87284621_87285407_1	1	-10.704	0.492803	TMEM135
0.426298	0.100623	4.23661	2.26921e-05	(Intercept)	CDH2_18_28136360_28136858__1_CDH2_18_28136360_28136858__1	1	-10.6935	0.498	CDH2
-0.490975	0.116061	-4.23033	2.3335e-05	(Intercept)	ELL2_5_95916678_95917170__1_ELL2_5_95916678_95917170__1	1	-10.6656	0.512086	ELL2
-1.116	0.264335	-4.22193	2.42218e-05	(Intercept)	RP11_418J17.1_1_119149127_119149543_1_RP11_418J17.1_1_119149127_119149543_1	1	-10.6283	0.531522	RP11
-0.578152	0.136978	-4.22077	2.43473e-05	(Intercept)	SLC35F5_2_113730335_113730807__1_SLC35F5_2_113730335_113730807__1	1	-10.6231	0.534252	SLC35F5
-1.27329	0.302373	-4.211	2.5424e-05	(Intercept)	KLHL29_2_23440218_23440680_1_KLHL29_2_23440218_23440680_1	1	-10.5798	0.557854	KLHL29
0.718934	0.170869	4.20752	2.58194e-05	(Intercept)	DLG2_11_84365348_84365918__1_DLG2_11_84365348_84365918__1	1	-10.5644	0.566502	DLG2
-0.477071	0.113417	-4.20635	2.59534e-05	(Intercept)	DLGAP1_18_4448255_4448801__1_DLGAP1_18_4448255_4448801__1	1	-10.5592	0.569417	DLGAP1
-0.952607	0.22653	-4.20521	2.60837e-05	(Intercept)	UBA6_AS1_4_67886118_67886742_1_UBA6_AS1_4_67886118_67886742_1	1	-10.5542	0.572251	UBA6
0.923022	0.219593	4.20334	2.63011e-05	(Intercept)	CCDC7_10_32580416_32580890_1_CCDC7_10_32580416_32580890_1	1	-10.5459	0.576993	CCDC7
-0.511225	0.121665	-4.20189	2.64697e-05	(Intercept)	SPTBN1_2_54546497_54547012_1_SPTBN1_2_54546497_54547012_1	1	-10.5395	0.580665	SPTBN1
0.771462	0.184316	4.18554	2.84495e-05	(Intercept)	DEAF1_11_661389_661855__1_DEAF1_11_661389_661855__1	1	-10.4674	0.624068	DEAF1
0.451538	0.10791	4.18438	2.85943e-05	(Intercept)	COL24A1_1_85729233_85729976__1_COL24A1_1_85729233_85729976__1	1	-10.4623	0.627215	COL24A1
0.902511	0.216368	4.17118	3.03025e-05	(Intercept)	CACNA1D_3_53733440_53733860_1_CACNA1D_3_53733440_53733860_1	1	-10.4043	0.664654	CACNA1D
-0.41123	0.0986072	-4.17038	3.04091e-05	(Intercept)	CHSY3_5_130008866_130009646_1_CHSY3_5_130008866_130009646_1	1	-10.4008	0.666964	CHSY3
3.02012	0.724514	4.16848	3.06634e-05	(Intercept)	MAGI3_1_113503338_113503782_1_MAGI3_1_113503338_113503782_1	1	-10.3924	0.67251	MAGI3
-0.802346	0.192705	-4.1636	3.13274e-05	(Intercept)	PDE4D_5_59024545_59025037__1_PDE4D_5_59024545_59025037__1	1	-10.371	0.687042	PDE4D
0.584855	0.140502	4.16261	3.14633e-05	(Intercept)	FGF12_3_192268868_192269390__1_FGF12_3_192268868_192269390__1	1	-10.3667	0.68999	FGF12
-0.432684	0.103947	-4.16252	3.14754e-05	(Intercept)	ATP6V1C1_8_103071930_103072603_1_ATP6V1C1_8_103071930_103072603_1	1	-10.3663	0.690224	ATP6V1C1
-1.15592	0.278113	-4.15631	3.2343e-05	(Intercept)	ASIC2_17_33518783_33519353__1_ASIC2_17_33518783_33519353__1	1	-10.3391	0.709217	ASIC2
1.97408	0.477261	4.13627	3.5299e-05	(Intercept)	RP11_584P21.2_4_67431794_67433018__1_RP11_584P21.2_4_67431794_67433018__1	1	-10.2517	0.774002	RP11
0.42438	0.102635	4.13486	3.55177e-05	(Intercept)	GRIN1_9_137144118_137144726_1_GRIN1_9_137144118_137144726_1	1	-10.2455	0.778761	GRIN1
0.713139	0.172675	4.12995	3.62844e-05	(Intercept)	PICALM_11_85993293_85993979__1_PICALM_11_85993293_85993979__1	1	-10.2241	0.795534	PICALM
0.399315	0.09686	4.1226	3.74624e-05	(Intercept)	NFASC_1_205010387_205010967_1_NFASC_1_205010387_205010967_1	1	-10.1922	0.821326	NFASC
-1.51635	0.368105	-4.11933	3.7997e-05	(Intercept)	KIAA0368_9_111411872_111414656__1_KIAA0368_9_111411872_111414656__1	1	-10.178	0.833009	KIAA0368
-1.11696	0.271546	-4.11334	3.8998e-05	(Intercept)	SH3GL2_9_17619872_17620388_1_SH3GL2_9_17619872_17620388_1	1	-10.152	0.854914	SH3GL2
0.698216	0.169758	4.113	3.90547e-05	(Intercept)	SSH2_17_29793511_29930136__1_SSH2_17_29793511_29930136__1	1	-10.1505	0.856118	SSH2
-0.5431	0.132454	-4.10029	4.12633e-05	(Intercept)	GABRB2_5_161288816_161289188__1_GABRB2_5_161288816_161289188__1	1	-10.0955	0.904492	GABRB2
-0.510281	0.124808	-4.08854	4.34096e-05	(Intercept)	CACNA1C_12_2189335_2189845_1_CACNA1C_12_2189335_2189845_1	1	-10.0448	0.951495	CACNA1C
0.302577	0.0740762	4.08467	4.41403e-05	(Intercept)	RBFOX1_16_7271350_7271854_1_RBFOX1_16_7271350_7271854_1	1	-10.0281	0.967467	RBFOX1
-0.496111	0.121648	-4.07826	4.53742e-05	(Intercept)	ZNF266_19_9412598_9412885__1_ZNF266_19_9412598_9412885__1	1	-10.0006	0.994465	ZNF266
-1.03322	0.253911	-4.06924	4.7167e-05	(Intercept)	GARNL3_9_127368738_127369176_1_GARNL3_9_127368738_127369176_1	1	-9.96182	1	GARNL3
-1.32176	0.324893	-4.06828	4.73617e-05	(Intercept)	UBA6_AS1_4_68028493_68029087_1_UBA6_AS1_4_68028493_68029087_1	1	-9.9577	1	UBA6
-1.79183	0.440811	-4.06484	4.80648e-05	(Intercept)	LRRTM4_2_77091802_77093014__1_LRRTM4_2_77091802_77093014__1	1	-9.94296	1	LRRTM4
-0.529996	0.130554	-4.05961	4.91556e-05	(Intercept)	TRIM4_7_99895829_99896663__1_TRIM4_7_99895829_99896663__1	1	-9.92052	1	TRIM4
-0.469002	0.115575	-4.05798	4.94995e-05	(Intercept)	KMT5B_11_68181018_68181540__1_KMT5B_11_68181018_68181540__1	1	-9.91355	1	KMT5B
-0.649995	0.160613	-4.04697	5.18848e-05	(Intercept)	EDIL3_5_84037972_84038458__1_EDIL3_5_84037972_84038458__1	1	-9.86648	1	EDIL3
0.490634	0.12124	4.04679	5.19249e-05	(Intercept)	GRID2_4_92799843_92800383_1_GRID2_4_92799843_92800383_1	1	-9.86571	1	GRID2
0.299809	0.0741872	4.04124	5.31687e-05	(Intercept)	FOPNL_16_15865720_15866035__1_FOPNL_16_15865720_15866035__1	1	-9.84204	1	FOPNL
0.135903	0.0336402	4.03989	5.34772e-05	(Intercept)	OLFM1_9_135095846_135098164_1_OLFM1_9_135095846_135098164_1	1	-9.83626	1	OLFM1
-1.66501	0.41217	-4.03961	5.35393e-05	(Intercept)	C2CD2_21_41885112_41885472__1_C2CD2_21_41885112_41885472__1	1	-9.83509	1	C2CD2
-0.316001	0.0782507	-4.03831	5.38374e-05	(Intercept)	CNTNAP2_7_146341270_146341750_1_CNTNAP2_7_146341270_146341750_1	1	-9.82954	1	CNTNAP2
-1.3633	0.337883	-4.03484	5.46388e-05	(Intercept)	NQO2_6_3025768_3026374_1_NQO2_6_3025768_3026374_1	1	-9.81477	1	NQO2
-0.590482	0.146397	-4.03344	5.49665e-05	(Intercept)	CNTN3_3_74446663_74447161__1_CNTN3_3_74446663_74447161__1	1	-9.80879	1	CNTN3
-1.04667	0.259573	-4.03227	5.52397e-05	(Intercept)	NRXN3_14_78364598_78365114_1_NRXN3_14_78364598_78365114_1	1	-9.80383	1	NRXN3
0.587669	0.145946	4.02661	5.65864e-05	(Intercept)	MTURN_7_30140942_30141452_1_MTURN_7_30140942_30141452_1	1	-9.77974	1	MTURN
0.931637	0.231448	4.02525	5.69147e-05	(Intercept)	ATP9A_20_51646731_51647211__1_ATP9A_20_51646731_51647211__1	1	-9.77396	1	ATP9A
1.26367	0.314097	4.02318	5.7417e-05	(Intercept)	LINC00937_12_8395464_8395878__1_LINC00937_12_8395464_8395878__1	1	-9.76517	1	LINC00937
0.736431	0.183279	4.01809	5.86713e-05	(Intercept)	RP11_819C21.1_11_107312132_107312592__1_RP11_819C21.1_11_107312132_107312592__1	1	-9.74356	1	RP11
1.26123	0.313898	4.01797	5.87028e-05	(Intercept)	CHKA_11_68092982_68093498__1_CHKA_11_68092982_68093498__1	1	-9.74302	1	CHKA
-0.289825	0.0721363	-4.01775	5.87563e-05	(Intercept)	PTPRD_9_9384352_9384833__1_PTPRD_9_9384352_9384833__1	1	-9.74211	1	PTPRD
-1.55814	0.388993	-4.00558	6.18649e-05	(Intercept)	RPN1_3_128675038_128675608__1_RPN1_3_128675038_128675608__1	1	-9.69056	1	RPN1
-0.751173	0.187555	-4.00507	6.1998e-05	(Intercept)	EP400NL_12_132095879_132096368_1_EP400NL_12_132095879_132096368_1	1	-9.68841	1	EP400NL
-0.525695	0.131312	-4.00341	6.24348e-05	(Intercept)	PTPRD_9_9371367_9372060__1_PTPRD_9_9371367_9372060__1	1	-9.68139	1	PTPRD
0.412495	0.103311	3.99276	6.53087e-05	(Intercept)	RBFOX1_16_6459542_6460034_1_RBFOX1_16_6459542_6460034_1	1	-9.63638	1	RBFOX1
0.739476	0.186083	3.9739	7.07061e-05	(Intercept)	LINC00609_14_36158819_36159197_1_LINC00609_14_36158819_36159197_1	1	-9.55698	1	LINC00609
-0.533375	0.134276	-3.97225	7.1198e-05	(Intercept)	CDC42BPA_1_226997257_226997862__1_CDC42BPA_1_226997257_226997862__1	1	-9.55005	1	CDC42BPA
0.583483	0.146937	3.97098	7.15772e-05	(Intercept)	RORA_15_60911054_60911562__1_RORA_15_60911054_60911562__1	1	-9.54473	1	RORA
0.817337	0.205906	3.96947	7.20317e-05	(Intercept)	TRAP1_16_3706417_3706975__1_TRAP1_16_3706417_3706975__1	1	-9.5384	1	TRAP1
-0.563142	0.141913	-3.96823	7.2408e-05	(Intercept)	EXT1_8_117980713_117981181__1_EXT1_8_117980713_117981181__1	1	-9.53319	1	EXT1
0.409687	0.103272	3.96707	7.27604e-05	(Intercept)	LONRF2_2_100303819_100304563__1_LONRF2_2_100303819_100304563__1	1	-9.52834	1	LONRF2
-1.13924	0.287204	-3.96664	7.28922e-05	(Intercept)	ENSA_1_150602616_150603234__1_ENSA_1_150602616_150603234__1	1	-9.52653	1	ENSA
-0.247712	0.0624858	-3.96429	7.36145e-05	(Intercept)	PLEKHA5_12_19274161_19274514_1_PLEKHA5_12_19274161_19274514_1	1	-9.51667	1	PLEKHA5
0.684976	0.173065	3.9579	7.56103e-05	(Intercept)	FRY_13_32286204_32286930_1_FRY_13_32286204_32286930_1	1	-9.48992	1	FRY
1.33977	0.338701	3.95562	7.6336e-05	(Intercept)	KANSL1_17_46199405_46199909__1_KANSL1_17_46199405_46199909__1	1	-9.48037	1	KANSL1
0.596679	0.151233	3.94544	7.96552e-05	(Intercept)	OLA1_2_174072447_174072780__1_OLA1_2_174072447_174072780__1	1	-9.4378	1	OLA1
1.24171	0.314874	3.94353	8.0291e-05	(Intercept)	DCBLD2_3_98795941_98796335__1_DCBLD2_3_98795941_98796335__1	1	-9.42985	1	DCBLD2
-0.558814	0.142392	-3.92447	8.69191e-05	(Intercept)	KCNIP4_4_21628487_21629201__1_KCNIP4_4_21628487_21629201__1	1	-9.35053	1	KCNIP4
1.09848	0.279971	3.92355	8.72525e-05	(Intercept)	SGCE_7_94634304_94635036__1_SGCE_7_94634304_94635036__1	1	-9.3467	1	SGCE
-3.95124	1.00957	-3.91379	9.08583e-05	(Intercept)	MEG8_14_100904682_100905174_1_MEG8_14_100904682_100905174_1	1	-9.30621	1	MEG8
0.958558	0.245199	3.90931	9.25616e-05	(Intercept)	PID1_2_229261893_229262349__1_PID1_2_229261893_229262349__1	1	-9.28764	1	PID1
-1.11911	0.287909	-3.88702	0.000101483	(Intercept)	RBFOX1_16_6276962_6277652_1_RBFOX1_16_6276962_6277652_1	1	-9.19562	1	RBFOX1
-2.0796	0.535242	-3.88535	0.000102182	(Intercept)	RP11_526I2.5_15_100547765_100548304__1_RP11_526I2.5_15_100547765_100548304__1	1	-9.18876	1	RP11
-0.616427	0.158784	-3.88218	0.000103525	(Intercept)	MAP3K2_2_127377361_127377841__1_MAP3K2_2_127377361_127377841__1	1	-9.1757	1	MAP3K2
-1.31617	0.339542	-3.87631	0.000106054	(Intercept)	NRXN3_14_79185792_79186308_1_NRXN3_14_79185792_79186308_1	1	-9.15156	1	NRXN3
-0.791342	0.204212	-3.8751	0.00010658	(Intercept)	RP11_689P11.2_4_8512113_8512610_1_RP11_689P11.2_4_8512113_8512610_1	1	-9.14662	1	RP11
-0.585694	0.151149	-3.87494	0.000106652	(Intercept)	CTC_459F4.3_19_27907503_27908793_1_CTC_459F4.3_19_27907503_27908793_1	1	-9.14594	1	CTC
0.901015	0.232629	3.87318	0.000107423	(Intercept)	NARF_17_82459375_82459921_1_NARF_17_82459375_82459921_1	1	-9.13873	1	NARF
-0.477821	0.123549	-3.86745	0.000109978	(Intercept)	SNX19_11_130890871_130891326__1_SNX19_11_130890871_130891326__1	1	-9.11523	1	SNX19
-0.716454	0.185882	-3.85435	0.000116039	(Intercept)	ZDHHC17_12_76828992_76829472_1_ZDHHC17_12_76828992_76829472_1	1	-9.06158	1	ZDHHC17
-2.80336	0.728219	-3.84961	0.000118305	(Intercept)	ZFAND1_8_81713111_81713729__1_ZFAND1_8_81713111_81713729__1	1	-9.04224	1	ZFAND1
0.149048	0.0387382	3.84757	0.000119297	(Intercept)	CELF2_10_11049145_11049580_1_CELF2_10_11049145_11049580_1	1	-9.0339	1	CELF2
0.60117	0.156427	3.84314	0.000121471	(Intercept)	PLCB1_20_8435865_8436471_1_PLCB1_20_8435865_8436471_1	1	-9.01583	1	PLCB1
-0.63894	0.166325	-3.84151	0.000122281	(Intercept)	PRICKLE2_3_64125924_64126416__1_PRICKLE2_3_64125924_64126416__1	1	-9.00919	1	PRICKLE2
-1.50408	0.391541	-3.84144	0.000122316	(Intercept)	PIGN_18_62152854_62153328__1_PIGN_18_62152854_62153328__1	1	-9.0089	1	PIGN
0.825478	0.215006	3.83933	0.000123369	(Intercept)	PRKCE_2_45725322_45725934_1_PRKCE_2_45725322_45725934_1	1	-9.00033	1	PRKCE
-0.383956	0.100055	-3.83745	0.000124316	(Intercept)	MYRIP_3_39927763_39928957_1_MYRIP_3_39927763_39928957_1	1	-8.99268	1	MYRIP
1.02585	0.267394	3.83649	0.000124807	(Intercept)	IFT88_13_20614297_20614831_1_IFT88_13_20614297_20614831_1	1	-8.98874	1	IFT88
-0.433483	0.113037	-3.8349	0.000125618	(Intercept)	UBE2O_17_76426879_76427381__1_UBE2O_17_76426879_76427381__1	1	-8.98227	1	UBE2O
0.388028	0.101223	3.83339	0.00012639	(Intercept)	ERBB4_2_212472402_212472888__1_ERBB4_2_212472402_212472888__1	1	-8.97614	1	ERBB4
-0.282994	0.0739788	-3.82534	0.000130593	(Intercept)	ABHD2_15_89182917_89183403_1_ABHD2_15_89182917_89183403_1	1	-8.94343	1	ABHD2
-0.412243	0.107808	-3.82388	0.000131366	(Intercept)	DDX6_11_118747766_118748148__1_DDX6_11_118747766_118748148__1	1	-8.93752	1	DDX6
-0.662368	0.174079	-3.80499	0.000141812	(Intercept)	C16orf72_16_9109265_9110237_1_C16orf72_16_9109265_9110237_1	1	-8.86101	1	C16orf72
0.885027	0.233036	3.79781	0.000145979	(Intercept)	KANSL1_17_46160091_46160763__1_KANSL1_17_46160091_46160763__1	1	-8.83205	1	KANSL1
0.829318	0.218402	3.79722	0.000146331	(Intercept)	AC011288.2_7_13636906_13637398_1_AC011288.2_7_13636906_13637398_1	1	-8.82964	1	AC011288.2
-0.951932	0.250982	-3.79284	0.000148935	(Intercept)	CTD_2561J22.3_19_21444559_21445231_1_CTD_2561J22.3_19_21444559_21445231_1	1	-8.812	1	CTD
0.442358	0.116698	3.79062	0.000150273	(Intercept)	BCAP29_7_107620027_107620565_1_BCAP29_7_107620027_107620565_1	1	-8.80306	1	BCAP29
0.915851	0.241738	3.78861	0.000151494	(Intercept)	TMEM260_14_56613476_56613908_1_TMEM260_14_56613476_56613908_1	1	-8.79496	1	TMEM260
-0.760426	0.200974	-3.78371	0.00015451	(Intercept)	METTL6_3_15392315_15392831__1_METTL6_3_15392315_15392831__1	1	-8.77525	1	METTL6
-0.636119	0.168296	-3.77977	0.000156973	(Intercept)	RAP1A_1_111681999_111682568_1_RAP1A_1_111681999_111682568_1	1	-8.75944	1	RAP1A
-0.461993	0.122252	-3.77902	0.000157449	(Intercept)	KHDRBS3_8_135481858_135482308_1_KHDRBS3_8_135481858_135482308_1	1	-8.75641	1	KHDRBS3
0.547871	0.145094	3.77597	0.000159386	(Intercept)	FTO_16_53850644_53851490_1_FTO_16_53850644_53851490_1	1	-8.74418	1	FTO
-0.464926	0.123176	-3.77448	0.00016034	(Intercept)	FAM69A_1_92942468_92942990__1_FAM69A_1_92942468_92942990__1	1	-8.73821	1	FAM69A
-0.753239	0.199881	-3.76844	0.000164273	(Intercept)	RIMS1_6_72289919_72290423_1_RIMS1_6_72289919_72290423_1	1	-8.71398	1	RIMS1
0.510984	0.135608	3.76808	0.000164507	(Intercept)	NBEA_13_35484226_35484640_1_NBEA_13_35484226_35484640_1	1	-8.71256	1	NBEA
-0.310732	0.0824891	-3.76694	0.000165259	(Intercept)	FLRT2_14_85566296_85566926_1_FLRT2_14_85566296_85566926_1	1	-8.70799	1	FLRT2
0.438355	0.116426	3.76509	0.00016649	(Intercept)	ERC2_3_55754161_55754617__1_ERC2_3_55754161_55754617__1	1	-8.70057	1	ERC2
-0.467519	0.124189	-3.76459	0.00016682	(Intercept)	RASGRF1_15_78978183_78978697__1_RASGRF1_15_78978183_78978697__1	1	-8.69859	1	RASGRF1
-0.863237	0.229486	-3.76161	0.000168821	(Intercept)	TBCK_4_106257886_106259248__1_TBCK_4_106257886_106259248__1	1	-8.68667	1	TBCK
-0.531345	0.141385	-3.75815	0.000171172	(Intercept)	ZCCHC2_18_62577256_62577856_1_ZCCHC2_18_62577256_62577856_1	1	-8.67284	1	ZCCHC2
0.626246	0.166961	3.75086	0.000176229	(Intercept)	CDC42BPA_1_227076632_227077298__1_CDC42BPA_1_227076632_227077298__1	1	-8.64373	1	CDC42BPA
-2.26868	0.606478	-3.74075	0.000183473	(Intercept)	MAPRE2_18_35052931_35053489_1_MAPRE2_18_35052931_35053489_1	1	-8.60345	1	MAPRE2
-0.271894	0.072836	-3.73296	0.000189243	(Intercept)	RBFOX1_16_6699837_6700435_1_RBFOX1_16_6699837_6700435_1	1	-8.57248	1	RBFOX1
0.704842	0.188873	3.73183	0.000190097	(Intercept)	TMEM106B_7_12224133_12224701_1_TMEM106B_7_12224133_12224701_1	1	-8.56798	1	TMEM106B
-0.236038	0.0632578	-3.73137	0.000190442	(Intercept)	SYT17_16_19267949_19268321_1_SYT17_16_19267949_19268321_1	1	-8.56616	1	SYT17
0.762181	0.20466	3.72413	0.00019599	(Intercept)	AC011288.2_7_13633000_13633480_1_AC011288.2_7_13633000_13633480_1	1	-8.53745	1	AC011288.2
0.572519	0.153943	3.71903	0.000199991	(Intercept)	COA1_7_43638524_43639094__1_COA1_7_43638524_43639094__1	1	-8.51724	1	COA1
0.899649	0.24197	3.71803	0.000200785	(Intercept)	LDLRAP1_1_25568435_25568886_1_LDLRAP1_1_25568435_25568886_1	1	-8.51328	1	LDLRAP1
0.934307	0.251347	3.71719	0.000201448	(Intercept)	MARK3_14_103454674_103455148_1_MARK3_14_103454674_103455148_1	1	-8.50998	1	MARK3
0.422585	0.113702	3.71659	0.000201929	(Intercept)	ROBO2_3_76701409_76701871_1_ROBO2_3_76701409_76701871_1	1	-8.50759	1	ROBO2
0.424852	0.114322	3.71627	0.000202189	(Intercept)	CDH12_5_22770037_22770493__1_CDH12_5_22770037_22770493__1	1	-8.50631	1	CDH12
1.98067	0.533205	3.71466	0.00020348	(Intercept)	FAM212B_1_111725636_111726428__1_FAM212B_1_111725636_111726428__1	1	-8.49994	1	FAM212B
-0.484483	0.130429	-3.71454	0.000203574	(Intercept)	CNTNAP5_2_124066213_124066695_1_CNTNAP5_2_124066213_124066695_1	1	-8.49948	1	CNTNAP5
0.78044	0.210175	3.71329	0.000204584	(Intercept)	KLHL5_4_39117517_39118171_1_KLHL5_4_39117517_39118171_1	1	-8.49453	1	KLHL5
-0.47151	0.127034	-3.71169	0.000205882	(Intercept)	FRMD4A_10_14184150_14184841__1_FRMD4A_10_14184150_14184841__1	1	-8.48821	1	FRMD4A
-1.79176	0.483046	-3.70929	0.000207837	(Intercept)	SLC13A3_20_46557823_46558095__1_SLC13A3_20_46557823_46558095__1	1	-8.47875	1	SLC13A3
0.824119	0.222491	3.70406	0.00021218	(Intercept)	MYEF2_15_48139167_48140349__1_MYEF2_15_48139167_48140349__1	1	-8.45808	1	MYEF2
0.633278	0.170976	3.70389	0.00021232	(Intercept)	CNTN5_11_99342099_99342651_1_CNTN5_11_99342099_99342651_1	1	-8.45742	1	CNTN5
-0.800165	0.21608	-3.7031	0.000212982	(Intercept)	ADGRL3_4_61291632_61292040_1_ADGRL3_4_61291632_61292040_1	1	-8.4543	1	ADGRL3
0.614534	0.166265	3.69611	0.000218929	(Intercept)	KCNQ5_6_72965809_72966653_1_KCNQ5_6_72965809_72966653_1	1	-8.42676	1	KCNQ5
1.13135	0.306183	3.69502	0.000219869	(Intercept)	ATP1B3_3_141924708_141925524_1_ATP1B3_3_141924708_141925524_1	1	-8.42248	1	ATP1B3
-0.705269	0.190889	-3.69466	0.00022018	(Intercept)	NUTM2B_AS1_10_79688078_79688682__1_NUTM2B_AS1_10_79688078_79688682__1	1	-8.42106	1	NUTM2B
0.441302	0.119464	3.69401	0.000220741	(Intercept)	FAM120A_9_93565692_93566107_1_FAM120A_9_93565692_93566107_1	1	-8.41852	1	FAM120A
0.504276	0.136516	3.6939	0.000220837	(Intercept)	PRICKLE2_3_64175008_64176538__1_PRICKLE2_3_64175008_64176538__1	1	-8.41809	1	PRICKLE2
-0.688883	0.186628	-3.6912	0.000223198	(Intercept)	IGFL4_19_46065141_46065753__1_IGFL4_19_46065141_46065753__1	1	-8.40745	1	IGFL4
-0.602887	0.163366	-3.69041	0.00022389	(Intercept)	MTMR9_8_11326504_11327020_1_MTMR9_8_11326504_11327020_1	1	-8.40435	1	MTMR9
-0.755647	0.204902	-3.68784	0.000226168	(Intercept)	CCAR1_10_68760406_68760922_1_CCAR1_10_68760406_68760922_1	1	-8.39423	1	CCAR1
-0.847253	0.230028	-3.68327	0.000230263	(Intercept)	XXbac_BPG154L12.5_6_32279936_32280530_1_XXbac_BPG154L12.5_6_32279936_32280530_1	1	-8.37629	1	XXbac
-0.764113	0.207635	-3.68007	0.000233168	(Intercept)	GTF2I_7_74743207_74743999_1_GTF2I_7_74743207_74743999_1	1	-8.36375	1	GTF2I
0.490583	0.133462	3.67583	0.000237075	(Intercept)	ZNRF3_22_28943593_28944061_1_ZNRF3_22_28943593_28944061_1	1	-8.34714	1	ZNRF3
1.20397	0.32914	3.65793	0.000254259	(Intercept)	TMEM232_5_110561054_110561612__1_TMEM232_5_110561054_110561612__1	1	-8.27716	1	TMEM232
0.803402	0.219676	3.65721	0.000254975	(Intercept)	TTN_AS1_2_178714835_178715291_1_TTN_AS1_2_178714835_178715291_1	1	-8.27435	1	TTN
0.427208	0.116855	3.65588	0.000256305	(Intercept)	ERBB4_2_212238799_212239213__1_ERBB4_2_212238799_212239213__1	1	-8.26914	1	ERBB4
0.533699	0.146104	3.65287	0.000259326	(Intercept)	PRKD1_14_29582008_29582500__1_PRKD1_14_29582008_29582500__1	1	-8.25743	1	PRKD1
0.632656	0.173282	3.65102	0.000261201	(Intercept)	SOX2_3_181713368_181714106_1_SOX2_3_181713368_181714106_1	1	-8.25022	1	SOX2
0.536762	0.147171	3.6472	0.000265116	(Intercept)	PPIG_2_169593904_169594357_1_PPIG_2_169593904_169594357_1	1	-8.23534	1	PPIG
0.322005	0.0883369	3.64519	0.000267193	(Intercept)	ARL16_17_81681174_81681585__1_ARL16_17_81681174_81681585__1	1	-8.22754	1	ARL16
-0.537411	0.147443	-3.64487	0.000267525	(Intercept)	RP11_679B19.1_16_79203491_79203953__1_RP11_679B19.1_16_79203491_79203953__1	1	-8.2263	1	RP11
-0.382576	0.105306	-3.633	0.000280141	(Intercept)	PTPRD_9_10167099_10167591__1_PTPRD_9_10167099_10167591__1	1	-8.18022	1	PTPRD
0.453394	0.125095	3.62439	0.000289642	(Intercept)	DLG2_11_84502149_84502893__1_DLG2_11_84502149_84502893__1	1	-8.14686	1	DLG2
0.74879	0.206632	3.62378	0.000290331	(Intercept)	FBXL2_3_33309144_33309582_1_FBXL2_3_33309144_33309582_1	1	-8.14449	1	FBXL2
-0.685042	0.189108	-3.62249	0.000291784	(Intercept)	CPEB3_10_92203511_92204009__1_CPEB3_10_92203511_92204009__1	1	-8.1395	1	CPEB3
0.272073	0.0753357	3.61147	0.000304462	(Intercept)	CAMK2A_5_150219491_150219778__1_CAMK2A_5_150219491_150219778__1	1	-8.09697	1	CAMK2A
0.387124	0.107223	3.61047	0.000305644	(Intercept)	PDE4D_5_60413701_60414159__1_PDE4D_5_60413701_60414159__1	1	-8.09309	1	PDE4D
0.457937	0.126872	3.60945	0.000306848	(Intercept)	PDE4B_1_66033285_66033712_1_PDE4B_1_66033285_66033712_1	1	-8.08916	1	PDE4B
-1.14862	0.318298	-3.60864	0.000307801	(Intercept)	FAM179A_2_29051798_29052266_1_FAM179A_2_29051798_29052266_1	1	-8.08606	1	FAM179A
-0.614829	0.170499	-3.60606	0.000310886	(Intercept)	LINS1_15_100569162_100569792__1_LINS1_15_100569162_100569792__1	1	-8.07609	1	LINS1
-0.750087	0.208078	-3.60484	0.000312347	(Intercept)	RBFOX1_16_7264380_7264872_1_RBFOX1_16_7264380_7264872_1	1	-8.07139	1	RBFOX1
-0.574695	0.159513	-3.60281	0.000314794	(Intercept)	UBA6_AS1_4_67755333_67756131_1_UBA6_AS1_4_67755333_67756131_1	1	-8.06359	1	UBA6
-0.520938	0.144724	-3.59953	0.000318797	(Intercept)	ROBO2_3_76255120_76255678_1_ROBO2_3_76255120_76255678_1	1	-8.05096	1	ROBO2
-1.07614	0.298988	-3.59927	0.000319111	(Intercept)	UBA6_AS1_4_67993710_67994136_1_UBA6_AS1_4_67993710_67994136_1	1	-8.04997	1	UBA6
1.07614	0.298988	3.59927	0.000319111	(Intercept)	EXOC1_4_55872131_55872695_1_EXOC1_4_55872131_55872695_1	1	-8.04997	1	EXOC1
-0.870088	0.242194	-3.59252	0.000327497	(Intercept)	BAZ2B_2_159397838_159398288__1_BAZ2B_2_159397838_159398288__1	1	-8.02403	1	BAZ2B
0.719885	0.200452	3.59132	0.000329013	(Intercept)	RIMS1_6_72288437_72288923_1_RIMS1_6_72288437_72288923_1	1	-8.01941	1	RIMS1
-3.63759	1.01307	-3.59065	0.000329857	(Intercept)	ADGRV1_5_90701732_90702104_1_ADGRV1_5_90701732_90702104_1	1	-8.01685	1	ADGRV1
3.52582	0.982109	3.59005	0.000330617	(Intercept)	PEG10_7_94667331_94667835_1_PEG10_7_94667331_94667835_1	1	-8.01455	1	PEG10
-0.368195	0.102597	-3.58874	0.000332275	(Intercept)	C7orf50_7_996986_997398__1_C7orf50_7_996986_997398__1	1	-8.00955	1	C7orf50
-0.606608	0.169188	-3.58541	0.000336554	(Intercept)	TBL1XR1_3_177087681_177088143__1_TBL1XR1_3_177087681_177088143__1	1	-7.99675	1	TBL1XR1
0.683594	0.191238	3.57458	0.000350791	(Intercept)	RNF165_18_46461187_46461709_1_RNF165_18_46461187_46461709_1	1	-7.95532	1	RNF165
0.356105	0.0996401	3.57391	0.000351695	(Intercept)	OXR1_8_106306058_106306562_1_OXR1_8_106306058_106306562_1	1	-7.95275	1	OXR1
-0.70638	0.19824	-3.56325	0.000366288	(Intercept)	PPM1B_2_44235685_44236567_1_PPM1B_2_44235685_44236567_1	1	-7.91209	1	PPM1B
0.706274	0.198343	3.56088	0.00036962	(Intercept)	DMXL1_5_119196884_119197352_1_DMXL1_5_119196884_119197352_1	1	-7.90304	1	DMXL1
-0.612937	0.172316	-3.55704	0.00037505	(Intercept)	SGCZ_8_14679869_14680337__1_SGCZ_8_14679869_14680337__1	1	-7.88845	1	SGCZ
1.32907	0.373651	3.55698	0.000375138	(Intercept)	SYCE1L_16_77211948_77213215_1_SYCE1L_16_77211948_77213215_1	1	-7.88822	1	SYCE1L
-1.03426	0.291082	-3.55314	0.000380658	(Intercept)	OXA1L_14_22771237_22771851_1_OXA1L_14_22771237_22771851_1	1	-7.87361	1	OXA1L
0.681024	0.191672	3.55306	0.000380778	(Intercept)	CNTN5_11_100072561_100073014_1_CNTN5_11_100072561_100073014_1	1	-7.87329	1	CNTN5
-0.680885	0.191637	-3.553	0.000380866	(Intercept)	C16orf45_16_15517091_15517673_1_C16orf45_16_15517091_15517673_1	1	-7.87306	1	C16orf45
0.289607	0.0817238	3.54372	0.00039452	(Intercept)	DSCAM_21_40639072_40639546__1_DSCAM_21_40639072_40639546__1	1	-7.83784	1	DSCAM
-0.497398	0.140374	-3.54338	0.000395031	(Intercept)	RBFOX1_16_6412786_6413476_1_RBFOX1_16_6412786_6413476_1	1	-7.83655	1	RBFOX1
0.570791	0.16137	3.53716	0.000404448	(Intercept)	FGF14_13_101971247_101971925__1_FGF14_13_101971247_101971925__1	1	-7.81299	1	FGF14
-1.21302	0.343418	-3.5322	0.000412115	(Intercept)	SLC9A9_3_143763727_143764147__1_SLC9A9_3_143763727_143764147__1	1	-7.79421	1	SLC9A9
0.961271	0.272235	3.53103	0.000413948	(Intercept)	RP11_729L2.2_18_51027587_51028055_1_RP11_729L2.2_18_51027587_51028055_1	1	-7.78977	1	RP11
-0.489238	0.138579	-3.53038	0.000414957	(Intercept)	CTD_2007H13.3_5_98957548_98958008_1_CTD_2007H13.3_5_98957548_98958008_1	1	-7.78734	1	CTD
0.753555	0.213552	3.52867	0.000417661	(Intercept)	NAP1L1_12_76045121_76046117__1_NAP1L1_12_76045121_76046117__1	1	-7.78084	1	NAP1L1
0.347515	0.0984841	3.52864	0.000417702	(Intercept)	EIF2B1_12_123620988_123621432__1_EIF2B1_12_123620988_123621432__1	1	-7.78074	1	EIF2B1
-0.92803	0.263097	-3.52733	0.000419776	(Intercept)	TTLL11_9_121978474_121978906__1_TTLL11_9_121978474_121978906__1	1	-7.77579	1	TTLL11
0.530525	0.150627	3.52211	0.000428132	(Intercept)	RBFOX1_16_7178651_7179377_1_RBFOX1_16_7178651_7179377_1	1	-7.75608	1	RBFOX1
0.235405	0.0668876	3.51941	0.000432514	(Intercept)	PCDH9_13_66783214_66783665__1_PCDH9_13_66783214_66783665__1	1	-7.7459	1	PCDH9
-0.753859	0.214298	-3.51781	0.000435121	(Intercept)	B3GAT1_11_134407951_134408305__1_B3GAT1_11_134407951_134408305__1	1	-7.73989	1	B3GAT1
1.57554	0.448497	3.51293	0.0004432	(Intercept)	NXPH1_7_8558492_8558930_1_NXPH1_7_8558492_8558930_1	1	-7.72149	1	NXPH1
0.277203	0.078919	3.5125	0.000443905	(Intercept)	TMA7_3_48440257_48444208_1_TMA7_3_48440257_48444208_1	1	-7.7199	1	TMA7
0.774289	0.220782	3.50703	0.000453141	(Intercept)	NETO1_18_72800992_72801352__1_NETO1_18_72800992_72801352__1	1	-7.69931	1	NETO1
-0.688883	0.196745	-3.5014	0.000462828	(Intercept)	NETO1_18_72774059_72774545__1_NETO1_18_72774059_72774545__1	1	-7.67816	1	NETO1
0.47009	0.134365	3.49861	0.000467687	(Intercept)	PDE4D_5_59642800_59643463__1_PDE4D_5_59642800_59643463__1	1	-7.66771	1	PDE4D
0.843389	0.241096	3.49815	0.000468498	(Intercept)	CALN1_7_72248811_72249267__1_CALN1_7_72248811_72249267__1	1	-7.66598	1	CALN1
0.397401	0.113838	3.49093	0.000481341	(Intercept)	KNDC1_10_133225960_133226412_1_KNDC1_10_133225960_133226412_1	1	-7.63893	1	KNDC1
-0.618112	0.177069	-3.49079	0.00048159	(Intercept)	LRP1B_2_141681444_141681966__1_LRP1B_2_141681444_141681966__1	1	-7.63842	1	LRP1B
-0.636835	0.182439	-3.49067	0.000481806	(Intercept)	STXBP5L_3_121384311_121384832_1_STXBP5L_3_121384311_121384832_1	1	-7.63797	1	STXBP5L
-0.635094	0.182074	-3.4881	0.000486458	(Intercept)	KCNMA1_10_77270493_77271237__1_KCNMA1_10_77270493_77271237__1	1	-7.62836	1	KCNMA1
-0.409104	0.117335	-3.48663	0.000489151	(Intercept)	RBFOX1_16_6835261_6835831_1_RBFOX1_16_6835261_6835831_1	1	-7.62284	1	RBFOX1
0.497674	0.142782	3.48555	0.000491122	(Intercept)	MSC_AS1_8_71894557_71895163_1_MSC_AS1_8_71894557_71895163_1	1	-7.61882	1	MSC
-1.8718	0.537086	-3.48511	0.000491942	(Intercept)	MIR99AHG_21_16595459_16596053_1_MIR99AHG_21_16595459_16596053_1	1	-7.61715	1	MIR99AHG
-0.555143	0.15934	-3.48402	0.000493948	(Intercept)	OXR1_8_106491480_106491946_1_OXR1_8_106491480_106491946_1	1	-7.61308	1	OXR1
0.423336	0.121568	3.48229	0.000497154	(Intercept)	INPP4A_2_98522214_98522844_1_INPP4A_2_98522214_98522844_1	1	-7.60661	1	INPP4A
0.847393	0.243985	3.47314	0.000514402	(Intercept)	NMRK1_9_75084917_75085463__1_NMRK1_9_75084917_75085463__1	1	-7.5725	1	NMRK1
0.594152	0.171123	3.47207	0.000516458	(Intercept)	SHISA9_16_12971671_12972235_1_SHISA9_16_12971671_12972235_1	1	-7.56852	1	SHISA9
-1.07451	0.309546	-3.47126	0.000518025	(Intercept)	DPP10_2_114782325_114783585_1_DPP10_2_114782325_114783585_1	1	-7.56549	1	DPP10
0.520552	0.150099	3.46805	0.000524254	(Intercept)	SORL1_11_121540070_121540562_1_SORL1_11_121540070_121540562_1	1	-7.55353	1	SORL1
-1.6864	0.486864	-3.4638	0.000532611	(Intercept)	MIR124_2HG_8_64379187_64379829_1_MIR124_2HG_8_64379187_64379829_1	1	-7.53772	1	MIR124
1.6864	0.486864	3.4638	0.000532611	(Intercept)	AKAP6_14_32466823_32467225_1_AKAP6_14_32466823_32467225_1	1	-7.53772	1	AKAP6
0.916381	0.264868	3.45976	0.000540648	(Intercept)	MARK3_14_103431931_103432303_1_MARK3_14_103431931_103432303_1	1	-7.52274	1	MARK3
-0.916266	0.264844	-3.45964	0.000540896	(Intercept)	PTPRD_9_8395617_8396047__1_PTPRD_9_8395617_8396047__1	1	-7.52228	1	PTPRD
-0.363014	0.104964	-3.45845	0.000543286	(Intercept)	RGS12_4_3431731_3432215_1_RGS12_4_3431731_3432215_1	1	-7.51788	1	RGS12
0.24391	0.0705708	3.45625	0.000547753	(Intercept)	CNTNAP1_17_42699292_42699814_1_CNTNAP1_17_42699292_42699814_1	1	-7.50969	1	CNTNAP1
0.567709	0.164284	3.45565	0.000548966	(Intercept)	AASDH_4_56344929_56345421__1_AASDH_4_56344929_56345421__1	1	-7.50747	1	AASDH
1.29928	0.376051	3.45507	0.000550142	(Intercept)	PSD2_5_139820169_139820613_1_PSD2_5_139820169_139820613_1	1	-7.50533	1	PSD2
0.611584	0.177325	3.44894	0.000562797	(Intercept)	GRIA1_5_153741414_153742086_1_GRIA1_5_153741414_153742086_1	1	-7.48259	1	GRIA1
0.738957	0.214885	3.43885	0.000584182	(Intercept)	VPS4A_16_69323498_69323948_1_VPS4A_16_69323498_69323948_1	1	-7.4453	1	VPS4A
0.395456	0.115107	3.43554	0.00059137	(Intercept)	CACNB2_10_18522335_18522959_1_CACNB2_10_18522335_18522959_1	1	-7.43307	1	CACNB2
-0.293839	0.0855685	-3.43396	0.000594824	(Intercept)	TSC2_16_2088052_2088720_1_TSC2_16_2088052_2088720_1	1	-7.42725	1	TSC2
-0.667721	0.194484	-3.43329	0.000596297	(Intercept)	MYO5A_15_52380937_52381459__1_MYO5A_15_52380937_52381459__1	1	-7.42477	1	MYO5A
0.564486	0.164461	3.43233	0.00059842	(Intercept)	YIPF5_5_144159662_144160346__1_YIPF5_5_144159662_144160346__1	1	-7.42122	1	YIPF5
-1.09851	0.320255	-3.43011	0.000603347	(Intercept)	FAM95C_9_38540567_38541480__1_FAM95C_9_38540567_38541480__1	1	-7.41302	1	FAM95C
-0.672657	0.196303	-3.42663	0.00061113	(Intercept)	RBBP5_1_205087198_205087609__1_RBBP5_1_205087198_205087609__1	1	-7.4002	1	RBBP5
-0.937225	0.273676	-3.42459	0.000615737	(Intercept)	CADPS2_7_122496502_122497204__1_CADPS2_7_122496502_122497204__1	1	-7.39269	1	CADPS2
-0.371051	0.108379	-3.42364	0.000617878	(Intercept)	LDB2_4_16672803_16673440__1_LDB2_4_16672803_16673440__1	1	-7.38922	1	LDB2
1.02962	0.300793	3.42302	0.000619293	(Intercept)	ZC3H12C_11_110171188_110171841_1_ZC3H12C_11_110171188_110171841_1	1	-7.38693	1	ZC3H12C
-1.35455	0.396558	-3.41576	0.000636046	(Intercept)	HERC1_15_63695325_63695919__1_HERC1_15_63695325_63695919__1	1	-7.36024	1	HERC1
0.679845	0.199129	3.41408	0.000639966	(Intercept)	HERC1_15_63706670_63707191__1_HERC1_15_63706670_63707191__1	1	-7.35409	1	HERC1
-0.184739	0.0541251	-3.41319	0.000642064	(Intercept)	NRSN1_6_24146959_24147451_1_NRSN1_6_24146959_24147451_1	1	-7.35082	1	NRSN1
1.22385	0.358773	3.41119	0.000646791	(Intercept)	GRIK2_6_101404900_101405458_1_GRIK2_6_101404900_101405458_1	1	-7.34349	1	GRIK2
0.505124	0.148357	3.4048	0.000662137	(Intercept)	CHRM3_1_239655983_239656541_1_CHRM3_1_239655983_239656541_1	1	-7.32004	1	CHRM3
0.802663	0.235747	3.40476	0.000662218	(Intercept)	EPHA6_3_97139351_97140203_1_EPHA6_3_97139351_97140203_1	1	-7.31992	1	EPHA6
-0.628067	0.184499	-3.40418	0.000663636	(Intercept)	CSMD1_8_3552309_3552765__1_CSMD1_8_3552309_3552765__1	1	-7.31778	1	CSMD1
0.634805	0.186525	3.40332	0.000665715	(Intercept)	CPNE4_3_131880854_131881295__1_CPNE4_3_131880854_131881295__1	1	-7.31465	1	CPNE4
-1.224	0.359762	-3.40224	0.000668348	(Intercept)	PVRL2_19_44878541_44878958_1_PVRL2_19_44878541_44878958_1	1	-7.3107	1	PVRL2
-0.848468	0.24945	-3.40136	0.000670517	(Intercept)	UBA6_AS1_4_68002086_68002584_1_UBA6_AS1_4_68002086_68002584_1	1	-7.30746	1	UBA6
-2.07934	0.612335	-3.39576	0.000684391	(Intercept)	EXT1_8_117968477_117969185__1_EXT1_8_117968477_117969185__1	1	-7.28698	1	EXT1
-0.362058	0.106771	-3.39097	0.00069645	(Intercept)	FMN2_1_240151893_240152325_1_FMN2_1_240151893_240152325_1	1	-7.26951	1	FMN2
1.12601	0.332205	3.3895	0.000700191	(Intercept)	TBC1D32_6_121138763_121139435__1_TBC1D32_6_121138763_121139435__1	1	-7.26416	1	TBC1D32
0.512277	0.151202	3.38802	0.000703992	(Intercept)	FZD3_8_28567371_28568049_1_FZD3_8_28567371_28568049_1	1	-7.25874	1	FZD3
0.433668	0.12819	3.38301	0.000716966	(Intercept)	PDE4D_5_59010385_59010888__1_PDE4D_5_59010385_59010888__1	1	-7.24048	1	PDE4D
0.988604	0.29225	3.38273	0.000717679	(Intercept)	TBCD_17_82820701_82821103_1_TBCD_17_82820701_82821103_1	1	-7.23949	1	TBCD
-0.860291	0.254342	-3.38242	0.000718498	(Intercept)	THBS2_6_169215780_169216616__1_THBS2_6_169215780_169216616__1	1	-7.23835	1	THBS2
-0.6723	0.198806	-3.38169	0.000720411	(Intercept)	PDIA2_16_286547_287215_1_PDIA2_16_286547_287215_1	1	-7.23569	1	PDIA2
-0.64447	0.190606	-3.38116	0.000721807	(Intercept)	CHPT1_12_101726405_101728378_1_CHPT1_12_101726405_101728378_1	1	-7.23375	1	CHPT1
-1.04971	0.310488	-3.38084	0.000722639	(Intercept)	BAIAP2_AS1_17_81029528_81030272__1_BAIAP2_AS1_17_81029528_81030272__1	1	-7.2326	1	BAIAP2
0.490787	0.145194	3.38023	0.000724263	(Intercept)	TENM2_5_167475615_167475969_1_TENM2_5_167475615_167475969_1	1	-7.23036	1	TENM2
3.43399	1.016	3.37991	0.000725107	(Intercept)	FAM153C_5_178007373_178008016_1_FAM153C_5_178007373_178008016_1	1	-7.22919	1	FAM153C
3.43399	1.016	3.37991	0.000725107	(Intercept)	FAM50B_6_3850871_3851317_1_FAM50B_6_3850871_3851317_1	1	-7.22919	1	FAM50B
-0.989995	0.292923	-3.37971	0.000725621	(Intercept)	CSMD1_8_3450410_3451058__1_CSMD1_8_3450410_3451058__1	1	-7.22848	1	CSMD1
0.988611	0.292841	3.37593	0.000735658	(Intercept)	PHYHIPL_10_59240571_59241273_1_PHYHIPL_10_59240571_59241273_1	1	-7.21474	1	PHYHIPL
-0.988799	0.292949	-3.37533	0.000737279	(Intercept)	UBA6_AS1_4_67864028_67864604_1_UBA6_AS1_4_67864028_67864604_1	1	-7.21254	1	UBA6
-0.93823	0.27802	-3.37469	0.000738994	(Intercept)	NQO2_6_3022098_3022740_1_NQO2_6_3022098_3022740_1	1	-7.21022	1	NQO2
-0.937949	0.278021	-3.37367	0.000741744	(Intercept)	ROBO2_3_76871016_76871496_1_ROBO2_3_76871016_76871496_1	1	-7.20651	1	ROBO2
-0.746939	0.221426	-3.37331	0.000742703	(Intercept)	PTPRO_12_15527722_15528376_1_PTPRO_12_15527722_15528376_1	1	-7.20521	1	PTPRO
1.79184	0.531567	3.37085	0.000749354	(Intercept)	GABRG3_15_27347725_27348189_1_GABRG3_15_27347725_27348189_1	1	-7.1963	1	GABRG3
0.328446	0.0977141	3.36129	0.000775783	(Intercept)	PRKAA2_1_56677957_56678563_1_PRKAA2_1_56677957_56678563_1	1	-7.16164	1	PRKAA2
0.431579	0.128424	3.36057	0.000777807	(Intercept)	NRG3_10_82294591_82295143_1_NRG3_10_82294591_82295143_1	1	-7.15903	1	NRG3
-0.654957	0.194902	-3.36044	0.000778191	(Intercept)	GRIA1_5_153783969_153784429_1_GRIA1_5_153783969_153784429_1	1	-7.15854	1	GRIA1
-0.581385	0.173116	-3.35835	0.000784087	(Intercept)	ZDHHC11B_5_762792_763242__1_ZDHHC11B_5_762792_763242__1	1	-7.15099	1	ZDHHC11B
-0.501863	0.149637	-3.35387	0.000796905	(Intercept)	BAALC_8_103151319_103151785_1_BAALC_8_103151319_103151785_1	1	-7.13477	1	BAALC
-0.510649	0.152274	-3.35348	0.000798008	(Intercept)	LRP1B_2_141699395_141700109__1_LRP1B_2_141699395_141700109__1	1	-7.13339	1	LRP1B
-0.432864	0.129195	-3.35048	0.00080672	(Intercept)	NPAS3_14_33082718_33083236_1_NPAS3_14_33082718_33083236_1	1	-7.12253	1	NPAS3
-0.834798	0.249692	-3.34331	0.000827862	(Intercept)	GABPB1_AS1_15_50357487_50357907_1_GABPB1_AS1_15_50357487_50357907_1	1	-7.09666	1	GABPB1
-0.666479	0.199573	-3.33953	0.00083921	(Intercept)	UBE2E2_3_23364256_23364934_1_UBE2E2_3_23364256_23364934_1	1	-7.08305	1	UBE2E2
-0.670488	0.201046	-3.335	0.000853004	(Intercept)	PDE4D_5_59994060_59994462__1_PDE4D_5_59994060_59994462__1	1	-7.06675	1	PDE4D
0.622604	0.186781	3.33333	0.000858126	(Intercept)	MTG2_20_62183810_62184434_1_MTG2_20_62183810_62184434_1	1	-7.06076	1	MTG2
-0.671948	0.201609	-3.33292	0.00085939	(Intercept)	UBE2E2_3_23383445_23383933_1_UBE2E2_3_23383445_23383933_1	1	-7.05929	1	UBE2E2
0.587816	0.17637	3.33286	0.000859596	(Intercept)	FMN1_15_33042741_33043221__1_FMN1_15_33042741_33043221__1	1	-7.05905	1	FMN1
1.00552	0.301756	3.33223	0.000861528	(Intercept)	MMS19_10_97458324_97458669__1_MMS19_10_97458324_97458669__1	1	-7.0568	1	MMS19
-1.00549	0.301783	-3.33184	0.000862732	(Intercept)	SORCS1_10_107073879_107074329__1_SORCS1_10_107073879_107074329__1	1	-7.05541	1	SORCS1
0.604231	0.181392	3.33107	0.000865113	(Intercept)	RP11_229P13.27_9_137037560_137038004__1_RP11_229P13.27_9_137037560_137038004__1	1	-7.05265	1	RP11
0.512642	0.154062	3.32751	0.000876244	(Intercept)	OPCML_11_132554865_132555309__1_OPCML_11_132554865_132555309__1	1	-7.03987	1	OPCML
-0.39205	0.117966	-3.32341	0.000889253	(Intercept)	CSMD1_8_4071018_4071696__1_CSMD1_8_4071018_4071696__1	1	-7.02513	1	CSMD1
0.499879	0.150453	3.32249	0.000892185	(Intercept)	RBL2_16_53464257_53464773_1_RBL2_16_53464257_53464773_1	1	-7.02184	1	RBL2
0.350316	0.105459	3.32183	0.000894284	(Intercept)	RBFOX1_16_7212074_7212974_1_RBFOX1_16_7212074_7212974_1	1	-7.01949	1	RBFOX1
1.32176	0.397911	3.32174	0.000894594	(Intercept)	ANKRD30BL_2_132187097_132187649__1_ANKRD30BL_2_132187097_132187649__1	1	-7.01914	1	ANKRD30BL
-0.679454	0.204625	-3.32048	0.000898631	(Intercept)	ARHGAP26_5_142937362_142937818_1_ARHGAP26_5_142937362_142937818_1	1	-7.01464	1	ARHGAP26
0.321005	0.0967834	3.31673	0.000910768	(Intercept)	MAGI2_7_78063123_78063885__1_MAGI2_7_78063123_78063885__1	1	-7.00122	1	MAGI2
-0.481094	0.145124	-3.31505	0.000916262	(Intercept)	NRXN3_14_78437761_78438437_1_NRXN3_14_78437761_78438437_1	1	-6.99521	1	NRXN3
0.421612	0.127222	3.31399	0.000919754	(Intercept)	CACNG8_19_53989081_53989491_1_CACNG8_19_53989081_53989491_1	1	-6.9914	1	CACNG8
0.579073	0.174939	3.31015	0.000932473	(Intercept)	ANKRD10_13_110897281_110897796__1_ANKRD10_13_110897281_110897796__1	1	-6.97767	1	ANKRD10
0.533587	0.161288	3.30829	0.000938685	(Intercept)	RIMS2_8_104162284_104162854_1_RIMS2_8_104162284_104162854_1	1	-6.97103	1	RIMS2
0.194122	0.0587719	3.30298	0.000956647	(Intercept)	EML6_2_54929684_54930086_1_EML6_2_54929684_54930086_1	1	-6.95208	1	EML6
0.743673	0.225328	3.3004	0.000965465	(Intercept)	ASIC2_17_33634577_33635237__1_ASIC2_17_33634577_33635237__1	1	-6.9429	1	ASIC2
0.52758	0.159991	3.29757	0.000975251	(Intercept)	CTIF_18_48851782_48852272_1_CTIF_18_48851782_48852272_1	1	-6.93282	1	CTIF
0.743524	0.225555	3.29641	0.000979274	(Intercept)	ERICH1_8_642174_643176__1_ERICH1_8_642174_643176__1	1	-6.9287	1	ERICH1
-1.09861	0.333333	-3.29584	0.00098129	(Intercept)	ST3GAL6_3_98796519_98797155_1_ST3GAL6_3_98796519_98797155_1	1	-6.92664	1	ST3GAL6
-0.743711	0.225691	-3.29526	0.000983315	(Intercept)	SDK1_7_3374785_3375199_1_SDK1_7_3374785_3375199_1	1	-6.92458	1	SDK1
-0.257423	0.0781518	-3.29389	0.000988114	(Intercept)	DCLK1_13_36092470_36093448__1_DCLK1_13_36092470_36093448__1	1	-6.91971	1	DCLK1
-0.363583	0.110424	-3.2926	0.000992641	(Intercept)	SYNE1_6_152621597_152622040__1_SYNE1_6_152621597_152622040__1	1	-6.91514	1	SYNE1
-1.02461	0.311575	-3.28849	0.00100728	(Intercept)	C9orf72_9_27568798_27569301__1_C9orf72_9_27568798_27569301__1	1	-6.9005	1	C9orf72
-0.916313	0.278836	-3.2862	0.00101547	(Intercept)	CSMD1_8_4753413_4753980__1_CSMD1_8_4753413_4753980__1	1	-6.8924	1	CSMD1
0.535919	0.163125	3.28533	0.00101865	(Intercept)	ROBO2_3_76082991_76083576_1_ROBO2_3_76082991_76083576_1	1	-6.88928	1	ROBO2
0.641525	0.195327	3.28437	0.00102211	(Intercept)	RP11_505E24.2_15_101070295_101070783__1_RP11_505E24.2_15_101070295_101070783__1	1	-6.88588	1	RP11
0.488354	0.148728	3.28354	0.00102512	(Intercept)	RIMS2_8_104210765_104211385_1_RIMS2_8_104210765_104211385_1	1	-6.88294	1	RIMS2
-0.620831	0.189084	-3.28337	0.00102575	(Intercept)	NARS2_11_78494455_78494941__1_NARS2_11_78494455_78494941__1	1	-6.88233	1	NARS2
-0.361545	0.110129	-3.28293	0.00102734	(Intercept)	SLCO1C1_12_20752705_20753386_1_SLCO1C1_12_20752705_20753386_1	1	-6.88078	1	SLCO1C1
-0.764606	0.232977	-3.28189	0.00103113	(Intercept)	SNX19_11_130898153_130898591__1_SNX19_11_130898153_130898591__1	1	-6.8771	1	SNX19
-0.345592	0.105326	-3.28117	0.00103376	(Intercept)	LINC00667_18_5246062_5246508_1_LINC00667_18_5246062_5246508_1	1	-6.87456	1	LINC00667
0.250068	0.0762188	3.28092	0.00103468	(Intercept)	RBFOX1_16_6129223_6129799_1_RBFOX1_16_6129223_6129799_1	1	-6.87367	1	RBFOX1
-0.397753	0.121238	-3.28076	0.00103529	(Intercept)	RP11_408A13.4_9_14588797_14589156__1_RP11_408A13.4_9_14588797_14589156__1	1	-6.87308	1	RP11
-1.3863	0.42258	-3.28056	0.001036	(Intercept)	C8orf34_8_68561348_68561786_1_C8orf34_8_68561348_68561786_1	1	-6.87239	1	C8orf34
-0.707025	0.215747	-3.2771	0.00104878	(Intercept)	SLC22A10_11_63253601_63254201_1_SLC22A10_11_63253601_63254201_1	1	-6.86013	1	SLC22A10
0.309756	0.0945911	3.27468	0.0010578	(Intercept)	ACOT11_1_54638716_54639192_1_ACOT11_1_54638716_54639192_1	1	-6.85156	1	ACOT11
-0.574212	0.175369	-3.27431	0.00105921	(Intercept)	DPP10_2_114788776_114789406_1_DPP10_2_114788776_114789406_1	1	-6.85023	1	DPP10
3.3322	1.0177	3.27425	0.00105943	(Intercept)	PCM1_8_18014540_18028031_1_PCM1_8_18014540_18028031_1	1	-6.85002	1	PCM1
0.345009	0.105403	3.27325	0.00106319	(Intercept)	DPP10_2_114455073_114455570_1_DPP10_2_114455073_114455570_1	1	-6.84648	1	DPP10
-0.409975	0.125287	-3.27227	0.00106686	(Intercept)	RP11_446H18.5_3_107295838_107296299__1_RP11_446H18.5_3_107295838_107296299__1	1	-6.84303	1	RP11
-0.305811	0.0934583	-3.27217	0.00106726	(Intercept)	MIR99AHG_21_16259708_16260140_1_MIR99AHG_21_16259708_16260140_1	1	-6.84266	1	MIR99AHG
-0.259057	0.0791832	-3.27162	0.00106933	(Intercept)	DCLK1_13_36110851_36111583__1_DCLK1_13_36110851_36111583__1	1	-6.84072	1	DCLK1
0.350038	0.107267	3.26323	0.00110149	(Intercept)	CAMTA1_1_7767180_7768033_1_CAMTA1_1_7767180_7768033_1	1	-6.81109	1	CAMTA1
0.530589	0.162698	3.26118	0.0011095	(Intercept)	PAPD4_5_79632850_79633504_1_PAPD4_5_79632850_79633504_1	1	-6.80385	1	PAPD4
-0.491026	0.150684	-3.25865	0.00111943	(Intercept)	UNC79_14_93541520_93542054_1_UNC79_14_93541520_93542054_1	1	-6.79494	1	UNC79
-0.513445	0.157585	-3.25822	0.00112115	(Intercept)	SGCZ_8_15025247_15025847__1_SGCZ_8_15025247_15025847__1	1	-6.7934	1	SGCZ
0.33143	0.10174	3.25761	0.00112354	(Intercept)	NCAM2_21_21064647_21065301_1_NCAM2_21_21064647_21065301_1	1	-6.79127	1	NCAM2
-0.351772	0.107996	-3.25728	0.00112487	(Intercept)	MAGI2_7_79429215_79429827__1_MAGI2_7_79429215_79429827__1	1	-6.79009	1	MAGI2
0.490721	0.150678	3.25675	0.00112695	(Intercept)	FEZ2_2_36575594_36576224__1_FEZ2_2_36575594_36576224__1	1	-6.78824	1	FEZ2
0.398002	0.122305	3.25416	0.00113728	(Intercept)	SPCS3_4_176322185_176328667_1_SPCS3_4_176322185_176328667_1	1	-6.77912	1	SPCS3
-1.12847	0.346873	-3.25325	0.00114092	(Intercept)	DNAJC6_1_65261606_65262048_1_DNAJC6_1_65261606_65262048_1	1	-6.77592	1	DNAJC6
1.12847	0.346873	3.25325	0.00114092	(Intercept)	NPTXR_22_38818452_38818707__1_NPTXR_22_38818452_38818707__1	1	-6.77592	1	NPTXR
-0.24094	0.0740688	-3.25292	0.00114224	(Intercept)	PRKCB_16_23938383_23938971_1_PRKCB_16_23938383_23938971_1	1	-6.77476	1	PRKCB
0.334492	0.102833	3.25276	0.00114288	(Intercept)	UNC79_14_93455928_93456419_1_UNC79_14_93455928_93456419_1	1	-6.7742	1	UNC79
0.747231	0.229964	3.24935	0.00115671	(Intercept)	CNTN5_11_99124086_99125040_1_CNTN5_11_99124086_99125040_1	1	-6.76218	1	CNTN5
0.84749	0.260867	3.24875	0.00115914	(Intercept)	TMEM168_7_112787745_112788159__1_TMEM168_7_112787745_112788159__1	1	-6.76007	1	TMEM168
-0.57532	0.177094	-3.24866	0.00115949	(Intercept)	MAPK3_16_30114105_30114463__1_MAPK3_16_30114105_30114463__1	1	-6.75978	1	MAPK3
-0.540427	0.166383	-3.24808	0.00116186	(Intercept)	GRID2_4_92657182_92657710_1_GRID2_4_92657182_92657710_1	1	-6.75774	1	GRID2
0.745163	0.22948	3.24718	0.00116556	(Intercept)	HBS1L_6_134961062_134961579__1_HBS1L_6_134961062_134961579__1	1	-6.75456	1	HBS1L
-0.425786	0.131354	-3.24151	0.00118896	(Intercept)	CADM2_3_84969218_84969799_1_CADM2_3_84969218_84969799_1	1	-6.73467	1	CADM2
-0.539686	0.16653	-3.24078	0.00119205	(Intercept)	PDE2A_11_72585127_72585523__1_PDE2A_11_72585127_72585523__1	1	-6.73208	1	PDE2A
-0.681978	0.210653	-3.23745	0.00120602	(Intercept)	TSPAN17_5_176655245_176655881_1_TSPAN17_5_176655245_176655881_1	1	-6.72043	1	TSPAN17
-1.99243	0.615457	-3.23732	0.0012066	(Intercept)	UBA6_AS1_4_67836262_67836724_1_UBA6_AS1_4_67836262_67836724_1	1	-6.71995	1	UBA6
-1.99243	0.615457	-3.23732	0.0012066	(Intercept)	PURA_5_140108322_140108742_1_PURA_5_140108322_140108742_1	1	-6.71995	1	PURA
0.842726	0.260368	3.23667	0.00120934	(Intercept)	CNTN4_3_2217860_2218712_1_CNTN4_3_2217860_2218712_1	1	-6.71768	1	CNTN4
-0.640586	0.197945	-3.23618	0.00121141	(Intercept)	ZNF589_3_48270496_48271054_1_ZNF589_3_48270496_48271054_1	1	-6.71597	1	ZNF589
-0.709353	0.219243	-3.23546	0.00121446	(Intercept)	PFKFB3_10_6226597_6227128_1_PFKFB3_10_6226597_6227128_1	1	-6.71345	1	PFKFB3
-0.375845	0.116291	-3.23193	0.00122959	(Intercept)	HDAC7_12_47782722_47783057__1_HDAC7_12_47782722_47783057__1	1	-6.70107	1	HDAC7
-0.384596	0.119025	-3.23121	0.00123269	(Intercept)	TMEM178B_7_141321906_141322411_1_TMEM178B_7_141321906_141322411_1	1	-6.69856	1	TMEM178B
-0.410941	0.127225	-3.23004	0.00123772	(Intercept)	SAMD12_8_118515173_118515689__1_SAMD12_8_118515173_118515689__1	1	-6.69449	1	SAMD12
0.340311	0.105362	3.22993	0.0012382	(Intercept)	SYN3_22_32714567_32715020__1_SYN3_22_32714567_32715020__1	1	-6.6941	1	SYN3
-0.517035	0.16045	-3.2224	0.00127123	(Intercept)	TMEM144_4_158253923_158254757_1_TMEM144_4_158253923_158254757_1	1	-6.66777	1	TMEM144
0.557736	0.17331	3.21814	0.00129026	(Intercept)	CNTN5_11_99062974_99063496_1_CNTN5_11_99062974_99063496_1	1	-6.65291	1	CNTN5
0.151362	0.0470365	3.21797	0.00129102	(Intercept)	ADGRB3_6_68774658_68775204_1_ADGRB3_6_68774658_68775204_1	1	-6.65232	1	ADGRB3
0.501896	0.155978	3.21773	0.0012921	(Intercept)	CCDC88A_2_55367511_55367964__1_CCDC88A_2_55367511_55367964__1	1	-6.65149	1	CCDC88A
-0.726946	0.225987	-3.21676	0.00129648	(Intercept)	ANKZF1_2_219234451_219235003_1_ANKZF1_2_219234451_219235003_1	1	-6.6481	1	ANKZF1
-0.792202	0.246285	-3.2166	0.00129719	(Intercept)	NETO1_18_72785169_72785673__1_NETO1_18_72785169_72785673__1	1	-6.64756	1	NETO1
-0.574178	0.178637	-3.21422	0.00130798	(Intercept)	GARNL3_9_127373675_127374611_1_GARNL3_9_127373675_127374611_1	1	-6.63927	1	GARNL3
-0.434945	0.135324	-3.21411	0.00130848	(Intercept)	RGS7_1_241169310_241170060__1_RGS7_1_241169310_241170060__1	1	-6.63889	1	RGS7
-0.651835	0.202887	-3.2128	0.00131449	(Intercept)	LINC00693_3_28701167_28701629_1_LINC00693_3_28701167_28701629_1	1	-6.6343	1	LINC00693
0.726316	0.2263	3.20953	0.00132952	(Intercept)	VPS45_1_150144041_150144497_1_VPS45_1_150144041_150144497_1	1	-6.62294	1	VPS45
0.60813	0.189499	3.20915	0.0013313	(Intercept)	ROBO2_3_76089913_76090489_1_ROBO2_3_76089913_76090489_1	1	-6.6216	1	ROBO2
-0.820726	0.255878	-3.20748	0.00133902	(Intercept)	UBA6_AS1_4_67854498_67855002_1_UBA6_AS1_4_67854498_67855002_1	1	-6.61582	1	UBA6
-0.218614	0.0681649	-3.20714	0.00134064	(Intercept)	MPRIP_17_17185084_17185648_1_MPRIP_17_17185084_17185648_1	1	-6.61461	1	MPRIP
0.539267	0.168175	3.20658	0.00134322	(Intercept)	SYNGR1_22_39379135_39379693_1_SYNGR1_22_39379135_39379693_1	1	-6.61268	1	SYNGR1
-0.732482	0.228452	-3.20629	0.00134458	(Intercept)	ADARB2_10_1621806_1622322__1_ADARB2_10_1621806_1622322__1	1	-6.61167	1	ADARB2
0.693258	0.216347	3.20439	0.0013535	(Intercept)	DST_6_56554056_56554585__1_DST_6_56554056_56554585__1	1	-6.60506	1	DST
-0.437501	0.13671	-3.20022	0.00137322	(Intercept)	C4orf27_4_169743408_169743906__1_C4orf27_4_169743408_169743906__1	1	-6.59059	1	C4orf27
0.693006	0.216556	3.20013	0.00137367	(Intercept)	DSCAM_21_40645464_40645944__1_DSCAM_21_40645464_40645944__1	1	-6.59027	1	DSCAM
0.412211	0.12893	3.19716	0.00138787	(Intercept)	PKD2_4_88076323_88076953_1_PKD2_4_88076323_88076953_1	1	-6.57999	1	PKD2
0.9985	0.312547	3.19472	0.00139965	(Intercept)	SYNE1_6_152440560_152441058__1_SYNE1_6_152440560_152441058__1	1	-6.57153	1	SYNE1
-0.405551	0.127008	-3.19311	0.00140752	(Intercept)	MAGI2_7_78477879_78478431__1_MAGI2_7_78477879_78478431__1	1	-6.56593	1	MAGI2
0.66416	0.208032	3.19258	0.00141006	(Intercept)	STEAP2_7_90217259_90217745_1_STEAP2_7_90217259_90217745_1	1	-6.56412	1	STEAP2
0.940775	0.294695	3.19237	0.00141111	(Intercept)	IL12RB2_1_67388900_67389398_1_IL12RB2_1_67388900_67389398_1	1	-6.56338	1	IL12RB2
-0.380006	0.11906	-3.19172	0.00141426	(Intercept)	CTNNA2_2_79913507_79914257_1_CTNNA2_2_79913507_79914257_1	1	-6.56115	1	CTNNA2
-0.129099	0.0404616	-3.19065	0.00141951	(Intercept)	RBFOX1_16_6783029_6783455_1_RBFOX1_16_6783029_6783455_1	1	-6.55744	1	RBFOX1
0.639207	0.200516	3.18781	0.00143356	(Intercept)	FAM135B_8_138160500_138161052__1_FAM135B_8_138160500_138161052__1	1	-6.54759	1	FAM135B
-0.298979	0.0937891	-3.18777	0.00143373	(Intercept)	VPS41_7_38749842_38750361__1_VPS41_7_38749842_38750361__1	1	-6.54748	1	VPS41
0.551869	0.173243	3.18551	0.00144497	(Intercept)	PPM1A_14_60267858_60268370_1_PPM1A_14_60267858_60268370_1	1	-6.53966	1	PPM1A
-0.384805	0.12089	-3.1831	0.00145705	(Intercept)	TAF1C_16_84177847_84178163__1_TAF1C_16_84177847_84178163__1	1	-6.53134	1	TAF1C
-0.490028	0.153956	-3.1829	0.00145807	(Intercept)	SESTD1_2_179108547_179109123__1_SESTD1_2_179108547_179109123__1	1	-6.53064	1	SESTD1
-1.34993	0.424139	-3.18274	0.00145887	(Intercept)	APIP_11_34890721_34891261__1_APIP_11_34890721_34891261__1	1	-6.53009	1	APIP
1.34993	0.424139	3.18274	0.00145887	(Intercept)	PTPRG_3_61752344_61752844_1_PTPRG_3_61752344_61752844_1	1	-6.53009	1	PTPRG
-0.728337	0.22899	-3.18065	0.00146947	(Intercept)	POMGNT2_3_43084487_43085549__1_POMGNT2_3_43084487_43085549__1	1	-6.52285	1	POMGNT2
0.399241	0.125555	3.17979	0.00147379	(Intercept)	LRFN5_14_41788164_41788572_1_LRFN5_14_41788164_41788572_1	1	-6.51992	1	LRFN5
-0.555982	0.174862	-3.17954	0.00147508	(Intercept)	MT1E_16_56625753_56627112_1_MT1E_16_56625753_56627112_1	1	-6.51905	1	MT1E
0.769978	0.242195	3.17917	0.00147698	(Intercept)	CNTN5_11_99373261_99373747_1_CNTN5_11_99373261_99373747_1	1	-6.51775	1	CNTN5
-0.778904	0.245496	-3.17278	0.00150988	(Intercept)	RP11_897M7.4_12_131450286_131450958__1_RP11_897M7.4_12_131450286_131450958__1	1	-6.49573	1	RP11
-0.796427	0.251138	-3.17127	0.00151773	(Intercept)	PACSIN2_22_42869732_42870219__1_PACSIN2_22_42869732_42870219__1	1	-6.49054	1	PACSIN2
-0.796427	0.251218	-3.17027	0.00152297	(Intercept)	NSFL1C_20_1447436_1447883__1_NSFL1C_20_1447436_1447883__1	1	-6.48709	1	NSFL1C
-1.20397	0.380058	-3.16786	0.00153564	(Intercept)	PSD3_8_18616708_18617044__1_PSD3_8_18616708_18617044__1	1	-6.47881	1	PSD3
-0.358918	0.11343	-3.16422	0.001555	(Intercept)	FAM19A1_3_68167699_68168205_1_FAM19A1_3_68167699_68168205_1	1	-6.46628	1	FAM19A1
0.3288	0.103916	3.16409	0.00155569	(Intercept)	SNRNP25_16_56512_57511_1_SNRNP25_16_56512_57511_1	1	-6.46583	1	SNRNP25
0.344862	0.109054	3.1623	0.0015653	(Intercept)	KCNB2_8_72689511_72690099_1_KCNB2_8_72689511_72690099_1	1	-6.45968	1	KCNB2
0.307879	0.0973654	3.1621	0.00156635	(Intercept)	PRDX3_10_119167703_119168065__1_PRDX3_10_119167703_119168065__1	1	-6.45901	1	PRDX3
-0.626838	0.19837	-3.15995	0.00157797	(Intercept)	LPP_3_188246779_188247314_1_LPP_3_188246779_188247314_1	1	-6.45162	1	LPP
0.605903	0.191823	3.15866	0.00158496	(Intercept)	FRMD4A_10_14181672_14182152__1_FRMD4A_10_14181672_14182152__1	1	-6.44719	1	FRMD4A
-0.36043	0.114143	-3.15772	0.00159007	(Intercept)	CNOT1_16_58520648_58521287__1_CNOT1_16_58520648_58521287__1	1	-6.44398	1	CNOT1
-1.09861	0.348155	-3.15552	0.0016021	(Intercept)	AF146191.4_4_189891252_189891960__1_AF146191.4_4_189891252_189891960__1	1	-6.43644	1	AF146191.4
-0.904611	0.286975	-3.15223	0.0016203	(Intercept)	CNTNAP2_7_146256134_146256758_1_CNTNAP2_7_146256134_146256758_1	1	-6.42515	1	CNTNAP2
-0.693147	0.219971	-3.15109	0.00162663	(Intercept)	LINC00667_18_5242816_5243350_1_LINC00667_18_5242816_5243350_1	1	-6.42125	1	LINC00667
0.3694	0.11725	3.15053	0.00162973	(Intercept)	MFSD13A_10_102476590_102477045_1_MFSD13A_10_102476590_102477045_1	1	-6.41934	1	MFSD13A
-0.749139	0.238026	-3.14729	0.00164789	(Intercept)	ADCY2_5_7791755_7792255_1_ADCY2_5_7791755_7792255_1	1	-6.40826	1	ADCY2
-0.279462	0.0888075	-3.14683	0.00165054	(Intercept)	TTLL7_1_83868876_83869524__1_TTLL7_1_83868876_83869524__1	1	-6.40666	1	TTLL7
0.663108	0.210812	3.1455	0.00165805	(Intercept)	DOCK7_1_62483085_62483727__1_DOCK7_1_62483085_62483727__1	1	-6.40211	1	DOCK7
-0.454969	0.144734	-3.14347	0.00166957	(Intercept)	PLXNA2_1_208026553_208027340__1_PLXNA2_1_208026553_208027340__1	1	-6.39519	1	PLXNA2
-0.562597	0.178979	-3.14338	0.00167011	(Intercept)	GRAMD3_5_126430275_126430719_1_GRAMD3_5_126430275_126430719_1	1	-6.39487	1	GRAMD3
-0.517482	0.164659	-3.14275	0.00167367	(Intercept)	RP11_301G7.1_8_40519728_40520158__1_RP11_301G7.1_8_40519728_40520158__1	1	-6.39274	1	RP11
0.300549	0.0956592	3.14187	0.00167872	(Intercept)	CNTNAP2_7_146219782_146220424_1_CNTNAP2_7_146219782_146220424_1	1	-6.38972	1	CNTNAP2
0.577812	0.184143	3.13785	0.00170193	(Intercept)	AK3_9_4731737_4732913__1_AK3_9_4731737_4732913__1	1	-6.37599	1	AK3
-0.245755	0.078333	-3.13731	0.00170505	(Intercept)	CSMD1_8_4163390_4163929__1_CSMD1_8_4163390_4163929__1	1	-6.37416	1	CSMD1
0.399814	0.127445	3.13714	0.00170602	(Intercept)	TATDN3_1_212816098_212816626_1_TATDN3_1_212816098_212816626_1	1	-6.37359	1	TATDN3
0.295198	0.0941026	3.13698	0.00170697	(Intercept)	ROBO2_3_76825133_76825638_1_ROBO2_3_76825133_76825638_1	1	-6.37303	1	ROBO2
-0.564222	0.179996	-3.13464	0.00172065	(Intercept)	RP11_37B2.1_8_89647396_89647870__1_RP11_37B2.1_8_89647396_89647870__1	1	-6.36505	1	RP11
-0.292611	0.0934471	-3.1313	0.00174034	(Intercept)	TRAPPC12_2_3478845_3479591_1_TRAPPC12_2_3478845_3479591_1	1	-6.35368	1	TRAPPC12
0.709565	0.22678	3.12886	0.00175485	(Intercept)	MGST3_1_165636275_165636767_1_MGST3_1_165636275_165636767_1	1	-6.34537	1	MGST3
-1.25276	0.400892	-3.12494	0.00177841	(Intercept)	DUSP16_12_12483380_12483788__1_DUSP16_12_12483380_12483788__1	1	-6.33203	1	DUSP16
-0.774051	0.247809	-3.12358	0.00178666	(Intercept)	NUTM2B_AS1_10_79679096_79679923__1_NUTM2B_AS1_10_79679096_79679923__1	1	-6.32741	1	NUTM2B
0.354623	0.113639	3.1206	0.0018048	(Intercept)	CSMD1_8_4822029_4822537__1_CSMD1_8_4822029_4822537__1	1	-6.3173	1	CSMD1
-0.252039	0.0807861	-3.11983	0.00180953	(Intercept)	WDR11_10_120909094_120909524_1_WDR11_10_120909094_120909524_1	1	-6.31469	1	WDR11
0.337362	0.108189	3.11826	0.00181925	(Intercept)	RIMS2_8_104134988_104135732_1_RIMS2_8_104134988_104135732_1	1	-6.30933	1	RIMS2
-0.447744	0.14361	-3.11777	0.00182222	(Intercept)	MAP2K5_15_67597424_67597939_1_MAP2K5_15_67597424_67597939_1	1	-6.3077	1	MAP2K5
-0.446177	0.143271	-3.11421	0.00184438	(Intercept)	CSMD1_8_4198760_4199489__1_CSMD1_8_4198760_4199489__1	1	-6.29561	1	CSMD1
0.585414	0.187993	3.11402	0.00184557	(Intercept)	NUDT18_8_22106872_22107142__1_NUDT18_8_22106872_22107142__1	1	-6.29496	1	NUDT18
-0.456575	0.146647	-3.11342	0.00184931	(Intercept)	LINS1_15_100573489_100573933__1_LINS1_15_100573489_100573933__1	1	-6.29294	1	LINS1
0.615564	0.197728	3.11319	0.00185077	(Intercept)	PRKAR1B_7_620180_621518__1_PRKAR1B_7_620180_621518__1	1	-6.29215	1	PRKAR1B
0.832909	0.267842	3.10971	0.00187273	(Intercept)	CFAP46_10_132839547_132839967__1_CFAP46_10_132839547_132839967__1	1	-6.28036	1	CFAP46
-0.533001	0.171433	-3.10909	0.00187667	(Intercept)	ROBO2_3_76673792_76674247_1_ROBO2_3_76673792_76674247_1	1	-6.27826	1	ROBO2
0.195842	0.0629996	3.10862	0.00187962	(Intercept)	NRXN1_2_50508578_50509077__1_NRXN1_2_50508578_50509077__1	1	-6.27668	1	NRXN1
-0.489	0.157539	-3.10399	0.00190932	(Intercept)	MAGI2_7_79449343_79449769__1_MAGI2_7_79449343_79449769__1	1	-6.26101	1	MAGI2
0.870802	0.280602	3.10334	0.00191351	(Intercept)	DYNC1I1_7_95941653_95942241_1_DYNC1I1_7_95941653_95942241_1	1	-6.25881	1	DYNC1I1
-0.971471	0.313286	-3.10091	0.00192929	(Intercept)	SSBP2_5_81672738_81673455__1_SSBP2_5_81672738_81673455__1	1	-6.2506	1	SSBP2
0.293697	0.0947377	3.1001	0.00193454	(Intercept)	RBFOX1_16_6548158_6548650_1_RBFOX1_16_6548158_6548650_1	1	-6.24789	1	RBFOX1
-0.693025	0.223608	-3.09928	0.0019399	(Intercept)	GPC5_13_92247629_92248319_1_GPC5_13_92247629_92248319_1	1	-6.24512	1	GPC5
0.514219	0.165984	3.09801	0.00194828	(Intercept)	TCERG1_5_146480386_146481088_1_TCERG1_5_146480386_146481088_1	1	-6.24081	1	TCERG1
0.916269	0.295768	3.09793	0.00194876	(Intercept)	SMARCD3_7_151262068_151262632__1_SMARCD3_7_151262068_151262632__1	1	-6.24056	1	SMARCD3
0.971728	0.313694	3.0977	0.0019503	(Intercept)	DPY19L1_7_35023817_35024297__1_DPY19L1_7_35023817_35024297__1	1	-6.23977	1	DPY19L1
0.91628	0.295838	3.09724	0.00195332	(Intercept)	RASGEF1C_5_180149945_180150695__1_RASGEF1C_5_180149945_180150695__1	1	-6.23822	1	RASGEF1C
0.349403	0.112916	3.09437	0.00197231	(Intercept)	FGF12_3_192725238_192725802__1_FGF12_3_192725238_192725802__1	1	-6.22855	1	FGF12
1.52606	0.493435	3.09272	0.00198332	(Intercept)	MACROD2_20_14718931_14719585_1_MACROD2_20_14718931_14719585_1	1	-6.22298	1	MACROD2
0.613272	0.198445	3.09039	0.00199892	(Intercept)	CHD1L_1_147262977_147263446_1_CHD1L_1_147262977_147263446_1	1	-6.21515	1	CHD1L
0.530969	0.171863	3.08949	0.00200502	(Intercept)	PCDH9_13_66759875_66760769__1_PCDH9_13_66759875_66760769__1	1	-6.2121	1	PCDH9
0.525614	0.170144	3.08923	0.00200675	(Intercept)	OPCML_11_132875454_132875952__1_OPCML_11_132875454_132875952__1	1	-6.21124	1	OPCML
-0.575441	0.186346	-3.08803	0.00201487	(Intercept)	TSPAN5_4_98533777_98534641__1_TSPAN5_4_98533777_98534641__1	1	-6.2072	1	TSPAN5
-0.636119	0.206115	-3.08623	0.00202709	(Intercept)	LRRTM4_2_77049255_77049813__1_LRRTM4_2_77049255_77049813__1	1	-6.20115	1	LRRTM4
0.635774	0.206088	3.08496	0.0020358	(Intercept)	AC004053.1_4_104647223_104647925_1_AC004053.1_4_104647223_104647925_1	1	-6.19687	1	AC004053.1
0.592991	0.192278	3.08403	0.00204219	(Intercept)	RYR2_1_237822374_237822901_1_RYR2_1_237822374_237822901_1	1	-6.19373	1	RYR2
0.776529	0.251949	3.08209	0.00205554	(Intercept)	NSD1_5_177211698_177212328_1_NSD1_5_177211698_177212328_1	1	-6.18722	1	NSD1
-1.31219	0.425815	-3.08159	0.00205901	(Intercept)	LRRC16A_6_25312456_25312960_1_LRRC16A_6_25312456_25312960_1	1	-6.18553	1	LRRC16A
0.710847	0.230777	3.08023	0.00206842	(Intercept)	DST_6_56585371_56586050__1_DST_6_56585371_56586050__1	1	-6.18097	1	DST
-0.506947	0.164787	-3.07638	0.00209528	(Intercept)	FAM19A2_12_62070051_62070789__1_FAM19A2_12_62070051_62070789__1	1	-6.16807	1	FAM19A2
-0.424109	0.137883	-3.07586	0.00209893	(Intercept)	ABCF2_7_151212435_151212948__1_ABCF2_7_151212435_151212948__1	1	-6.16633	1	ABCF2
0.537063	0.174661	3.07488	0.00210585	(Intercept)	CABLES1_18_23191456_23191961_1_CABLES1_18_23191456_23191961_1	1	-6.16304	1	CABLES1
0.491798	0.159947	3.07475	0.00210679	(Intercept)	MYO5A_15_52393360_52393904__1_MYO5A_15_52393360_52393904__1	1	-6.16259	1	MYO5A
0.550753	0.179364	3.07059	0.00213637	(Intercept)	MACROD2_20_15101102_15101559_1_MACROD2_20_15101102_15101559_1	1	-6.14865	1	MACROD2
0.612724	0.199566	3.07029	0.00213854	(Intercept)	CDH13_16_82884857_82885330_1_CDH13_16_82884857_82885330_1	1	-6.14763	1	CDH13
-0.480244	0.156435	-3.06993	0.00214107	(Intercept)	WDR11_10_120880166_120880712_1_WDR11_10_120880166_120880712_1	1	-6.14645	1	WDR11
0.412484	0.134397	3.06915	0.0021467	(Intercept)	PSD3_8_18564104_18564543__1_PSD3_8_18564104_18564543__1	1	-6.14382	1	PSD3
-0.66664	0.217284	-3.06806	0.00215456	(Intercept)	MAGI2_7_79239160_79239898__1_MAGI2_7_79239160_79239898__1	1	-6.14017	1	MAGI2
-1.17007	0.381568	-3.06648	0.00216592	(Intercept)	NRXN1_2_50434569_50435482__1_NRXN1_2_50434569_50435482__1	1	-6.13491	1	NRXN1
-0.465465	0.151838	-3.06554	0.00217277	(Intercept)	MARCH1_4_164306290_164307052__1_MARCH1_4_164306290_164307052__1	1	-6.13175	1	MARCH1
-0.215042	0.070163	-3.0649	0.00217744	(Intercept)	LRRTM4_2_77484220_77485402__1_LRRTM4_2_77484220_77485402__1	1	-6.12961	1	LRRTM4
0.548897	0.179125	3.06433	0.00218161	(Intercept)	FRMD4A_10_13785595_13786057__1_FRMD4A_10_13785595_13786057__1	1	-6.12769	1	FRMD4A
-1.89706	0.619111	-3.06417	0.00218273	(Intercept)	RAB2A_8_60562603_60563275_1_RAB2A_8_60562603_60563275_1	1	-6.12718	1	RAB2A
-1.89712	0.619139	-3.06413	0.00218307	(Intercept)	RP11_266K4.9_12_8241670_8242144_1_RP11_266K4.9_12_8241670_8242144_1	1	-6.12702	1	RP11
-0.137467	0.0449037	-3.06138	0.00220323	(Intercept)	RBFOX1_16_6690023_6690498_1_RBFOX1_16_6690023_6690498_1	1	-6.11783	1	RBFOX1
-0.730743	0.238699	-3.06136	0.00220337	(Intercept)	MFSD4_1_205600513_205601380_1_MFSD4_1_205600513_205601380_1	1	-6.11777	1	MFSD4
0.839878	0.274534	3.05928	0.00221868	(Intercept)	ZNF804B_7_88933465_88933981_1_ZNF804B_7_88933465_88933981_1	1	-6.11084	1	ZNF804B
0.239146	0.0781777	3.059	0.00222077	(Intercept)	HES6_2_238238267_238238618__1_HES6_2_238238267_238238618__1	1	-6.1099	1	HES6
-1.06804	0.349149	-3.05899	0.00222085	(Intercept)	UBA6_AS1_4_67813668_67814484_1_UBA6_AS1_4_67813668_67814484_1	1	-6.10986	1	UBA6
0.451976	0.147762	3.05881	0.00222219	(Intercept)	ARHGAP44_17_12959750_12960260_1_ARHGAP44_17_12959750_12960260_1	1	-6.10926	1	ARHGAP44
0.385473	0.12603	3.05857	0.00222393	(Intercept)	PCM1_8_17967610_17968088_1_PCM1_8_17967610_17968088_1	1	-6.10848	1	PCM1
-0.282752	0.0924823	-3.05737	0.0022329	(Intercept)	FASTKD1_2_169572539_169573034__1_FASTKD1_2_169572539_169573034__1	1	-6.10445	1	FASTKD1
-0.232224	0.0759731	-3.05666	0.00223815	(Intercept)	CNTNAP2_7_146336710_146337388_1_CNTNAP2_7_146336710_146337388_1	1	-6.1021	1	CNTNAP2
0.431538	0.141203	3.05615	0.00224202	(Intercept)	NASP_1_45612726_45613264_1_NASP_1_45612726_45613264_1	1	-6.10038	1	NASP
-1.06784	0.349513	-3.05523	0.0022489	(Intercept)	ADGRL3_4_61900061_61900739_1_ADGRL3_4_61900061_61900739_1	1	-6.09731	1	ADGRL3
-1.06784	0.349513	-3.05523	0.0022489	(Intercept)	EIF2AK2_2_37106424_37107096__1_EIF2AK2_2_37106424_37107096__1	1	-6.09731	1	EIF2AK2
0.259683	0.0850592	3.05297	0.00226589	(Intercept)	SERINC1_6_122448780_122449248__1_SERINC1_6_122448780_122449248__1	1	-6.08979	1	SERINC1
-0.929536	0.30493	-3.04836	0.00230097	(Intercept)	GPS2_17_7312184_7312454__1_GPS2_17_7312184_7312454__1	1	-6.07442	1	GPS2
0.929536	0.30493	3.04836	0.00230097	(Intercept)	SPOCK1_5_137413086_137413709__1_SPOCK1_5_137413086_137413709__1	1	-6.07442	1	SPOCK1
-0.372284	0.122259	-3.04503	0.00232656	(Intercept)	KCNJ3_2_154857427_154857932_1_KCNJ3_2_154857427_154857932_1	1	-6.06336	1	KCNJ3
-0.509372	0.167336	-3.04401	0.00233449	(Intercept)	CADM2_3_85640668_85641346_1_CADM2_3_85640668_85641346_1	1	-6.05996	1	CADM2
-0.405326	0.133227	-3.04238	0.00234718	(Intercept)	ADARB2_10_1597181_1597687__1_ADARB2_10_1597181_1597687__1	1	-6.05454	1	ADARB2
-1.65823	0.545545	-3.03958	0.00236906	(Intercept)	GMDS_AS1_6_2414841_2415549_1_GMDS_AS1_6_2414841_2415549_1	1	-6.04526	1	GMDS
-1.65823	0.545545	-3.03958	0.00236906	(Intercept)	TCTEX1D1_1_66770418_66770856_1_TCTEX1D1_1_66770418_66770856_1	1	-6.04526	1	TCTEX1D1
-0.443733	0.14601	-3.03907	0.00237311	(Intercept)	RETSAT_2_85342088_85342467__1_RETSAT_2_85342088_85342467__1	1	-6.04355	1	RETSAT
-0.6896	0.227024	-3.03756	0.00238499	(Intercept)	SYNE1_6_152266630_152267236__1_SYNE1_6_152266630_152267236__1	1	-6.03856	1	SYNE1
-0.661123	0.217654	-3.03749	0.00238557	(Intercept)	BCL6_3_187742085_187742571__1_BCL6_3_187742085_187742571__1	1	-6.03832	1	BCL6
0.37537	0.123784	3.03247	0.00242565	(Intercept)	KCNH1_1_210986842_210987586__1_KCNH1_1_210986842_210987586__1	1	-6.02166	1	KCNH1
0.634177	0.209195	3.03152	0.00243328	(Intercept)	CDC42BPA_1_227079811_227080357__1_CDC42BPA_1_227079811_227080357__1	1	-6.01851	1	CDC42BPA
-0.780159	0.257464	-3.03016	0.00244423	(Intercept)	ZNF638_2_71420950_71421418_1_ZNF638_2_71420950_71421418_1	1	-6.01403	1	ZNF638
0.492496	0.162628	3.02837	0.00245876	(Intercept)	C16orf45_16_15564601_15565098_1_C16orf45_16_15564601_15565098_1	1	-6.0081	1	C16orf45
-0.534	0.176347	-3.02812	0.00246084	(Intercept)	CEMIP_15_80889950_80890538_1_CEMIP_15_80889950_80890538_1	1	-6.00725	1	CEMIP
-1.2164	0.402538	-3.02181	0.00251266	(Intercept)	COL27A1_9_114234404_114235064_1_COL27A1_9_114234404_114235064_1	1	-5.98641	1	COL27A1
-1.2164	0.402538	-3.02181	0.00251266	(Intercept)	NOL10_2_10579543_10580029__1_NOL10_2_10579543_10580029__1	1	-5.98641	1	NOL10
-0.432693	0.143338	-3.0187	0.00253865	(Intercept)	FUT8_14_65513240_65513660_1_FUT8_14_65513240_65513660_1	1	-5.97612	1	FUT8
0.259169	0.0859205	3.01638	0.00255809	(Intercept)	RNF6_13_26212743_26213233__1_RNF6_13_26212743_26213233__1	1	-5.9685	1	RNF6
-0.400117	0.1328	-3.01294	0.00258733	(Intercept)	RP11_499P20.2_10_18513115_18513492__1_RP11_499P20.2_10_18513115_18513492__1	1	-5.95713	1	RP11
-0.563128	0.187026	-3.01096	0.00260425	(Intercept)	PTPRA_20_2908260_2908812_1_PTPRA_20_2908260_2908812_1	1	-5.95061	1	PTPRA
0.662825	0.220138	3.01096	0.00260426	(Intercept)	ROBO2_3_76938398_76939052_1_ROBO2_3_76938398_76939052_1	1	-5.95061	1	ROBO2
0.434669	0.144414	3.00989	0.00261341	(Intercept)	DTNA_18_34593428_34594202_1_DTNA_18_34593428_34594202_1	1	-5.9471	1	DTNA
0.59988	0.199326	3.00955	0.00261635	(Intercept)	MARK3_14_103448969_103449444_1_MARK3_14_103448969_103449444_1	1	-5.94598	1	MARK3
-0.434615	0.144423	-3.00932	0.00261837	(Intercept)	MRPL19_2_75655209_75655959_1_MRPL19_2_75655209_75655959_1	1	-5.9452	1	MRPL19
-0.562987	0.187095	-3.00911	0.00262018	(Intercept)	TTC3_21_37085279_37085878_1_TTC3_21_37085279_37085878_1	1	-5.94451	1	TTC3
-1.09861	0.365148	-3.00867	0.00262391	(Intercept)	KCNIP4_4_21656291_21657095__1_KCNIP4_4_21656291_21657095__1	1	-5.94309	1	KCNIP4
0.33533	0.111487	3.00778	0.00263162	(Intercept)	PEX5L_3_179990363_179990861__1_PEX5L_3_179990363_179990861__1	1	-5.94016	1	PEX5L
0.56187	0.18684	3.00722	0.00263653	(Intercept)	RP11_317J19.1_11_86546756_86547236_1_RP11_317J19.1_11_86546756_86547236_1	1	-5.93829	1	RP11
0.621419	0.20672	3.00609	0.0026463	(Intercept)	NTRK2_9_84798841_84799393_1_NTRK2_9_84798841_84799393_1	1	-5.93459	1	NTRK2
0.621174	0.206647	3.00596	0.00264745	(Intercept)	AUTS2_7_70548499_70548984_1_AUTS2_7_70548499_70548984_1	1	-5.93416	1	AUTS2
-0.621174	0.206647	-3.00596	0.00264745	(Intercept)	XXbac_BPG154L12.5_6_32271272_32272412_1_XXbac_BPG154L12.5_6_32271272_32272412_1	1	-5.93416	1	XXbac
0.598521	0.199403	3.00157	0.00268595	(Intercept)	OPCML_11_132861905_132862440__1_OPCML_11_132861905_132862440__1	1	-5.91972	1	OPCML
-0.539325	0.179792	-2.99972	0.0027023	(Intercept)	CACNA1A_19_13318854_13319382__1_CACNA1A_19_13318854_13319382__1	1	-5.91365	1	CACNA1A
-0.220024	0.0734142	-2.99703	0.00272627	(Intercept)	PHLPP2_16_71644898_71645378__1_PHLPP2_16_71644898_71645378__1	1	-5.90482	1	PHLPP2
-0.693147	0.231455	-2.99474	0.00274681	(Intercept)	CNTNAP5_2_124655469_124656045_1_CNTNAP5_2_124655469_124656045_1	1	-5.89732	1	CNTNAP5
-0.569587	0.190237	-2.99409	0.00275266	(Intercept)	NMT2_10_15102584_15102947__1_NMT2_10_15102584_15102947__1	1	-5.89519	1	NMT2
-0.399532	0.133506	-2.99262	0.00276595	(Intercept)	PDZRN4_12_41344141_41344570_1_PDZRN4_12_41344141_41344570_1	1	-5.89037	1	PDZRN4
-0.756319	0.252737	-2.99251	0.00276692	(Intercept)	DPP10_2_114521012_114521678_1_DPP10_2_114521012_114521678_1	1	-5.89002	1	DPP10
-0.179736	0.0600671	-2.99225	0.00276929	(Intercept)	FAM155A_13_107851270_107851851__1_FAM155A_13_107851270_107851851__1	1	-5.88917	1	FAM155A
-0.660379	0.221238	-2.98492	0.00283655	(Intercept)	NRG1_8_32329461_32330168_1_NRG1_8_32329461_32330168_1	1	-5.86517	1	NRG1
-0.569533	0.190824	-2.9846	0.00283947	(Intercept)	SPG7_16_89521317_89521807_1_SPG7_16_89521317_89521807_1	1	-5.86414	1	SPG7
0.66003	0.221183	2.98409	0.0028442	(Intercept)	ANKS1B_12_99919879_99920413__1_ANKS1B_12_99919879_99920413__1	1	-5.86247	1	ANKS1B
-0.342703	0.114896	-2.98272	0.00285695	(Intercept)	ATL2_2_38294880_38295251__1_ATL2_2_38294880_38295251__1	1	-5.858	1	ATL2
-0.380884	0.127698	-2.9827	0.0028572	(Intercept)	LUC7L3_17_50753773_50754279_1_LUC7L3_17_50753773_50754279_1	1	-5.85791	1	LUC7L3
0.336885	0.112949	2.98262	0.0028579	(Intercept)	KIAA0930_22_45194028_45194538__1_KIAA0930_22_45194028_45194538__1	1	-5.85767	1	KIAA0930
0.430751	0.14446	2.98179	0.00286565	(Intercept)	DENND5B_12_31496683_31497160__1_DENND5B_12_31496683_31497160__1	1	-5.85496	1	DENND5B
-0.659018	0.221112	-2.98047	0.00287803	(Intercept)	CTNNBIP1_1_9848276_9848634__1_CTNNBIP1_1_9848276_9848634__1	1	-5.85065	1	CTNNBIP1
-0.40543	0.13607	-2.97957	0.00288653	(Intercept)	ST8SIA1_12_22304305_22304821__1_ST8SIA1_12_22304305_22304821__1	1	-5.8477	1	ST8SIA1
-0.384021	0.128948	-2.97811	0.00290028	(Intercept)	GRIK2_6_101408105_101408611_1_GRIK2_6_101408105_101408611_1	1	-5.84295	1	GRIK2
0.784119	0.263359	2.97737	0.00290731	(Intercept)	RBFOX1_16_7153189_7153819_1_RBFOX1_16_7153189_7153819_1	1	-5.84053	1	RBFOX1
0.712195	0.239436	2.97447	0.00293491	(Intercept)	EFR3B_2_25128362_25129046_1_EFR3B_2_25128362_25129046_1	1	-5.83108	1	EFR3B
-0.712079	0.239475	-2.9735	0.00294427	(Intercept)	SLC35F5_2_113735816_113736698__1_SLC35F5_2_113735816_113736698__1	1	-5.82789	1	SLC35F5
0.712145	0.239505	2.9734	0.0029452	(Intercept)	PHF20L1_8_132801299_132801794_1_PHF20L1_8_132801299_132801794_1	1	-5.82758	1	PHF20L1
0.544384	0.183135	2.97259	0.002953	(Intercept)	TMTC1_12_29581557_29582006__1_TMTC1_12_29581557_29582006__1	1	-5.82493	1	TMTC1
0.457286	0.153849	2.97229	0.00295585	(Intercept)	BTBD1_15_83016422_83016765__1_BTBD1_15_83016422_83016765__1	1	-5.82397	1	BTBD1
-0.835477	0.281102	-2.97215	0.00295725	(Intercept)	ZNF211_19_57642301_57642779_1_ZNF211_19_57642301_57642779_1	1	-5.8235	1	ZNF211
1.84583	0.621261	2.9711	0.00296737	(Intercept)	FAR1_11_13694652_13695060_1_FAR1_11_13694652_13695060_1	1	-5.82008	1	FAR1
-0.287773	0.0970054	-2.96657	0.00301147	(Intercept)	CPNE5_6_36740775_36741149__1_CPNE5_6_36740775_36741149__1	1	-5.80533	1	CPNE5
0.468134	0.15785	2.96569	0.00302006	(Intercept)	RIMS1_6_71935690_71936446_1_RIMS1_6_71935690_71936446_1	1	-5.80248	1	RIMS1
-0.514011	0.173372	-2.96479	0.00302885	(Intercept)	NRXN1_2_50182059_50182617__1_NRXN1_2_50182059_50182617__1	1	-5.79957	1	NRXN1
0.330937	0.111636	2.96444	0.00303233	(Intercept)	ARFGEF2_20_49035537_49036053_1_ARFGEF2_20_49035537_49036053_1	1	-5.79842	1	ARFGEF2
0.481277	0.162616	2.95958	0.00308055	(Intercept)	KCNH7_2_162792665_162793208__1_KCNH7_2_162792665_162793208__1	1	-5.78265	1	KCNH7
0.236032	0.0797855	2.95834	0.00309303	(Intercept)	PCLO_7_82820419_82820936__1_PCLO_7_82820419_82820936__1	1	-5.7786	1	PCLO
-0.0935201	0.0316297	-2.95672	0.00310935	(Intercept)	PEBP1_12_118145152_118145584_1_PEBP1_12_118145152_118145584_1	1	-5.77334	1	PEBP1
0.59709	0.202013	2.9557	0.00311956	(Intercept)	HDAC9_7_18418010_18418460_1_HDAC9_7_18418010_18418460_1	1	-5.77006	1	HDAC9
0.733821	0.248349	2.9548	0.00312869	(Intercept)	POU6F1_12_51201753_51202455__1_POU6F1_12_51201753_51202455__1	1	-5.76714	1	POU6F1
-0.325586	0.110257	-2.95298	0.00314722	(Intercept)	CACNB2_10_18499094_18499760_1_CACNB2_10_18499094_18499760_1	1	-5.76124	1	CACNB2
-0.363326	0.123052	-2.95261	0.00315101	(Intercept)	FBXO32_8_123497889_123498222__1_FBXO32_8_123497889_123498222__1	1	-5.76003	1	FBXO32
-0.732414	0.248434	-2.94812	0.00319711	(Intercept)	SYNDIG1_20_24516565_24517489_1_SYNDIG1_20_24516565_24517489_1	1	-5.74551	1	SYNDIG1
0.5402	0.183441	2.94481	0.00323149	(Intercept)	ROBO2_3_76679885_76680403_1_ROBO2_3_76679885_76680403_1	1	-5.73481	1	ROBO2
-0.323689	0.109977	-2.94324	0.00324795	(Intercept)	TTC3_21_37117365_37117884_1_TTC3_21_37117365_37117884_1	1	-5.72973	1	TTC3
-0.30767	0.104789	-2.93608	0.00332392	(Intercept)	FRMD4A_10_14214125_14214611__1_FRMD4A_10_14214125_14214611__1	1	-5.70661	1	FRMD4A
-0.37789	0.128731	-2.93551	0.00332999	(Intercept)	NTRK2_9_84894498_84895029_1_NTRK2_9_84894498_84895029_1	1	-5.70478	1	NTRK2
-0.370409	0.126216	-2.93471	0.00333858	(Intercept)	SPG7_16_89513043_89513583_1_SPG7_16_89513043_89513583_1	1	-5.70221	1	SPG7
-0.497459	0.169565	-2.93374	0.00334909	(Intercept)	HELZ_17_67085534_67086022__1_HELZ_17_67085534_67086022__1	1	-5.69907	1	HELZ
0.303934	0.103615	2.93329	0.00335394	(Intercept)	SYNDIG1_20_24622613_24623345_1_SYNDIG1_20_24622613_24623345_1	1	-5.69762	1	SYNDIG1
-0.566418	0.193119	-2.93301	0.00335697	(Intercept)	RAP1GAP2_17_2968026_2968968_1_RAP1GAP2_17_2968026_2968968_1	1	-5.69672	1	RAP1GAP2
0.566448	0.193194	2.93202	0.0033676	(Intercept)	ZNF385B_2_179756149_179757439__1_ZNF385B_2_179756149_179757439__1	1	-5.69355	1	ZNF385B
0.566395	0.193192	2.93178	0.00337026	(Intercept)	CSMD1_8_3903748_3904522__1_CSMD1_8_3903748_3904522__1	1	-5.69276	1	CSMD1
0.659246	0.224888	2.93144	0.00337398	(Intercept)	XKR6_8_11045040_11045574__1_XKR6_8_11045040_11045574__1	1	-5.69166	1	XKR6
0.659413	0.224956	2.9313	0.00337547	(Intercept)	PTPRN2_7_158041499_158042027__1_PTPRN2_7_158041499_158042027__1	1	-5.69122	1	PTPRN2
-1.34373	0.458416	-2.93126	0.00337592	(Intercept)	ZNF71_19_56623750_56624201_1_ZNF71_19_56623750_56624201_1	1	-5.69109	1	ZNF71
1.34373	0.458416	2.93126	0.00337592	(Intercept)	C9orf3_9_95038844_95039540_1_C9orf3_9_95038844_95039540_1	1	-5.69109	1	C9orf3
-1.34373	0.458416	-2.93126	0.00337592	(Intercept)	B3GAT1_11_134386802_134387276__1_B3GAT1_11_134386802_134387276__1	1	-5.69109	1	B3GAT1
0.311819	0.1064	2.93063	0.00338279	(Intercept)	KLHL23_2_169750030_169750489_1_KLHL23_2_169750030_169750489_1	1	-5.68905	1	KLHL23
1.34388	0.458802	2.9291	0.00339941	(Intercept)	NAV3_12_78201795_78202251_1_NAV3_12_78201795_78202251_1	1	-5.68415	1	NAV3
0.584869	0.199759	2.92787	0.00341297	(Intercept)	KCTD16_5_144232904_144233648_1_KCTD16_5_144232904_144233648_1	1	-5.68017	1	KCTD16
0.431289	0.147329	2.92739	0.00341822	(Intercept)	AC074363.1_2_167415543_167416026_1_AC074363.1_2_167415543_167416026_1	1	-5.67864	1	AC074363.1
-0.597158	0.204067	-2.92628	0.00343039	(Intercept)	ROBO2_3_76700645_76701161_1_ROBO2_3_76700645_76701161_1	1	-5.67508	1	ROBO2
0.605891	0.207186	2.92438	0.00345147	(Intercept)	RBFOX3_17_79458246_79458696__1_RBFOX3_17_79458246_79458696__1	1	-5.66895	1	RBFOX3
-0.788457	0.26968	-2.92368	0.00345922	(Intercept)	KCNIP4_4_21633030_21633252__1_KCNIP4_4_21633030_21633252__1	1	-5.66671	1	KCNIP4
0.788402	0.269703	2.92322	0.00346428	(Intercept)	LARGE_22_33346189_33346843__1_LARGE_22_33346189_33346843__1	1	-5.66525	1	LARGE
0.712789	0.243857	2.92298	0.00346697	(Intercept)	PTPRD_9_10243516_10244842__1_PTPRD_9_10243516_10244842__1	1	-5.66447	1	PTPRD
0.540595	0.185024	2.92176	0.00348062	(Intercept)	CDH13_16_82660468_82660963_1_CDH13_16_82660468_82660963_1	1	-5.66055	1	CDH13
-0.296164	0.101367	-2.9217	0.00348128	(Intercept)	NFIB_9_14234713_14235289__1_NFIB_9_14234713_14235289__1	1	-5.66035	1	NFIB
0.525783	0.179981	2.92133	0.00348541	(Intercept)	NDUFS2_1_161213660_161214390_1_NDUFS2_1_161213660_161214390_1	1	-5.65917	1	NDUFS2
0.495257	0.169611	2.91996	0.00350071	(Intercept)	USP47_11_11886096_11886564_1_USP47_11_11886096_11886564_1	1	-5.65479	1	USP47
-0.584516	0.200254	-2.91887	0.00351302	(Intercept)	RFX7_15_56218111_56218651__1_RFX7_15_56218111_56218651__1	1	-5.65128	1	RFX7
-0.540661	0.18528	-2.91807	0.00352202	(Intercept)	PLEKHM1_17_45435900_45436256__1_PLEKHM1_17_45435900_45436256__1	1	-5.64872	1	PLEKHM1
-1.17865	0.404304	-2.91527	0.0035538	(Intercept)	AHI1_6_135301933_135302543__1_AHI1_6_135301933_135302543__1	1	-5.63974	1	AHI1
0.498507	0.171155	2.91261	0.00358425	(Intercept)	AC074363.1_2_167409976_167410552_1_AC074363.1_2_167409976_167410552_1	1	-5.63121	1	AC074363.1
-0.436879	0.150161	-2.90941	0.00362117	(Intercept)	TBC1D20_20_444557_445018__1_TBC1D20_20_444557_445018__1	1	-5.62096	1	TBC1D20
-0.306874	0.105484	-2.90919	0.00362365	(Intercept)	CNTNAP2_7_146339339_146340401_1_CNTNAP2_7_146339339_146340401_1	1	-5.62027	1	CNTNAP2
0.332464	0.114359	2.90719	0.00364688	(Intercept)	GRN_17_44352646_44353102_1_GRN_17_44352646_44353102_1	1	-5.61388	1	GRN
-0.418805	0.144126	-2.90583	0.00366279	(Intercept)	ZNF804A_2_184936705_184937233_1_ZNF804A_2_184936705_184937233_1	1	-5.60953	1	ZNF804A
-0.376844	0.129726	-2.90492	0.00367346	(Intercept)	SESTD1_2_179236764_179237202__1_SESTD1_2_179236764_179237202__1	1	-5.60662	1	SESTD1
0.426705	0.146931	2.90412	0.00368286	(Intercept)	NETO1_18_72763054_72763648__1_NETO1_18_72763054_72763648__1	1	-5.60407	1	NETO1
-1.06471	0.366719	-2.90334	0.00369202	(Intercept)	KCNH7_2_162723501_162724173__1_KCNH7_2_162723501_162724173__1	1	-5.60158	1	KCNH7
-1.06471	0.366719	-2.90334	0.00369202	(Intercept)	OTUD7A_15_31511878_31513306__1_OTUD7A_15_31511878_31513306__1	1	-5.60158	1	OTUD7A
0.413223	0.142333	2.90321	0.00369359	(Intercept)	EEF1D_8_143587242_143587909__1_EEF1D_8_143587242_143587909__1	1	-5.60116	1	EEF1D
-0.684072	0.235673	-2.90263	0.00370049	(Intercept)	FUT9_6_96047253_96047751_1_FUT9_6_96047253_96047751_1	1	-5.59929	1	FUT9
-0.593974	0.204835	-2.89977	0.00373441	(Intercept)	PTBP2_1_96736978_96737596_1_PTBP2_1_96736978_96737596_1	1	-5.59017	1	PTBP2
-0.616774	0.212802	-2.89834	0.00375138	(Intercept)	ADGRL3_4_61205403_61206141_1_ADGRL3_4_61205403_61206141_1	1	-5.58563	1	ADGRL3
-0.980829	0.338502	-2.89756	0.00376076	(Intercept)	CSMD2_1_33591687_33592294__1_CSMD2_1_33591687_33592294__1	1	-5.58313	1	CSMD2
-0.980682	0.338492	-2.89721	0.00376497	(Intercept)	ASIC2_17_33573543_33574048__1_ASIC2_17_33573543_33574048__1	1	-5.58201	1	ASIC2
-0.412997	0.142594	-2.89632	0.00377567	(Intercept)	PPA2_4_105383282_105384098__1_PPA2_4_105383282_105384098__1	1	-5.57918	1	PPA2
0.499562	0.172502	2.89598	0.00377981	(Intercept)	INPP4A_2_98521833_98522348_1_INPP4A_2_98521833_98522348_1	1	-5.57808	1	INPP4A
-0.586532	0.202675	-2.89396	0.00380422	(Intercept)	TTC37_5_95517062_95523613__1_TTC37_5_95517062_95523613__1	1	-5.57164	1	TTC37
0.532035	0.183899	2.89308	0.00381482	(Intercept)	ZNF544_19_58259226_58259690_1_ZNF544_19_58259226_58259690_1	1	-5.56886	1	ZNF544
-0.836358	0.289224	-2.89173	0.00383129	(Intercept)	RNPC3_1_103552962_103554654_1_RNPC3_1_103552962_103554654_1	1	-5.56455	1	RNPC3
-0.468317	0.161959	-2.89157	0.00383317	(Intercept)	SMYD3_1_246137631_246138615__1_SMYD3_1_246137631_246138615__1	1	-5.56406	1	SMYD3
-0.400139	0.138408	-2.89102	0.00383999	(Intercept)	NQO2_6_3026908_3027481_1_NQO2_6_3026908_3027481_1	1	-5.56229	1	NQO2
-0.222287	0.0769427	-2.88899	0.00386476	(Intercept)	TMEM160_19_47045907_47046655__1_TMEM160_19_47045907_47046655__1	1	-5.55585	1	TMEM160
-0.313033	0.108375	-2.88842	0.00387188	(Intercept)	FGF12_3_192575575_192576175__1_FGF12_3_192575575_192576175__1	1	-5.55401	1	FGF12
-0.449651	0.155701	-2.88791	0.00387806	(Intercept)	NEGR1_1_72142744_72143204__1_NEGR1_1_72142744_72143204__1	1	-5.55242	1	NEGR1
-0.291628	0.100993	-2.8876	0.00388188	(Intercept)	PEPD_19_33386950_33387288__1_PEPD_19_33386950_33387288__1	1	-5.55144	1	PEPD
0.388789	0.134691	2.88653	0.00389521	(Intercept)	OPCML_11_132531739_132532219__1_OPCML_11_132531739_132532219__1	1	-5.54801	1	OPCML
0.76214	0.264153	2.88522	0.00391136	(Intercept)	RIMS1_6_72149770_72150238_1_RIMS1_6_72149770_72150238_1	1	-5.54387	1	RIMS1
1.43508	0.497613	2.88393	0.0039274	(Intercept)	WDFY2_13_51759985_51760543_1_WDFY2_13_51759985_51760543_1	1	-5.53978	1	WDFY2
-1.43508	0.497613	-2.88393	0.0039274	(Intercept)	ABLIM1_10_114464138_114464732__1_ABLIM1_10_114464138_114464732__1	1	-5.53978	1	ABLIM1
0.469465	0.163058	2.87914	0.00398767	(Intercept)	LSAMP_3_116410892_116411286__1_LSAMP_3_116410892_116411286__1	1	-5.52455	1	LSAMP
-0.563094	0.195651	-2.87806	0.00400129	(Intercept)	MARCH1_4_163583558_163584374__1_MARCH1_4_163583558_163584374__1	1	-5.52114	1	MARCH1
0.502925	0.174859	2.87618	0.00402518	(Intercept)	ASIC2_17_33562218_33562656__1_ASIC2_17_33562218_33562656__1	1	-5.51519	1	ASIC2
0.658538	0.228963	2.87617	0.0040253	(Intercept)	INPP4B_4_142164624_142165452__1_INPP4B_4_142164624_142165452__1	1	-5.51516	1	INPP4B
-0.657913	0.228761	-2.87599	0.00402765	(Intercept)	PKD2_4_88060172_88060688_1_PKD2_4_88060172_88060688_1	1	-5.51457	1	PKD2
-0.249141	0.0867005	-2.87358	0.00405853	(Intercept)	MPHOSPH6_16_82148091_82148601__1_MPHOSPH6_16_82148091_82148601__1	1	-5.50693	1	MPHOSPH6
-0.353523	0.123047	-2.87308	0.00406486	(Intercept)	LPIN1_2_11817478_11817982_1_LPIN1_2_11817478_11817982_1	1	-5.50538	1	LPIN1
-0.298523	0.103934	-2.87224	0.00407573	(Intercept)	RBFOX1_16_6369841_6370429_1_RBFOX1_16_6369841_6370429_1	1	-5.50271	1	RBFOX1
-0.688883	0.240036	-2.86991	0.00410583	(Intercept)	DTNA_18_34555377_34555860_1_DTNA_18_34555377_34555860_1	1	-5.49535	1	DTNA
0.467358	0.16285	2.86986	0.00410648	(Intercept)	AC011288.2_7_13377812_13378310_1_AC011288.2_7_13377812_13378310_1	1	-5.49519	1	AC011288.2
-0.190934	0.0665316	-2.86983	0.00410693	(Intercept)	KCNIP4_4_21647844_21648379__1_KCNIP4_4_21647844_21648379__1	1	-5.49508	1	KCNIP4
-0.238326	0.0830918	-2.86822	0.00412783	(Intercept)	NOV_8_119423942_119424353_1_NOV_8_119423942_119424353_1	1	-5.49	1	NOV
1.23213	0.429674	2.86759	0.00413618	(Intercept)	ERICH1_8_632385_632937__1_ERICH1_8_632385_632937__1	1	-5.48798	1	ERICH1
-0.503744	0.1757	-2.86706	0.00414301	(Intercept)	SPAST_2_32096418_32096928_1_SPAST_2_32096418_32096928_1	1	-5.48633	1	SPAST
-0.321469	0.112136	-2.86679	0.00414659	(Intercept)	RP4_765H13.1_12_126217245_126217737_1_RP4_765H13.1_12_126217245_126217737_1	1	-5.48547	1	RP4
-0.540154	0.18848	-2.86585	0.00415888	(Intercept)	ZNRD1_AS1_6_30012051_30012573__1_ZNRD1_AS1_6_30012051_30012573__1	1	-5.48251	1	ZNRD1
2.14007	0.747545	2.86279	0.00419925	(Intercept)	DTNA_18_34749266_34749644_1_DTNA_18_34749266_34749644_1	1	-5.47285	1	DTNA
-0.426737	0.149099	-2.86211	0.00420831	(Intercept)	ANO3_11_26548502_26549008_1_ANO3_11_26548502_26549008_1	1	-5.4707	1	ANO3
0.43302	0.151345	2.86114	0.00422123	(Intercept)	UBP1_3_33403586_33404068__1_UBP1_3_33403586_33404068__1	1	-5.46763	1	UBP1
-0.539075	0.188575	-2.85868	0.00425402	(Intercept)	SLF1_5_94714463_94714775_1_SLF1_5_94714463_94714775_1	1	-5.45989	1	SLF1
0.454965	0.159204	2.85776	0.00426649	(Intercept)	CADPS_3_62620054_62620528__1_CADPS_3_62620054_62620528__1	1	-5.45696	1	CADPS
0.829953	0.290619	2.85581	0.00429266	(Intercept)	TNRC6B_22_40185680_40186166_1_TNRC6B_22_40185680_40186166_1	1	-5.45085	1	TNRC6B
0.355638	0.124558	2.85519	0.00430108	(Intercept)	CELF5_19_3289220_3289736_1_CELF5_19_3289220_3289736_1	1	-5.44889	1	CELF5
0.456198	0.159781	2.85515	0.0043017	(Intercept)	CTNND2_5_11655847_11656321__1_CTNND2_5_11655847_11656321__1	1	-5.44874	1	CTNND2
0.709759	0.248645	2.85451	0.00431029	(Intercept)	DPP6_7_154159646_154160168_1_DPP6_7_154159646_154160168_1	1	-5.44675	1	DPP6
0.244444	0.085644	2.85418	0.00431476	(Intercept)	LRRTM4_2_77245618_77246086__1_LRRTM4_2_77245618_77246086__1	1	-5.44571	1	LRRTM4
0.552479	0.193573	2.85411	0.00431581	(Intercept)	RIMS1_6_72184066_72185056_1_RIMS1_6_72184066_72185056_1	1	-5.44547	1	RIMS1
0.331999	0.116357	2.85327	0.00432713	(Intercept)	ARNT_1_150810061_150810559__1_ARNT_1_150810061_150810559__1	1	-5.44285	1	ARNT
-0.674455	0.236442	-2.85251	0.00433749	(Intercept)	CTNND2_5_11250532_11250970__1_CTNND2_5_11250532_11250970__1	1	-5.44046	1	CTNND2
0.462003	0.161968	2.85244	0.00433856	(Intercept)	CLEC2L_7_139544555_139544984_1_CLEC2L_7_139544555_139544984_1	1	-5.44021	1	CLEC2L
0.931453	0.326772	2.85047	0.00436553	(Intercept)	MKNK1_1_46588175_46588705__1_MKNK1_1_46588175_46588705__1	1	-5.43402	1	MKNK1
-0.875448	0.307243	-2.84937	0.00438058	(Intercept)	EXOC6B_2_72225012_72225490__1_EXOC6B_2_72225012_72225490__1	1	-5.43057	1	EXOC6B
0.875574	0.307407	2.84825	0.00439597	(Intercept)	SLC16A1_AS1_1_113002213_113002714_1_SLC16A1_AS1_1_113002213_113002714_1	1	-5.42707	1	SLC16A1
1.00334	0.352365	2.84743	0.00440735	(Intercept)	JAK2_9_4998340_4998796_1_JAK2_9_4998340_4998796_1	1	-5.42448	1	JAK2
0.376991	0.132468	2.84589	0.00442875	(Intercept)	FAM208B_10_5693669_5694185_1_FAM208B_10_5693669_5694185_1	1	-5.41964	1	FAM208B
-0.591278	0.207771	-2.84581	0.00442987	(Intercept)	RBFOX1_16_6904741_6905349_1_RBFOX1_16_6904741_6905349_1	1	-5.41938	1	RBFOX1
-0.479652	0.168563	-2.84553	0.00443372	(Intercept)	DOCK9_13_99063801_99064282__1_DOCK9_13_99063801_99064282__1	1	-5.41852	1	DOCK9
0.405618	0.142574	2.84497	0.00444159	(Intercept)	INPP4A_2_98446429_98446897_1_INPP4A_2_98446429_98446897_1	1	-5.41674	1	INPP4A
-0.355024	0.124794	-2.84488	0.00444278	(Intercept)	PEX5L_3_179802657_179803629__1_PEX5L_3_179802657_179803629__1	1	-5.41648	1	PEX5L
0.931558	0.327454	2.84485	0.0044432	(Intercept)	CERS5_12_50149015_50149495__1_CERS5_12_50149015_50149495__1	1	-5.41638	1	CERS5
-0.535664	0.18836	-2.84383	0.00445749	(Intercept)	FRMD4B_3_69382668_69383208__1_FRMD4B_3_69382668_69383208__1	1	-5.41317	1	FRMD4B
0.640203	0.225311	2.84142	0.00449131	(Intercept)	CABP1_12_120651827_120652367_1_CABP1_12_120651827_120652367_1	1	-5.40561	1	CABP1
0.192806	0.0679519	2.83738	0.00454848	(Intercept)	KCNIP4_4_21129976_21130720__1_KCNIP4_4_21129976_21130720__1	1	-5.39296	1	KCNIP4
-0.256075	0.0902587	-2.83712	0.00455223	(Intercept)	FGF14_13_102132461_102133048__1_FGF14_13_102132461_102133048__1	1	-5.39214	1	FGF14
0.47223	0.166474	2.83665	0.0045589	(Intercept)	PPFIBP1_12_27593638_27594144_1_PPFIBP1_12_27593638_27594144_1	1	-5.39067	1	PPFIBP1
-0.611497	0.215709	-2.83483	0.00458501	(Intercept)	RAPGEF2_4_159325968_159326466_1_RAPGEF2_4_159325968_159326466_1	1	-5.38496	1	RAPGEF2
0.379592	0.133937	2.83411	0.00459532	(Intercept)	MSMO1_4_165335767_165336289_1_MSMO1_4_165335767_165336289_1	1	-5.38272	1	MSMO1
-1.55823	0.550127	-2.8325	0.00461859	(Intercept)	CDH18_5_20441128_20441542__1_CDH18_5_20441128_20441542__1	1	-5.37767	1	CDH18
-0.354389	0.125201	-2.83056	0.0046467	(Intercept)	GLS2_12_56470944_56471304__1_GLS2_12_56470944_56471304__1	1	-5.3716	1	GLS2
-0.164373	0.058076	-2.83031	0.00465031	(Intercept)	ADGRB3_6_68768384_68768906_1_ADGRB3_6_68768384_68768906_1	1	-5.37082	1	ADGRB3
0.423395	0.149618	2.82984	0.00465709	(Intercept)	RBFOX1_16_7126577_7127039_1_RBFOX1_16_7126577_7127039_1	1	-5.36936	1	RBFOX1
-0.693147	0.244949	-2.82976	0.00465827	(Intercept)	ZNF518A_10_96135301_96136085_1_ZNF518A_10_96135301_96136085_1	1	-5.36911	1	ZNF518A
0.413672	0.146188	2.82972	0.00465884	(Intercept)	KCNQ5_6_73170158_73170584_1_KCNQ5_6_73170158_73170584_1	1	-5.36899	1	KCNQ5
1.29928	0.460566	2.82106	0.00478658	(Intercept)	SLC20A2_8_42498431_42498919__1_SLC20A2_8_42498431_42498919__1	1	-5.34194	1	SLC20A2
-1.29928	0.460566	-2.82106	0.00478659	(Intercept)	GCC2_2_108474906_108475806_1_GCC2_2_108474906_108475806_1	1	-5.34194	1	GCC2
0.457767	0.162273	2.82096	0.00478797	(Intercept)	FAM182B_20_25851645_25852401__1_FAM182B_20_25851645_25852401__1	1	-5.34165	1	FAM182B
-0.432869	0.153517	-2.81969	0.00480707	(Intercept)	LRRTM4_2_77510477_77511078__1_LRRTM4_2_77510477_77511078__1	1	-5.33767	1	LRRTM4
-0.692709	0.245717	-2.81913	0.00481535	(Intercept)	CLIP1_12_122277326_122277842__1_CLIP1_12_122277326_122277842__1	1	-5.33595	1	CLIP1
-0.5193	0.184214	-2.819	0.00481729	(Intercept)	KMT2C_7_152176906_152177567__1_KMT2C_7_152176906_152177567__1	1	-5.33554	1	KMT2C
0.578735	0.205401	2.81758	0.00483867	(Intercept)	UNC13A_19_17603782_17604268__1_UNC13A_19_17603782_17604268__1	1	-5.33112	1	UNC13A
-0.293008	0.104071	-2.81546	0.00487072	(Intercept)	RIMS2_8_104250991_104251898_1_RIMS2_8_104250991_104251898_1	1	-5.32451	1	RIMS2
-0.317075	0.112628	-2.81524	0.00487413	(Intercept)	XKR6_8_11118658_11119168__1_XKR6_8_11118658_11119168__1	1	-5.32381	1	XKR6
-0.600774	0.213403	-2.81521	0.00487455	(Intercept)	SAP18_13_21147868_21148492_1_SAP18_13_21147868_21148492_1	1	-5.32373	1	SAP18
0.351834	0.124997	2.81474	0.00488164	(Intercept)	HNRNPA3_2_177222146_177222710_1_HNRNPA3_2_177222146_177222710_1	1	-5.32227	1	HNRNPA3
-0.41534	0.147611	-2.81375	0.00489675	(Intercept)	NTRK2_9_84833048_84833614_1_NTRK2_9_84833048_84833614_1	1	-5.31918	1	NTRK2
0.517551	0.183944	2.81363	0.0048986	(Intercept)	KANSL1_17_46158107_46159235__1_KANSL1_17_46158107_46159235__1	1	-5.31881	1	KANSL1
-0.504764	0.179535	-2.81151	0.0049309	(Intercept)	LRRK1_15_100979279_100980119_1_LRRK1_15_100979279_100980119_1	1	-5.31223	1	LRRK1
0.504786	0.179638	2.81002	0.00495379	(Intercept)	AC007796.1_19_31376058_31376490_1_AC007796.1_19_31376058_31376490_1	1	-5.3076	1	AC007796.1
-0.608292	0.216585	-2.80856	0.00497643	(Intercept)	RP11_439M11.1_2_6905724_6906096__1_RP11_439M11.1_2_6905724_6906096__1	1	-5.30304	1	RP11
-0.714653	0.25447	-2.8084	0.0049788	(Intercept)	TMEM161B_AS1_5_88272343_88272793_1_TMEM161B_AS1_5_88272343_88272793_1	1	-5.30257	1	TMEM161B
0.533179	0.189897	2.80772	0.00498931	(Intercept)	NPAS2_2_100876943_100877483_1_NPAS2_2_100876943_100877483_1	1	-5.30046	1	NPAS2
0.237591	0.0846493	2.80677	0.0050041	(Intercept)	RNF144A_2_6997710_6998177_1_RNF144A_2_6997710_6998177_1	1	-5.2975	1	RNF144A
-1.1395	0.406169	-2.80549	0.00502402	(Intercept)	CCBE1_18_59601001_59601505__1_CCBE1_18_59601001_59601505__1	1	-5.29352	1	CCBE1
1.13943	0.406202	2.80509	0.0050302	(Intercept)	DRAM2_1_111117333_111117747__1_DRAM2_1_111117333_111117747__1	1	-5.2923	1	DRAM2
0.838329	0.299211	2.8018	0.0050818	(Intercept)	CTD_2026G6.3_3_75578128_75578584__1_CTD_2026G6.3_3_75578128_75578584__1	1	-5.28209	1	CTD
0.37346	0.133315	2.80135	0.00508899	(Intercept)	DLGAP1_18_3512053_3512509__1_DLGAP1_18_3512053_3512509__1	1	-5.28068	1	DLGAP1
0.838084	0.29922	2.8009	0.00509609	(Intercept)	KIAA2012_2_202087037_202087541_1_KIAA2012_2_202087037_202087541_1	1	-5.27928	1	KIAA2012
0.60328	0.215588	2.7983	0.00513718	(Intercept)	LHFPL3_7_104575110_104575584_1_LHFPL3_7_104575110_104575584_1	1	-5.27125	1	LHFPL3
-0.353753	0.126418	-2.79829	0.00513744	(Intercept)	EXOC6B_2_72277470_72277954__1_EXOC6B_2_72277470_72277954__1	1	-5.2712	1	EXOC6B
0.498771	0.178263	2.79795	0.00514281	(Intercept)	TENM3_4_182324698_182325202_1_TENM3_4_182324698_182325202_1	1	-5.27016	1	TENM3
-0.196828	0.0703542	-2.79768	0.00514718	(Intercept)	NEGR1_1_72145702_72146368__1_NEGR1_1_72145702_72146368__1	1	-5.26931	1	NEGR1
-0.394303	0.140944	-2.79759	0.00514855	(Intercept)	ADGRB3_6_69322858_69323457_1_ADGRB3_6_69322858_69323457_1	1	-5.26904	1	ADGRB3
-0.390457	0.139632	-2.79632	0.00516875	(Intercept)	MAGI2_7_78394637_78395219__1_MAGI2_7_78394637_78395219__1	1	-5.26512	1	MAGI2
-0.42387	0.15161	-2.79578	0.00517739	(Intercept)	CTNND2_5_11865297_11865711__1_CTNND2_5_11865297_11865711__1	1	-5.26345	1	CTNND2
-0.887303	0.317554	-2.79418	0.0052031	(Intercept)	ZNF800_7_127360594_127361050__1_ZNF800_7_127360594_127361050__1	1	-5.2585	1	ZNF800
0.887303	0.317554	2.79418	0.0052031	(Intercept)	OXR1_8_106435685_106436129_1_OXR1_8_106435685_106436129_1	1	-5.2585	1	OXR1
0.567215	0.203106	2.7927	0.00522695	(Intercept)	CNTNAP2_7_146340912_146341320_1_CNTNAP2_7_146340912_146341320_1	1	-5.25393	1	CNTNAP2
-0.949081	0.339987	-2.79152	0.00524616	(Intercept)	ANKRD36_2_97219008_97243898_1_ANKRD36_2_97219008_97243898_1	1	-5.25026	1	ANKRD36
-0.949081	0.339987	-2.79152	0.00524616	(Intercept)	VSIG10_12_118117031_118117517__1_VSIG10_12_118117031_118117517__1	1	-5.25026	1	VSIG10
0.948904	0.340005	2.79085	0.00525702	(Intercept)	RIMKLA_1_42416076_42416502_1_RIMKLA_1_42416076_42416502_1	1	-5.24819	1	RIMKLA
-0.361566	0.129562	-2.79068	0.00525968	(Intercept)	MAN2A1_5_109801411_109801870_1_MAN2A1_5_109801411_109801870_1	1	-5.24768	1	MAN2A1
0.640076	0.229483	2.7892	0.00528379	(Intercept)	STXBP6_14_24923961_24924495__1_STXBP6_14_24923961_24924495__1	1	-5.24311	1	STXBP6
-0.29762	0.106755	-2.78789	0.00530524	(Intercept)	RBFOX1_16_7404278_7404722_1_RBFOX1_16_7404278_7404722_1	1	-5.23906	1	RBFOX1
0.386155	0.138663	2.78484	0.00535541	(Intercept)	RYR2_1_237821301_237822387_1_RYR2_1_237821301_237822387_1	1	-5.22965	1	RYR2
-0.525976	0.189009	-2.7828	0.00538913	(Intercept)	RBFOX1_16_7180273_7180747_1_RBFOX1_16_7180273_7180747_1	1	-5.22337	1	RBFOX1
1.50405	0.540543	2.78249	0.0053944	(Intercept)	ZFAND5_9_72359344_72359608__1_ZFAND5_9_72359344_72359608__1	1	-5.22239	1	ZFAND5
0.320148	0.115061	2.78241	0.00539563	(Intercept)	ABHD8_19_17292131_17292625__1_ABHD8_19_17292131_17292625__1	1	-5.22217	1	ABHD8
-0.419272	0.15069	-2.78235	0.00539676	(Intercept)	ADGRB3_6_68852829_68853316_1_ADGRB3_6_68852829_68853316_1	1	-5.22196	1	ADGRB3
0.41896	0.150689	2.78029	0.00543109	(Intercept)	TENM2_5_167417834_167418344_1_TENM2_5_167417834_167418344_1	1	-5.21561	1	TENM2
0.454331	0.163609	2.77694	0.00548739	(Intercept)	FAM155A_13_107763788_107764628__1_FAM155A_13_107763788_107764628__1	1	-5.2053	1	FAM155A
-0.502512	0.180979	-2.77663	0.00549249	(Intercept)	ANKRD28_3_15697492_15697978__1_ANKRD28_3_15697492_15697978__1	1	-5.20437	1	ANKRD28
-0.405564	0.146187	-2.77429	0.00553226	(Intercept)	RP11_123O10.4_12_66969328_66970516__1_RP11_123O10.4_12_66969328_66970516__1	1	-5.19716	1	RP11
0.693597	0.25003	2.77406	0.00553623	(Intercept)	ATP9A_20_51725076_51725622__1_ATP9A_20_51725076_51725622__1	1	-5.19644	1	ATP9A
0.293889	0.105962	2.77354	0.00554501	(Intercept)	RBFOX1_16_7359490_7360036_1_RBFOX1_16_7359490_7360036_1	1	-5.19486	1	RBFOX1
-0.484252	0.174635	-2.77294	0.00555525	(Intercept)	GRIA1_5_153724243_153724749_1_GRIA1_5_153724243_153724749_1	1	-5.19301	1	GRIA1
-0.693147	0.25	-2.77259	0.00556124	(Intercept)	CSGALNACT2_10_43184115_43184896_1_CSGALNACT2_10_43184115_43184896_1	1	-5.19193	1	CSGALNACT2
-0.693147	0.25	-2.77259	0.00556124	(Intercept)	FOXP1_3_71277231_71277750__1_FOXP1_3_71277231_71277750__1	1	-5.19193	1	FOXP1
-0.483937	0.174628	-2.77125	0.00558411	(Intercept)	RFX7_15_56217391_56217882__1_RFX7_15_56217391_56217882__1	1	-5.18783	1	RFX7
-1.7346	0.626224	-2.76994	0.00560673	(Intercept)	NRG3_10_82891833_82892409_1_NRG3_10_82891833_82892409_1	1	-5.18379	1	NRG3
1.7346	0.626224	2.76994	0.00560673	(Intercept)	SPRED1_15_38354467_38354893_1_SPRED1_15_38354467_38354893_1	1	-5.18379	1	SPRED1
0.223835	0.0809198	2.76613	0.00567257	(Intercept)	PRICKLE2_3_64194028_64194557__1_PRICKLE2_3_64194028_64194557__1	1	-5.17211	1	PRICKLE2
0.279564	0.101071	2.76603	0.00567437	(Intercept)	CTNNA2_2_80610683_80611475_1_CTNNA2_2_80610683_80611475_1	1	-5.1718	1	CTNNA2
-0.301998	0.109204	-2.76545	0.00568441	(Intercept)	SESN3_11_95219331_95219739__1_SESN3_11_95219331_95219739__1	1	-5.17003	1	SESN3
0.515106	0.18632	2.76463	0.0056987	(Intercept)	AC074363.1_2_167371933_167372947_1_AC074363.1_2_167371933_167372947_1	1	-5.16752	1	AC074363.1
0.502429	0.181779	2.76396	0.00571048	(Intercept)	NBEA_13_35121188_35121782_1_NBEA_13_35121188_35121782_1	1	-5.16545	1	NBEA
-0.655566	0.237241	-2.76329	0.00572212	(Intercept)	KMT2C_7_152309312_152310128__1_KMT2C_7_152309312_152310128__1	1	-5.16342	1	KMT2C
0.655372	0.237202	2.76292	0.00572863	(Intercept)	TBCD_17_82908432_82908978_1_TBCD_17_82908432_82908978_1	1	-5.16228	1	TBCD
-0.473903	0.171698	-2.76009	0.0057785	(Intercept)	NEGR1_1_71822000_71822414__1_NEGR1_1_71822000_71822414__1	1	-5.15361	1	NEGR1
0.624154	0.226253	2.75865	0.00580398	(Intercept)	XKR6_8_11165871_11166525__1_XKR6_8_11165871_11166525__1	1	-5.14921	1	XKR6
-0.597837	0.216725	-2.75851	0.00580663	(Intercept)	EEA1_12_92807263_92807665__1_EEA1_12_92807263_92807665__1	1	-5.14876	1	EEA1
0.597837	0.216725	2.75851	0.00580663	(Intercept)	UBA6_4_67617136_67617999__1_UBA6_4_67617136_67617999__1	1	-5.14875	1	UBA6
-0.597825	0.216722	-2.75848	0.00580703	(Intercept)	ADGRL3_4_61297011_61297479_1_ADGRL3_4_61297011_61297479_1	1	-5.14869	1	ADGRL3
0.624064	0.22625	2.75829	0.00581046	(Intercept)	TCF4_18_55460210_55460734__1_TCF4_18_55460210_55460734__1	1	-5.1481	1	TCF4
-0.597721	0.216721	-2.75802	0.00581522	(Intercept)	CSMD2_1_33818299_33819025__1_CSMD2_1_33818299_33819025__1	1	-5.14728	1	CSMD2
0.49476	0.179429	2.75741	0.00582611	(Intercept)	KLHL24_3_183648943_183649947_1_KLHL24_3_183648943_183649947_1	1	-5.14541	1	KLHL24
-0.423812	0.153712	-2.75718	0.00583017	(Intercept)	LIFR_5_38495948_38496422__1_LIFR_5_38495948_38496422__1	1	-5.14471	1	LIFR
-0.21898	0.0794558	-2.756	0.00585137	(Intercept)	ADGRB3_6_69100339_69100849_1_ADGRB3_6_69100339_69100849_1	1	-5.14108	1	ADGRB3
0.41009	0.148947	2.75326	0.00590046	(Intercept)	ZFYVE19_15_40814121_40814599_1_ZFYVE19_15_40814121_40814599_1	1	-5.13273	1	ZFYVE19
-0.215653	0.0783644	-2.75193	0.0059246	(Intercept)	CCNG2_4_77166774_77167232_1_CCNG2_4_77166774_77167232_1	1	-5.12864	1	CCNG2
-0.715819	0.260162	-2.75144	0.00593345	(Intercept)	FAM19A2_12_61733129_61733543__1_FAM19A2_12_61733129_61733543__1	1	-5.12715	1	FAM19A2
-0.715819	0.260162	-2.75144	0.00593345	(Intercept)	ADD2_2_70691582_70692044__1_ADD2_2_70691582_70692044__1	1	-5.12715	1	ADD2
0.71562	0.260148	2.75082	0.00594457	(Intercept)	DLGAP1_18_4083296_4083704__1_DLGAP1_18_4083296_4083704__1	1	-5.12528	1	DLGAP1
-0.478253	0.173868	-2.75067	0.00594733	(Intercept)	AC074363.1_2_167321892_167322378_1_AC074363.1_2_167321892_167322378_1	1	-5.12481	1	AC074363.1
0.440624	0.160462	2.74597	0.00603315	(Intercept)	ZNF804B_7_88835397_88835901_1_ZNF804B_7_88835397_88835901_1	1	-5.11049	1	ZNF804B
-0.847298	0.308607	-2.74556	0.0060408	(Intercept)	PHF20_20_35774613_35775099_1_PHF20_20_35774613_35775099_1	1	-5.10922	1	PHF20
-0.506515	0.184646	-2.74316	0.00608506	(Intercept)	MAPK1IP1L_14_55067490_55068003_1_MAPK1IP1L_14_55067490_55068003_1	1	-5.10192	1	MAPK1IP1L
1.06087	0.386746	2.74307	0.00608677	(Intercept)	CTNNA2_2_79423512_79424022_1_CTNNA2_2_79423512_79424022_1	1	-5.10164	1	CTNNA2
-0.415141	0.151381	-2.74236	0.00609991	(Intercept)	CNTN4_3_2296314_2296842_1_CNTN4_3_2296314_2296842_1	1	-5.09948	1	CNTN4
-0.487634	0.177918	-2.74077	0.00612947	(Intercept)	XRCC5_2_216177628_216178102_1_XRCC5_2_216177628_216178102_1	1	-5.09465	1	XRCC5
-0.487023	0.177923	-2.73727	0.00619519	(Intercept)	CDC27_17_47141186_47141756__1_CDC27_17_47141186_47141756__1	1	-5.08398	1	CDC27
-0.609146	0.222572	-2.73685	0.00620308	(Intercept)	ROBO2_3_76158006_76158469_1_ROBO2_3_76158006_76158469_1	1	-5.08271	1	ROBO2
-0.563541	0.205941	-2.73642	0.00621119	(Intercept)	PTPRR_12_70713345_70714239__1_PTPRR_12_70713345_70714239__1	1	-5.0814	1	PTPRR
-0.563469	0.205941	-2.73607	0.00621772	(Intercept)	TMEM135_11_87262565_87263045_1_TMEM135_11_87262565_87263045_1	1	-5.08035	1	TMEM135
1.25306	0.458036	2.73573	0.00622422	(Intercept)	AKAP13_15_85664562_85684998_1_AKAP13_15_85664562_85684998_1	1	-5.07931	1	AKAP13
-0.148481	0.0542787	-2.73552	0.00622819	(Intercept)	HMGN1_21_39342315_39342626__1_HMGN1_21_39342315_39342626__1	1	-5.07867	1	HMGN1
0.455402	0.166496	2.73521	0.0062341	(Intercept)	FARS2_6_5278866_5279550_1_FARS2_6_5278866_5279550_1	1	-5.07772	1	FARS2
0.304098	0.111186	2.73504	0.00623722	(Intercept)	IL17D_13_20722646_20723098_1_IL17D_13_20722646_20723098_1	1	-5.07722	1	IL17D
0.455119	0.166449	2.73428	0.0062516	(Intercept)	AC114765.1_2_220306099_220306939_1_AC114765.1_2_220306099_220306939_1	1	-5.07492	1	AC114765.1
0.638224	0.233594	2.7322	0.00629131	(Intercept)	RP11_268J15.5_1_36328300_36328834_1_RP11_268J15.5_1_36328300_36328834_1	1	-5.06859	1	RP11
0.381982	0.139853	2.73131	0.00630835	(Intercept)	NKAIN2_6_123969226_123970198_1_NKAIN2_6_123969226_123970198_1	1	-5.06588	1	NKAIN2
-0.638144	0.233642	-2.73129	0.00630874	(Intercept)	KCNAB1_3_156537279_156538269_1_KCNAB1_3_156537279_156538269_1	1	-5.06582	1	KCNAB1
-0.403553	0.147765	-2.73104	0.00631339	(Intercept)	NRXN1_2_50226155_50226593__1_NRXN1_2_50226155_50226593__1	1	-5.06508	1	NRXN1
0.741937	0.271679	2.73093	0.00631554	(Intercept)	NUDT3_6_34286772_34287265__1_NUDT3_6_34286772_34287265__1	1	-5.06474	1	NUDT3
0.413373	0.151689	2.72513	0.0064276	(Intercept)	KCNQ3_8_132125834_132126393__1_KCNQ3_8_132125834_132126393__1	1	-5.04715	1	KCNQ3
-0.637525	0.233964	-2.72488	0.00643248	(Intercept)	NKAIN2_6_123822449_123823529_1_NKAIN2_6_123822449_123823529_1	1	-5.04639	1	NKAIN2
0.534549	0.196191	2.72464	0.00643725	(Intercept)	KCNQ3_8_132223048_132223487__1_KCNQ3_8_132223048_132223487__1	1	-5.04565	1	KCNQ3
0.608737	0.223635	2.72201	0.00648864	(Intercept)	ASPH_8_61571539_61572043__1_ASPH_8_61571539_61572043__1	1	-5.0377	1	ASPH
0.263581	0.0968465	2.72163	0.006496	(Intercept)	PDE4D_5_59592678_59593058__1_PDE4D_5_59592678_59593058__1	1	-5.03657	1	PDE4D
-1.50408	0.552771	-2.72098	0.0065089	(Intercept)	ZRANB1_10_124985980_124986502_1_ZRANB1_10_124985980_124986502_1	1	-5.03458	1	ZRANB1
-0.534971	0.196661	-2.72027	0.00652286	(Intercept)	ZNF429_19_21540224_21540728_1_ZNF429_19_21540224_21540728_1	1	-5.03244	1	ZNF429
0.423166	0.155689	2.71802	0.00656736	(Intercept)	PLD3_19_40374665_40375237_1_PLD3_19_40374665_40375237_1	1	-5.02564	1	PLD3
-0.21784	0.0801515	-2.71785	0.00657074	(Intercept)	TTC37_5_95464375_95469838__1_TTC37_5_95464375_95469838__1	1	-5.02513	1	TTC37
0.339687	0.124999	2.71752	0.00657729	(Intercept)	FMN1_15_33033600_33034184__1_FMN1_15_33033600_33034184__1	1	-5.02413	1	FMN1
0.198691	0.0731297	2.71697	0.00658819	(Intercept)	EPB41L2_6_130874218_130874778__1_EPB41L2_6_130874218_130874778__1	1	-5.02248	1	EPB41L2
-0.448955	0.165276	-2.7164	0.0065997	(Intercept)	ZDHHC14_6_157612386_157612920_1_ZDHHC14_6_157612386_157612920_1	1	-5.02073	1	ZDHHC14
-0.693266	0.255384	-2.7146	0.00663549	(Intercept)	RNF219_AS1_13_78435343_78435823_1_RNF219_AS1_13_78435343_78435823_1	1	-5.01532	1	RNF219
0.262136	0.0965769	2.71427	0.00664221	(Intercept)	CHL1_3_237977_238456_1_CHL1_3_237977_238456_1	1	-5.01431	1	CHL1
0.554231	0.204201	2.71415	0.00664462	(Intercept)	RBFOX1_16_7213520_7214210_1_RBFOX1_16_7213520_7214210_1	1	-5.01395	1	RBFOX1
-0.349098	0.128623	-2.71412	0.00664512	(Intercept)	SLC35F1_6_118001286_118001760_1_SLC35F1_6_118001286_118001760_1	1	-5.01387	1	SLC35F1
-0.511005	0.188559	-2.71005	0.00672726	(Intercept)	ERICH1_AS1_8_1078984_1079505_1_ERICH1_AS1_8_1078984_1079505_1	1	-5.00159	1	ERICH1
0.551789	0.203643	2.70959	0.0067366	(Intercept)	IMMP2L_7_111206484_111206923__1_IMMP2L_7_111206484_111206923__1	1	-5.0002	1	IMMP2L
0.510697	0.188575	2.7082	0.00676502	(Intercept)	DLG2_11_84942127_84942585__1_DLG2_11_84942127_84942585__1	1	-4.99599	1	DLG2
0.205092	0.0757745	2.7066	0.00679755	(Intercept)	LRRTM4_2_77494576_77495057__1_LRRTM4_2_77494576_77495057__1	1	-4.99119	1	LRRTM4
-1.25276	0.46291	-2.70628	0.00680422	(Intercept)	CHRM3_1_239771566_239772043_1_CHRM3_1_239771566_239772043_1	1	-4.99021	1	CHRM3
0.653926	0.241788	2.70454	0.00683986	(Intercept)	REEP1_2_86263534_86282479__1_REEP1_2_86263534_86282479__1	1	-4.98499	1	REEP1
-0.653916	0.241786	-2.70452	0.00684036	(Intercept)	TTLL7_1_83949203_83949881__1_TTLL7_1_83949203_83949881__1	1	-4.98491	1	TTLL7
0.2451	0.0906391	2.70413	0.0068483	(Intercept)	KIF3A_5_132694429_132694939__1_KIF3A_5_132694429_132694939__1	1	-4.98375	1	KIF3A
0.269131	0.0995446	2.70363	0.00685875	(Intercept)	NRXN1_2_50432507_50433401__1_NRXN1_2_50432507_50433401__1	1	-4.98223	1	NRXN1
-0.431689	0.159746	-2.70234	0.00688526	(Intercept)	CD59_11_33705214_33705730__1_CD59_11_33705214_33705730__1	1	-4.97837	1	CD59
0.490046	0.181404	2.7014	0.00690485	(Intercept)	OPCML_11_132511321_132511915__1_OPCML_11_132511321_132511915__1	1	-4.97553	1	OPCML
0.594889	0.22022	2.70134	0.00690604	(Intercept)	RGS6_14_72470379_72470955_1_RGS6_14_72470379_72470955_1	1	-4.97536	1	RGS6
-0.32299	0.1196	-2.70059	0.0069217	(Intercept)	MAP3K9_14_70735361_70735823__1_MAP3K9_14_70735361_70735823__1	1	-4.97309	1	MAP3K9
-0.81093	0.300463	-2.69894	0.0069561	(Intercept)	NEGR1_1_72194243_72194825__1_NEGR1_1_72194243_72194825__1	1	-4.96814	1	NEGR1
-0.81093	0.300463	-2.69894	0.0069561	(Intercept)	RP11_147L13.15_17_68207039_68207436_1_RP11_147L13.15_17_68207039_68207436_1	1	-4.96814	1	RP11
-0.297578	0.110275	-2.69851	0.00696512	(Intercept)	RBFOX1_16_6866529_6867285_1_RBFOX1_16_6866529_6867285_1	1	-4.96684	1	RBFOX1
0.456621	0.169247	2.69796	0.00697666	(Intercept)	TASP1_20_13476371_13477199__1_TASP1_20_13476371_13477199__1	1	-4.96519	1	TASP1
0.472009	0.174972	2.69762	0.00698372	(Intercept)	PTPRD_9_9692553_9693207__1_PTPRD_9_9692553_9693207__1	1	-4.96417	1	PTPRD
-0.415002	0.154012	-2.6946	0.00704728	(Intercept)	OPALIN_10_96358219_96358735__1_OPALIN_10_96358219_96358735__1	1	-4.95511	1	OPALIN
0.166413	0.0617822	2.69355	0.00706959	(Intercept)	IPCEF1_6_154154502_154155223__1_IPCEF1_6_154154502_154155223__1	1	-4.95195	1	IPCEF1
-0.497831	0.184863	-2.69298	0.00708165	(Intercept)	TRPC4AP_20_35075051_35075561__1_TRPC4AP_20_35075051_35075561__1	1	-4.95025	1	TRPC4AP
-0.716966	0.266245	-2.69287	0.00708389	(Intercept)	SGCZ_8_15063968_15064562__1_SGCZ_8_15063968_15064562__1	1	-4.94993	1	SGCZ
0.186285	0.0691908	2.69234	0.0070953	(Intercept)	CHSY3_5_129975588_129976056_1_CHSY3_5_129975588_129976056_1	1	-4.94832	1	CHSY3
0.382183	0.141987	2.69168	0.00710936	(Intercept)	CNTN5_11_99116131_99116839_1_CNTN5_11_99116131_99116839_1	1	-4.94634	1	CNTN5
-1.09869	0.408259	-2.69116	0.0071205	(Intercept)	CDC27_17_47186911_47187385__1_CDC27_17_47186911_47187385__1	1	-4.94478	1	CDC27
1.09861	0.408248	2.69104	0.00712298	(Intercept)	PCLO_7_82877727_82878483__1_PCLO_7_82877727_82878483__1	1	-4.94443	1	PCLO
0.435224	0.161877	2.6886	0.00717518	(Intercept)	FRMD4A_10_13966048_13966846__1_FRMD4A_10_13966048_13966846__1	1	-4.93713	1	FRMD4A
0.44796	0.166619	2.68853	0.00717668	(Intercept)	PALM_19_740481_741021_1_PALM_19_740481_741021_1	1	-4.93692	1	PALM
0.425376	0.158276	2.68755	0.00719784	(Intercept)	PPARD_6_35427635_35428191_1_PPARD_6_35427635_35428191_1	1	-4.93397	1	PPARD
0.301709	0.112344	2.6856	0.00724004	(Intercept)	AK3_9_4711073_4711730__1_AK3_9_4711073_4711730__1	1	-4.92813	1	AK3
-0.292721	0.109005	-2.68539	0.0072445	(Intercept)	KLHL7_7_23147939_23148417_1_KLHL7_7_23147939_23148417_1	1	-4.92751	1	KLHL7
-0.410789	0.153061	-2.68382	0.0072786	(Intercept)	CNTNAP2_7_147823197_147823904_1_CNTNAP2_7_147823197_147823904_1	1	-4.92282	1	CNTNAP2
0.388779	0.144872	2.6836	0.00728332	(Intercept)	TBL1XR1_3_177101214_177101750__1_TBL1XR1_3_177101214_177101750__1	1	-4.92217	1	TBL1XR1
0.482485	0.179807	2.68335	0.00728896	(Intercept)	KALRN_3_124470386_124471220_1_KALRN_3_124470386_124471220_1	1	-4.92139	1	KALRN
0.993252	0.370185	2.68312	0.00729385	(Intercept)	CTNNA2_2_80362574_80363024_1_CTNNA2_2_80362574_80363024_1	1	-4.92072	1	CTNNA2
0.993252	0.370185	2.68312	0.00729385	(Intercept)	CNTN5_11_99413146_99413704_1_CNTN5_11_99413146_99413704_1	1	-4.92072	1	CNTN5
0.993252	0.370185	2.68312	0.00729385	(Intercept)	WRB_21_39428060_39428528_1_WRB_21_39428060_39428528_1	1	-4.92072	1	WRB
-0.993252	0.370185	-2.68312	0.00729385	(Intercept)	ZFAS1_20_49279120_49289229_1_ZFAS1_20_49279120_49289229_1	1	-4.92072	1	ZFAS1
0.916291	0.341565	2.68262	0.0073047	(Intercept)	CAND2_3_12834381_12834844_1_CAND2_3_12834381_12834844_1	1	-4.91924	1	CAND2
0.916291	0.341565	2.68262	0.0073047	(Intercept)	NICN1_3_49422946_49423230__1_NICN1_3_49422946_49423230__1	1	-4.91924	1	NICN1
-0.450681	0.168028	-2.68218	0.00731443	(Intercept)	UBE2G2_21_44770295_44771003__1_UBE2G2_21_44770295_44771003__1	1	-4.91791	1	UBE2G2
0.279687	0.104279	2.68211	0.00731599	(Intercept)	LRRTM4_2_77489452_77489956__1_LRRTM4_2_77489452_77489956__1	1	-4.91769	1	LRRTM4
0.487882	0.181952	2.68137	0.0073321	(Intercept)	GALNTL6_4_172430178_172430670_1_GALNTL6_4_172430178_172430670_1	1	-4.91549	1	GALNTL6
0.482313	0.179899	2.68103	0.0073397	(Intercept)	UBE2E2_3_23272800_23273646_1_UBE2E2_3_23272800_23273646_1	1	-4.91446	1	UBE2E2
0.271228	0.101169	2.68095	0.00734132	(Intercept)	OXR1_8_106436090_106436535_1_OXR1_8_106436090_106436535_1	1	-4.91424	1	OXR1
0.333627	0.124457	2.68066	0.00734769	(Intercept)	FMN1_15_33124713_33125312__1_FMN1_15_33124713_33125312__1	1	-4.91337	1	FMN1
0.273958	0.102201	2.68057	0.00734975	(Intercept)	DPP10_2_114790534_114791032_1_DPP10_2_114790534_114791032_1	1	-4.91309	1	DPP10
0.465423	0.173694	2.67956	0.00737199	(Intercept)	SERP1_3_150565806_150566238__1_SERP1_3_150565806_150566238__1	1	-4.91007	1	SERP1
0.581628	0.217111	2.67894	0.00738554	(Intercept)	STRN3_14_30907519_30908119__1_STRN3_14_30907519_30908119__1	1	-4.90823	1	STRN3
0.672094	0.250885	2.67889	0.00738662	(Intercept)	GRID2_4_92777316_92777741_1_GRID2_4_92777316_92777741_1	1	-4.90809	1	GRID2
2.0149	0.752773	2.67664	0.0074364	(Intercept)	ETNK1_12_22637288_22638254_1_ETNK1_12_22637288_22638254_1	1	-4.90137	1	ETNK1
2.0149	0.752773	2.67664	0.0074364	(Intercept)	NLGN1_3_174020300_174021230_1_NLGN1_3_174020300_174021230_1	1	-4.90137	1	NLGN1
-2.0149	0.752773	-2.67664	0.0074364	(Intercept)	ZNF212_7_149255180_149255609_1_ZNF212_7_149255180_149255609_1	1	-4.90137	1	ZNF212
0.442009	0.165241	2.67493	0.0074744	(Intercept)	GALNT11_7_152079932_152080556_1_GALNT11_7_152079932_152080556_1	1	-4.89627	1	GALNT11
-0.303689	0.113551	-2.67448	0.00748457	(Intercept)	ASB3_2_53662427_53662937__1_ASB3_2_53662427_53662937__1	1	-4.89491	1	ASB3
0.47504	0.177733	2.67278	0.00752264	(Intercept)	ASIC2_17_33836112_33836562__1_ASIC2_17_33836112_33836562__1	1	-4.88984	1	ASIC2
0.744265	0.278542	2.67201	0.0075399	(Intercept)	SPATA6_1_48377254_48377944__1_SPATA6_1_48377254_48377944__1	1	-4.88755	1	SPATA6
0.410041	0.153484	2.67155	0.00755015	(Intercept)	AC114765.1_2_220313213_220313729_1_AC114765.1_2_220313213_220313729_1	1	-4.88619	1	AC114765.1
-0.60619	0.226922	-2.67136	0.00755438	(Intercept)	ADARB2_10_1712519_1713227__1_ADARB2_10_1712519_1713227__1	1	-4.88563	1	ADARB2
0.398369	0.149161	2.67073	0.00756861	(Intercept)	TMEM178B_7_141257824_141258592_1_TMEM178B_7_141257824_141258592_1	1	-4.88375	1	TMEM178B
-0.462394	0.173142	-2.67061	0.00757147	(Intercept)	GPR158_10_25438394_25438976_1_GPR158_10_25438394_25438976_1	1	-4.88337	1	GPR158
0.19596	0.0735277	2.66512	0.0076961	(Intercept)	NFASC_1_205000385_205000860_1_NFASC_1_205000385_205000860_1	1	-4.86704	1	NFASC
0.392316	0.147329	2.66286	0.00774794	(Intercept)	STXBP5L_3_121083217_121083689_1_STXBP5L_3_121083217_121083689_1	1	-4.86033	1	STXBP5L
-0.451599	0.169626	-2.66232	0.00776049	(Intercept)	NPAS3_14_33569188_33569644_1_NPAS3_14_33569188_33569644_1	1	-4.85871	1	NPAS3
1.67398	0.629153	2.66068	0.00779823	(Intercept)	HNRNPH1_5_179617200_179618130__1_HNRNPH1_5_179617200_179618130__1	1	-4.85386	1	HNRNPH1
-0.419383	0.157798	-2.65772	0.00786714	(Intercept)	LINC00299_2_8344279_8344801__1_LINC00299_2_8344279_8344801__1	1	-4.84506	1	LINC00299
0.312515	0.117648	2.65634	0.00789932	(Intercept)	MED24_17_40019097_40019390__1_MED24_17_40019097_40019390__1	1	-4.84098	1	MED24
-1.335	0.502625	-2.65606	0.00790597	(Intercept)	ANKRD50_4_124667237_124669505__1_ANKRD50_4_124667237_124669505__1	1	-4.84014	1	ANKRD50
1.335	0.502625	2.65606	0.00790597	(Intercept)	CACNA1C_12_2188124_2188640_1_CACNA1C_12_2188124_2188640_1	1	-4.84014	1	CACNA1C
1.335	0.502625	2.65606	0.00790597	(Intercept)	CDH12_5_22703277_22703871__1_CDH12_5_22703277_22703871__1	1	-4.84014	1	CDH12
-0.693147	0.261116	-2.65455	0.00794139	(Intercept)	TRIM9_14_51002171_51002831__1_TRIM9_14_51002171_51002831__1	1	-4.83567	1	TRIM9
0.190362	0.0717278	2.65394	0.00795568	(Intercept)	CHN1_2_174846904_174847300__1_CHN1_2_174846904_174847300__1	1	-4.83387	1	CHN1
0.693202	0.261216	2.65375	0.00796023	(Intercept)	ANK3_10_60414450_60415116__1_ANK3_10_60414450_60415116__1	1	-4.8333	1	ANK3
0.434434	0.163706	2.65375	0.00796033	(Intercept)	MPPED2_11_30436075_30436504__1_MPPED2_11_30436075_30436504__1	1	-4.83328	1	MPPED2
0.417417	0.157302	2.6536	0.00796379	(Intercept)	ZMAT4_8_40607083_40607557__1_ZMAT4_8_40607083_40607557__1	1	-4.83285	1	ZMAT4
-0.452856	0.170794	-2.65148	0.00801398	(Intercept)	SAR1A_10_70147289_70147691__1_SAR1A_10_70147289_70147691__1	1	-4.82657	1	SAR1A
0.367019	0.138701	2.64611	0.00814235	(Intercept)	PCDH9_13_66785414_66785891__1_PCDH9_13_66785414_66785891__1	1	-4.81068	1	PCDH9
-0.567841	0.214596	-2.6461	0.00814268	(Intercept)	GPRIN3_4_89238621_89239797__1_GPRIN3_4_89238621_89239797__1	1	-4.81064	1	GPRIN3
-0.421063	0.159159	-2.64555	0.00815579	(Intercept)	MARK1_1_220551263_220551754_1_MARK1_1_220551263_220551754_1	1	-4.80903	1	MARK1
0.452202	0.170943	2.64533	0.00816107	(Intercept)	NRXN3_14_78415903_78416425_1_NRXN3_14_78415903_78416425_1	1	-4.80838	1	NRXN3
-0.437705	0.165471	-2.64521	0.00816409	(Intercept)	BCL2L1_20_31664452_31664831__1_BCL2L1_20_31664452_31664831__1	1	-4.80801	1	BCL2L1
0.652325	0.246644	2.6448	0.00817385	(Intercept)	MARK3_14_103486369_103486939_1_MARK3_14_103486369_103486939_1	1	-4.80682	1	MARK3
0.376851	0.142544	2.64376	0.00819912	(Intercept)	XYLT1_16_17124609_17125589__1_XYLT1_16_17124609_17125589__1	1	-4.80373	1	XYLT1
-0.619438	0.234411	-2.64253	0.00822897	(Intercept)	TSC1_9_132894672_132895248__1_TSC1_9_132894672_132895248__1	1	-4.8001	1	TSC1
0.818417	0.310122	2.63902	0.0083146	(Intercept)	TMEM241_18_23311366_23311858__1_TMEM241_18_23311366_23311858__1	1	-4.78974	1	TMEM241
0.24733	0.0937206	2.63902	0.00831465	(Intercept)	OLFM3_1_101918578_101918999__1_OLFM3_1_101918578_101918999__1	1	-4.78974	1	OLFM3
-1.14513	0.433949	-2.63886	0.00831843	(Intercept)	RIMS1_6_72000586_72001036_1_RIMS1_6_72000586_72001036_1	1	-4.78928	1	RIMS1
0.732529	0.277725	2.63761	0.00834929	(Intercept)	CNTN5_11_99124786_99125482_1_CNTN5_11_99124786_99125482_1	1	-4.78558	1	CNTN5
1.02243	0.387676	2.63733	0.0083562	(Intercept)	ATXN1_6_16680294_16680864__1_ATXN1_6_16680294_16680864__1	1	-4.78475	1	ATXN1
0.153387	0.058183	2.63628	0.00838212	(Intercept)	NTRK2_9_84810861_84811335_1_NTRK2_9_84810861_84811335_1	1	-4.78165	1	NTRK2
0.420647	0.15959	2.6358	0.00839384	(Intercept)	CTSH_15_78921722_78922208__1_CTSH_15_78921722_78922208__1	1	-4.78026	1	CTSH
-0.410096	0.155691	-2.63404	0.0084376	(Intercept)	SRGAP3_3_9062405_9062885__1_SRGAP3_3_9062405_9062885__1	1	-4.77506	1	SRGAP3
-0.250753	0.0952051	-2.63381	0.0084432	(Intercept)	FAM19A2_12_62091176_62091691__1_FAM19A2_12_62091176_62091691__1	1	-4.77439	1	FAM19A2
-0.384179	0.145885	-2.63344	0.00845257	(Intercept)	GRIN2A_16_10035687_10036245__1_GRIN2A_16_10035687_10036245__1	1	-4.77328	1	GRIN2A
-0.45136	0.171542	-2.63119	0.00850865	(Intercept)	SLC7A5_16_87843351_87843843__1_SLC7A5_16_87843351_87843843__1	1	-4.76667	1	SLC7A5
0.869038	0.330426	2.63006	0.0085371	(Intercept)	RBFOX3_17_79360013_79360505__1_RBFOX3_17_79360013_79360505__1	1	-4.76333	1	RBFOX3
-0.869038	0.330426	-2.63006	0.0085371	(Intercept)	ANXA6_5_151126673_151127243__1_ANXA6_5_151126673_151127243__1	1	-4.76333	1	ANXA6
0.869265	0.330515	2.63003	0.00853776	(Intercept)	HS6ST3_13_96159284_96159674_1_HS6ST3_13_96159284_96159674_1	1	-4.76326	1	HS6ST3
0.869265	0.330515	2.63003	0.00853776	(Intercept)	SACS_13_23410883_23433728__1_SACS_13_23410883_23433728__1	1	-4.76326	1	SACS
0.374494	0.142483	2.62834	0.00858029	(Intercept)	WDR70_5_37618750_37619350_1_WDR70_5_37618750_37619350_1	1	-4.75829	1	WDR70
0.254653	0.0969128	2.62765	0.00859781	(Intercept)	LRRC47_1_3780172_3780663__1_LRRC47_1_3780172_3780663__1	1	-4.75625	1	LRRC47
0.716297	0.272769	2.62602	0.00863902	(Intercept)	RP11_656D10.3_1_40498552_40499068__1_RP11_656D10.3_1_40498552_40499068__1	1	-4.75147	1	RP11
0.31878	0.121476	2.62423	0.00868458	(Intercept)	NXPH1_7_8553725_8554187_1_NXPH1_7_8553725_8554187_1	1	-4.74621	1	NXPH1
0.284319	0.108363	2.62376	0.00869645	(Intercept)	GRIN2A_16_10025229_10025961__1_GRIN2A_16_10025229_10025961__1	1	-4.74484	1	GRIN2A
0.325058	0.123927	2.62298	0.0087164	(Intercept)	C19orf12_19_29701499_29702243__1_C19orf12_19_29701499_29702243__1	1	-4.74255	1	C19orf12
-2.70805	1.0328	-2.62206	0.00874004	(Intercept)	CAMK1D_10_12668470_12668944_1_CAMK1D_10_12668470_12668944_1	1	-4.73984	1	CAMK1D
0.359994	0.137354	2.62092	0.00876918	(Intercept)	AGPAT5_8_6709116_6709593_1_AGPAT5_8_6709116_6709593_1	1	-4.73651	1	AGPAT5
0.498505	0.190204	2.62089	0.00877002	(Intercept)	LSM14A_19_34226846_34227323_1_LSM14A_19_34226846_34227323_1	1	-4.73642	1	LSM14A
0.369505	0.14099	2.62079	0.00877255	(Intercept)	NBEA_13_35135320_35136190_1_NBEA_13_35135320_35136190_1	1	-4.73613	1	NBEA
-0.24252	0.0925519	-2.62037	0.0087835	(Intercept)	SPPL2B_19_2353487_2353951_1_SPPL2B_19_2353487_2353951_1	1	-4.73488	1	SPPL2B
0.677145	0.258468	2.61984	0.00879719	(Intercept)	PXK_3_58390946_58391516_1_PXK_3_58390946_58391516_1	1	-4.73332	1	PXK
0.426208	0.162846	2.61725	0.00886404	(Intercept)	DENND5B_12_31511533_31511965__1_DENND5B_12_31511533_31511965__1	1	-4.72575	1	DENND5B
0.327287	0.125092	2.61637	0.00888705	(Intercept)	CPNE4_3_131876976_131877489__1_CPNE4_3_131876976_131877489__1	1	-4.72316	1	CPNE4
0.37883	0.144829	2.6157	0.00890444	(Intercept)	AQP4_AS1_18_26684900_26685342_1_AQP4_AS1_18_26684900_26685342_1	1	-4.72121	1	AQP4
0.558953	0.213702	2.61557	0.00890797	(Intercept)	KIAA1211_4_56221148_56221712_1_KIAA1211_4_56221148_56221712_1	1	-4.72081	1	KIAA1211
-0.577558	0.220873	-2.61489	0.0089256	(Intercept)	RPL14_3_40457841_40458033_1_RPL14_3_40457841_40458033_1	1	-4.71883	1	RPL14
0.633685	0.242497	2.61316	0.00897085	(Intercept)	FOXK2_17_82593975_82594557_1_FOXK2_17_82593975_82594557_1	1	-4.71377	1	FOXK2
-0.510086	0.195203	-2.6131	0.00897243	(Intercept)	POLR3A_10_77974106_77974592__1_POLR3A_10_77974106_77974592__1	1	-4.7136	1	POLR3A
-0.747214	0.286132	-2.61144	0.00901631	(Intercept)	RAPGEF2_4_159142161_159142685_1_RAPGEF2_4_159142161_159142685_1	1	-4.70872	1	RAPGEF2
-0.747214	0.286132	-2.61144	0.00901631	(Intercept)	ZSCAN31_6_28347992_28348598__1_ZSCAN31_6_28347992_28348598__1	1	-4.70872	1	ZSCAN31
-0.603003	0.230976	-2.61067	0.00903638	(Intercept)	LRRTM4_2_77247403_77247831__1_LRRTM4_2_77247403_77247831__1	1	-4.7065	1	LRRTM4
0.633594	0.242719	2.6104	0.00904372	(Intercept)	RP1_34H18.1_12_77412726_77413446_1_RP1_34H18.1_12_77412726_77413446_1	1	-4.70569	1	RP1
0.470152	0.180281	2.60789	0.00911031	(Intercept)	PTBP3_9_112286345_112286843__1_PTBP3_9_112286345_112286843__1	1	-4.69835	1	PTBP3
0.632154	0.242447	2.60739	0.00912363	(Intercept)	EXOC6B_2_72376702_72377422__1_EXOC6B_2_72376702_72377422__1	1	-4.69689	1	EXOC6B
0.602423	0.231056	2.60726	0.00912707	(Intercept)	BAHCC1_17_81403023_81403521_1_BAHCC1_17_81403023_81403521_1	1	-4.69651	1	BAHCC1
-0.376663	0.144544	-2.60588	0.00916397	(Intercept)	SNAP91_6_83631847_83632439__1_SNAP91_6_83631847_83632439__1	1	-4.69248	1	SNAP91
0.253945	0.0974648	2.60551	0.00917383	(Intercept)	TMEM132B_12_125658569_125659141_1_TMEM132B_12_125658569_125659141_1	1	-4.6914	1	TMEM132B
-1.44692	0.555719	-2.60369	0.00922265	(Intercept)	CLTC_17_59690050_59691070_1_CLTC_17_59690050_59691070_1	1	-4.68609	1	CLTC
-1.44692	0.555719	-2.60369	0.00922265	(Intercept)	FAM19A2_12_62099856_62100598__1_FAM19A2_12_62099856_62100598__1	1	-4.68609	1	FAM19A2
-1.44692	0.555719	-2.60369	0.00922265	(Intercept)	GPHN_14_67115259_67115779_1_GPHN_14_67115259_67115779_1	1	-4.68609	1	GPHN
-1.44692	0.555719	-2.60369	0.00922265	(Intercept)	TRRAP_7_98902438_98902954_1_TRRAP_7_98902438_98902954_1	1	-4.68609	1	TRRAP
-0.719691	0.276685	-2.60112	0.00929197	(Intercept)	NRG1_8_31954416_31955178_1_NRG1_8_31954416_31955178_1	1	-4.67861	1	NRG1
0.472093	0.181836	2.59625	0.00942464	(Intercept)	ANKS1B_12_98775562_98776114__1_ANKS1B_12_98775562_98776114__1	1	-4.66443	1	ANKS1B
-0.31726	0.122253	-2.59511	0.00945605	(Intercept)	FAM155A_13_107677897_107678572__1_FAM155A_13_107677897_107678572__1	1	-4.6611	1	FAM155A
-0.501469	0.193241	-2.59505	0.00945772	(Intercept)	TIPRL_1_168191501_168191895_1_TIPRL_1_168191501_168191895_1	1	-4.66092	1	TIPRL
0.297073	0.114493	2.59467	0.00946815	(Intercept)	RBMS3_AS3_3_29281116_29281542__1_RBMS3_AS3_3_29281116_29281542__1	1	-4.65982	1	RBMS3
-0.286326	0.110367	-2.59431	0.00947823	(Intercept)	MPPED1_22_43414776_43415340_1_MPPED1_22_43414776_43415340_1	1	-4.65876	1	MPPED1
-0.782716	0.30171	-2.59427	0.00947925	(Intercept)	TRPS1_8_115571358_115571784__1_TRPS1_8_115571358_115571784__1	1	-4.65865	1	TRPS1
0.693147	0.267261	2.59352	0.00949993	(Intercept)	PI4KA_22_20761988_20762546__1_PI4KA_22_20761988_20762546__1	1	-4.65647	1	PI4KA
0.350283	0.135201	2.59083	0.00957444	(Intercept)	KCNH7_2_162772135_162773027__1_KCNH7_2_162772135_162773027__1	1	-4.64866	1	KCNH7
-0.447168	0.17265	-2.59002	0.00959694	(Intercept)	ZNF135_19_58069052_58069922_1_ZNF135_19_58069052_58069922_1	1	-4.64631	1	ZNF135
-0.442836	0.171041	-2.58906	0.00962372	(Intercept)	STXBP5L_3_120934927_120935461_1_STXBP5L_3_120934927_120935461_1	1	-4.64352	1	STXBP5L
-1.20397	0.465475	-2.58655	0.00969425	(Intercept)	COMT_22_19948480_19949002_1_COMT_22_19948480_19949002_1	1	-4.63622	1	COMT
1.20397	0.465475	2.58655	0.00969425	(Intercept)	BMPER_7_34154024_34154551_1_BMPER_7_34154024_34154551_1	1	-4.63622	1	BMPER
1.20397	0.465475	2.58655	0.00969425	(Intercept)	PTPRJ_11_48108841_48109309_1_PTPRJ_11_48108841_48109309_1	1	-4.63622	1	PTPRJ
0.650624	0.251725	2.58466	0.00974742	(Intercept)	ERBB4_2_212371221_212372085__1_ERBB4_2_212371221_212372085__1	1	-4.63075	1	ERBB4
0.719106	0.278225	2.58462	0.00974857	(Intercept)	DCC_18_52370727_52371201_1_DCC_18_52370727_52371201_1	1	-4.63063	1	DCC
0.294146	0.113975	2.5808	0.00985705	(Intercept)	CHFR_12_132855809_132856316__1_CHFR_12_132855809_132856316__1	1	-4.61957	1	CHFR
0.616066	0.238736	2.58053	0.00986482	(Intercept)	KHDRBS3_8_135591738_135592392_1_KHDRBS3_8_135591738_135592392_1	1	-4.61878	1	KHDRBS3
-0.616304	0.238845	-2.58035	0.00986993	(Intercept)	KAZN_1_14772083_14772533_1_KAZN_1_14772083_14772533_1	1	-4.61826	1	KAZN
-0.193323	0.0749288	-2.58008	0.00987761	(Intercept)	TMEM178B_7_141237026_141237514_1_TMEM178B_7_141237026_141237514_1	1	-4.61749	1	TMEM178B
0.616186	0.238824	2.58008	0.0098777	(Intercept)	LRRC16A_6_25328389_25328863_1_LRRC16A_6_25328389_25328863_1	1	-4.61748	1	LRRC16A
-0.616147	0.23882	-2.57996	0.0098811	(Intercept)	CTD_2561J22.3_19_21429566_21430484_1_CTD_2561J22.3_19_21429566_21430484_1	1	-4.61713	1	CTD
0.339416	0.131562	2.5799	0.00988294	(Intercept)	USP25_21_15783069_15784053_1_USP25_21_15783069_15784053_1	1	-4.61695	1	USP25
0.826679	0.320435	2.57986	0.00988393	(Intercept)	DYNC1I1_7_95967753_95968209_1_DYNC1I1_7_95967753_95968209_1	1	-4.61684	1	DYNC1I1
0.826679	0.320435	2.57986	0.00988393	(Intercept)	DISP2_15_40376046_40377018_1_DISP2_15_40376046_40377018_1	1	-4.61684	1	DISP2
0.468045	0.181471	2.57917	0.00990379	(Intercept)	PTPRD_9_9024342_9024762__1_PTPRD_9_9024342_9024762__1	1	-4.61484	1	PTPRD
0.304579	0.118216	2.57647	0.00998137	(Intercept)	SUCLA2_13_47942640_47943096__1_SUCLA2_13_47942640_47943096__1	1	-4.60704	1	SUCLA2
0.352063	0.136656	2.57627	0.00998717	(Intercept)	OTUD7A_15_31475398_31475737__1_OTUD7A_15_31475398_31475737__1	1	-4.60645	1	OTUD7A
-0.440623	0.17114	-2.57463	0.0100348	(Intercept)	FBXO3_11_33744015_33744556__1_FBXO3_11_33744015_33744556__1	1	-4.6017	1	FBXO3
1.94591	0.755929	2.5742	0.0100473	(Intercept)	GABBR1_6_29602187_29602686__1_GABBR1_6_29602187_29602686__1	1	-4.60045	1	GABBR1
1.94591	0.755929	2.5742	0.0100473	(Intercept)	PSMC6_14_52711907_52712417_1_PSMC6_14_52711907_52712417_1	1	-4.60045	1	PSMC6
1.94591	0.755929	2.5742	0.0100473	(Intercept)	PCM1_8_17935352_17935587_1_PCM1_8_17935352_17935587_1	1	-4.60045	1	PCM1
1.94591	0.755929	2.5742	0.0100473	(Intercept)	RP11_597D13.9_4_158181184_158181736_1_RP11_597D13.9_4_158181184_158181736_1	1	-4.60045	1	RP11
-1.94591	0.755929	-2.5742	0.0100473	(Intercept)	KALRN_3_124517470_124517984_1_KALRN_3_124517470_124517984_1	1	-4.60045	1	KALRN
-1.94591	0.755929	-2.5742	0.0100473	(Intercept)	IQCJ_SCHIP1_3_159801040_159801826_1_IQCJ_SCHIP1_3_159801040_159801826_1	1	-4.60045	1	IQCJ
1.05605	0.410461	2.57285	0.0100866	(Intercept)	ARHGAP26_5_142923009_142923441_1_ARHGAP26_5_142923009_142923441_1	1	-4.59654	1	ARHGAP26
-1.05605	0.410461	-2.57285	0.0100866	(Intercept)	RP11_973N13.4_14_64528453_64528765__1_RP11_973N13.4_14_64528453_64528765__1	1	-4.59654	1	RP11
-0.341324	0.132691	-2.57232	0.010102	(Intercept)	LINCR_0001_8_10478223_10479021_1_LINCR_0001_8_10478223_10479021_1	1	-4.59502	1	LINCR
-0.719246	0.27963	-2.57214	0.0101072	(Intercept)	RAB18_10_27531704_27532130_1_RAB18_10_27531704_27532130_1	1	-4.59451	1	RAB18
-0.217489	0.0845855	-2.57123	0.0101338	(Intercept)	SUSD4_1_223240120_223240964__1_SUSD4_1_223240120_223240964__1	1	-4.59188	1	SUSD4
0.299476	0.116484	2.57096	0.0101417	(Intercept)	DTNA_18_34583042_34583594_1_DTNA_18_34583042_34583594_1	1	-4.5911	1	DTNA
0.472791	0.183912	2.57075	0.0101479	(Intercept)	OPCML_11_132521060_132521672__1_OPCML_11_132521060_132521672__1	1	-4.59049	1	OPCML
-0.440466	0.171345	-2.57064	0.0101512	(Intercept)	AKAP6_14_32351104_32351602_1_AKAP6_14_32351104_32351602_1	1	-4.59017	1	AKAP6
-0.719123	0.279772	-2.57038	0.0101586	(Intercept)	ZIM2_AS1_19_56719628_56720264_1_ZIM2_AS1_19_56719628_56720264_1	1	-4.58944	1	ZIM2
0.291255	0.113383	2.56877	0.0102059	(Intercept)	KCNIP4_4_21579347_21579971__1_KCNIP4_4_21579347_21579971__1	1	-4.58479	1	KCNIP4
-0.410805	0.159949	-2.56835	0.0102184	(Intercept)	SNX19_11_130891752_130892508__1_SNX19_11_130891752_130892508__1	1	-4.58357	1	SNX19
-0.400809	0.156062	-2.56826	0.010221	(Intercept)	ROBO2_3_76933542_76934646_1_ROBO2_3_76933542_76934646_1	1	-4.58331	1	ROBO2
0.464598	0.18092	2.56798	0.0102294	(Intercept)	SAMD12_8_118512041_118512485__1_SAMD12_8_118512041_118512485__1	1	-4.58249	1	SAMD12
-0.955511	0.372104	-2.56786	0.0102329	(Intercept)	MAGI2_7_78192402_78192988__1_MAGI2_7_78192402_78192988__1	1	-4.58215	1	MAGI2
-0.955511	0.372104	-2.56786	0.0102329	(Intercept)	FRY_13_32183776_32184178_1_FRY_13_32183776_32184178_1	1	-4.58215	1	FRY
-0.410679	0.159967	-2.56728	0.0102501	(Intercept)	LSAMP_3_116322298_116322856__1_LSAMP_3_116322298_116322856__1	1	-4.58047	1	LSAMP
-0.296821	0.115623	-2.56714	0.0102542	(Intercept)	CACNG7_19_53914551_53915049_1_CACNG7_19_53914551_53915049_1	1	-4.58007	1	CACNG7
0.439238	0.171102	2.56711	0.0102551	(Intercept)	DLC1_8_13114506_13114944__1_DLC1_8_13114506_13114944__1	1	-4.57998	1	DLC1
-0.410186	0.15989	-2.56542	0.010305	(Intercept)	DLGAP1_18_4054305_4054755__1_DLGAP1_18_4054305_4054755__1	1	-4.57513	1	DLGAP1
-0.340426	0.132809	-2.56329	0.0103687	(Intercept)	EXT1_8_117921976_117922402__1_EXT1_8_117921976_117922402__1	1	-4.56897	1	EXT1
0.197536	0.0770768	2.56285	0.0103818	(Intercept)	MATR3_5_139296010_139296556_1_MATR3_5_139296010_139296556_1	1	-4.5677	1	MATR3
0.450121	0.175712	2.5617	0.0104162	(Intercept)	KPTN_19_47475144_47475512__1_KPTN_19_47475144_47475512__1	1	-4.56439	1	KPTN
-0.434518	0.170027	-2.55558	0.0106011	(Intercept)	FGF14_13_102271043_102271883__1_FGF14_13_102271043_102271883__1	1	-4.5468	1	FGF14
-0.219254	0.0858113	-2.55507	0.0106165	(Intercept)	ERICH1_AS1_8_1031272_1031812_1_ERICH1_AS1_8_1031272_1031812_1	1	-4.54534	1	ERICH1
-0.434424	0.170025	-2.55505	0.0106172	(Intercept)	NRG1_8_32176169_32176685_1_NRG1_8_32176169_32176685_1	1	-4.54528	1	NRG1
-0.201271	0.0787926	-2.55444	0.0106359	(Intercept)	RAB5A_3_19984729_19985175_1_RAB5A_3_19984729_19985175_1	1	-4.54352	1	RAB5A
0.324059	0.126879	2.55408	0.0106469	(Intercept)	ATP8B2_1_154337295_154337803_1_ATP8B2_1_154337295_154337803_1	1	-4.54249	1	ATP8B2
-0.750106	0.293739	-2.55365	0.01066	(Intercept)	DLGAP1_18_3993098_3995605__1_DLGAP1_18_3993098_3995605__1	1	-4.54126	1	DLGAP1
0.548569	0.2149	2.55267	0.0106901	(Intercept)	LUZP2_11_25080039_25080534_1_LUZP2_11_25080039_25080534_1	1	-4.53843	1	LUZP2
0.483797	0.189528	2.55264	0.010691	(Intercept)	ATF6_1_161959694_161960088_1_ATF6_1_161959694_161960088_1	1	-4.53836	1	ATF6
0.40565	0.15893	2.55238	0.0106989	(Intercept)	TRPC1_3_142731644_142732218_1_TRPC1_3_142731644_142732218_1	1	-4.53761	1	TRPC1
-0.448626	0.175817	-2.55167	0.0107207	(Intercept)	HERC1_15_63818132_63818606__1_HERC1_15_63818132_63818606__1	1	-4.53558	1	HERC1
-0.114448	0.0448717	-2.55056	0.010755	(Intercept)	MIR124_2HG_8_64383359_64383787_1_MIR124_2HG_8_64383359_64383787_1	1	-4.53239	1	MIR124
-0.46494	0.182293	-2.5505	0.0107567	(Intercept)	RP11_867G2.8_11_94661531_94662101__1_RP11_867G2.8_11_94661531_94662101__1	1	-4.53223	1	RP11
0.287431	0.112702	2.55037	0.0107609	(Intercept)	KCTD16_5_144268175_144268895_1_KCTD16_5_144268175_144268895_1	1	-4.53183	1	KCTD16
0.631183	0.247536	2.54986	0.0107766	(Intercept)	RIMS2_8_103696985_103697585_1_RIMS2_8_103696985_103697585_1	1	-4.53038	1	RIMS2
-0.750306	0.294281	-2.54962	0.010784	(Intercept)	CLDN12_7_90407474_90408188_1_CLDN12_7_90407474_90408188_1	1	-4.5297	1	CLDN12
2.63906	1.0351	2.54957	0.0107855	(Intercept)	ANKRD28_3_15748970_15749720__1_ANKRD28_3_15748970_15749720__1	1	-4.52955	1	ANKRD28
-2.63906	1.0351	-2.54957	0.0107855	(Intercept)	PTPRD_9_10243244_10243856__1_PTPRD_9_10243244_10243856__1	1	-4.52955	1	PTPRD
-2.63906	1.0351	-2.54957	0.0107855	(Intercept)	PWRN1_15_24642796_24643774_1_PWRN1_15_24642796_24643774_1	1	-4.52955	1	PWRN1
-0.349083	0.136934	-2.54927	0.0107948	(Intercept)	MTUS2_13_29105140_29105680_1_MTUS2_13_29105140_29105680_1	1	-4.52869	1	MTUS2
0.407734	0.160007	2.54823	0.0108272	(Intercept)	CHRM3_1_239703831_239704599_1_CHRM3_1_239703831_239704599_1	1	-4.5257	1	CHRM3
0.447169	0.175574	2.54689	0.0108687	(Intercept)	AC007566.10_7_92465071_92465761_1_AC007566.10_7_92465071_92465761_1	1	-4.52187	1	AC007566.10
0.294491	0.115668	2.54602	0.010896	(Intercept)	APOL2_22_36226556_36227108__1_APOL2_22_36226556_36227108__1	1	-4.51936	1	APOL2
0.521236	0.204798	2.54513	0.0109238	(Intercept)	MAGI2_7_78328955_78329490__1_MAGI2_7_78328955_78329490__1	1	-4.51681	1	MAGI2
1.60944	0.632456	2.54474	0.0109358	(Intercept)	CEPT1_1_111167968_111168424_1_CEPT1_1_111167968_111168424_1	1	-4.51572	1	CEPT1
1.60944	0.632456	2.54474	0.0109358	(Intercept)	CAND2_3_12803844_12804347_1_CAND2_3_12803844_12804347_1	1	-4.51572	1	CAND2
1.60944	0.632456	2.54474	0.0109358	(Intercept)	KCNIP4_4_20825241_20825661__1_KCNIP4_4_20825241_20825661__1	1	-4.51572	1	KCNIP4
-1.60944	0.632456	-2.54474	0.0109358	(Intercept)	PDE4DIP_1_149021077_149022097_1_PDE4DIP_1_149021077_149022097_1	1	-4.51572	1	PDE4DIP
-1.60944	0.632456	-2.54474	0.0109358	(Intercept)	GRID2_4_92666386_92666764_1_GRID2_4_92666386_92666764_1	1	-4.51572	1	GRID2
0.274995	0.108069	2.54463	0.0109393	(Intercept)	PTPRD_9_8430299_8430953__1_PTPRD_9_8430299_8430953__1	1	-4.51539	1	PTPRD
-0.387234	0.152265	-2.54316	0.0109856	(Intercept)	GAB2_11_78346704_78347188__1_GAB2_11_78346704_78347188__1	1	-4.51117	1	GAB2
0.396058	0.155895	2.54055	0.0110678	(Intercept)	FAM19A2_12_62092130_62092958__1_FAM19A2_12_62092130_62092958__1	1	-4.50371	1	FAM19A2
-0.300383	0.118248	-2.54028	0.0110763	(Intercept)	RBFOX1_16_6775641_6776608_1_RBFOX1_16_6775641_6776608_1	1	-4.50295	1	RBFOX1
-0.602752	0.237306	-2.53998	0.0110859	(Intercept)	AFF3_2_99724241_99724751__1_AFF3_2_99724241_99724751__1	1	-4.50208	1	AFF3
-0.322609	0.127135	-2.53754	0.0111636	(Intercept)	PTPRD_9_9327320_9327914__1_PTPRD_9_9327320_9327914__1	1	-4.4951	1	PTPRD
-0.561275	0.221257	-2.53676	0.0111883	(Intercept)	CACNA2D3_3_54209654_54210158_1_CACNA2D3_3_54209654_54210158_1	1	-4.49288	1	CACNA2D3
0.496243	0.195706	2.53565	0.0112238	(Intercept)	RBFOX1_16_6078599_6079421_1_RBFOX1_16_6078599_6079421_1	1	-4.48972	1	RBFOX1
-0.49658	0.195919	-2.53462	0.0112569	(Intercept)	BMPER_7_34063760_34064594_1_BMPER_7_34063760_34064594_1	1	-4.48677	1	BMPER
-0.44183	0.174336	-2.53436	0.0112654	(Intercept)	ROBO2_3_76740812_76741313_1_ROBO2_3_76740812_76741313_1	1	-4.48602	1	ROBO2
-1.28093	0.505525	-2.53387	0.0112811	(Intercept)	SPTBN1_2_54617528_54621545_1_SPTBN1_2_54617528_54621545_1	1	-4.48463	1	SPTBN1
-1.28093	0.505525	-2.53387	0.0112811	(Intercept)	ELL2_5_95927921_95928455__1_ELL2_5_95927921_95928455__1	1	-4.48463	1	ELL2
-0.44178	0.174423	-2.53282	0.0113151	(Intercept)	CTNNA3_10_67345872_67346500__1_CTNNA3_10_67345872_67346500__1	1	-4.48162	1	CTNNA3
0.241518	0.0953733	2.53235	0.0113301	(Intercept)	CACUL1_10_118752909_118753389__1_CACUL1_10_118752909_118753389__1	1	-4.48029	1	CACUL1
-0.788497	0.311394	-2.53215	0.0113366	(Intercept)	AC007246.3_2_39479779_39480279_1_AC007246.3_2_39479779_39480279_1	1	-4.47972	1	AC007246.3
-0.457565	0.180715	-2.53197	0.0113423	(Intercept)	DST_6_56784407_56784900__1_DST_6_56784407_56784900__1	1	-4.47922	1	DST
-0.475277	0.187753	-2.5314	0.0113609	(Intercept)	FGF12_3_192557207_192557789__1_FGF12_3_192557207_192557789__1	1	-4.47757	1	FGF12
-0.254704	0.100672	-2.53004	0.0114051	(Intercept)	ADGRB3_6_68837948_68838464_1_ADGRB3_6_68837948_68838464_1	1	-4.4737	1	ADGRB3
-0.375545	0.148484	-2.52919	0.0114327	(Intercept)	KHDRBS3_8_135600514_135602392_1_KHDRBS3_8_135600514_135602392_1	1	-4.47128	1	KHDRBS3
-0.385449	0.152429	-2.52871	0.0114482	(Intercept)	HSPA12A_10_116711755_116712355__1_HSPA12A_10_116711755_116712355__1	1	-4.46992	1	HSPA12A
-0.559809	0.221579	-2.52645	0.0115221	(Intercept)	DLC1_8_13155097_13155583__1_DLC1_8_13155097_13155583__1	1	-4.46349	1	DLC1
-0.559616	0.221601	-2.52533	0.0115591	(Intercept)	KCNB2_8_72619280_72620270_1_KCNB2_8_72619280_72620270_1	1	-4.46028	1	KCNB2
0.510857	0.202446	2.52342	0.0116218	(Intercept)	GRIK2_6_101826828_101827638_1_GRIK2_6_101826828_101827638_1	1	-4.45487	1	GRIK2
0.395768	0.156868	2.52294	0.0116378	(Intercept)	GMDS_6_1723533_1724031__1_GMDS_6_1723533_1724031__1	1	-4.4535	1	GMDS
0.394365	0.156332	2.52261	0.0116489	(Intercept)	DLX6_AS1_7_96956867_96957477__1_DLX6_AS1_7_96956867_96957477__1	1	-4.45255	1	DLX6
0.293397	0.116333	2.52204	0.0116677	(Intercept)	RNF130_5_179989363_179990509__1_RNF130_5_179989363_179990509__1	1	-4.45093	1	RNF130
-0.258745	0.102613	-2.52156	0.0116835	(Intercept)	RBFOX1_16_6057090_6057617_1_RBFOX1_16_6057090_6057617_1	1	-4.44958	1	RBFOX1
0.613055	0.24321	2.52069	0.0117127	(Intercept)	GLTSCR1L_6_42786151_42786667_1_GLTSCR1L_6_42786151_42786667_1	1	-4.44709	1	GLTSCR1L
0.613661	0.243527	2.51989	0.0117392	(Intercept)	FSTL4_5_133307774_133308248__1_FSTL4_5_133307774_133308248__1	1	-4.44482	1	FSTL4
-0.583986	0.231781	-2.51956	0.0117503	(Intercept)	SPPL2A_15_50707434_50720234__1_SPPL2A_15_50707434_50720234__1	1	-4.44388	1	SPPL2A
-0.583954	0.231772	-2.51952	0.0117516	(Intercept)	NSL1_1_212731990_212732500__1_NSL1_1_212731990_212732500__1	1	-4.44377	1	NSL1
-0.382373	0.151806	-2.51883	0.0117746	(Intercept)	ABHD2_15_89193407_89194037_1_ABHD2_15_89193407_89194037_1	1	-4.44181	1	ABHD2
-0.382313	0.151805	-2.51845	0.0117873	(Intercept)	TFCP2_12_51123566_51124055__1_TFCP2_12_51123566_51124055__1	1	-4.44074	1	TFCP2
0.836248	0.332049	2.51845	0.0117873	(Intercept)	RB1CC1_8_52690489_52691491__1_RB1CC1_8_52690489_52691491__1	1	-4.44073	1	RB1CC1
0.583783	0.231816	2.5183	0.0117921	(Intercept)	RBFOX1_16_6497133_6497637_1_RBFOX1_16_6497133_6497637_1	1	-4.44032	1	RBFOX1
0.613295	0.243537	2.51829	0.0117927	(Intercept)	EPB41L3_18_5394113_5394395__1_EPB41L3_18_5394113_5394395__1	1	-4.44027	1	EPB41L3
-0.613059	0.2435	-2.51769	0.0118126	(Intercept)	LDB2_4_16696387_16696873__1_LDB2_4_16696387_16696873__1	1	-4.43859	1	LDB2
0.370638	0.147214	2.51769	0.0118129	(Intercept)	MYO6_6_75893098_75893610_1_MYO6_6_75893098_75893610_1	1	-4.43857	1	MYO6
-1.09861	0.436436	-2.51724	0.0118279	(Intercept)	XKR6_8_11154505_11155363__1_XKR6_8_11154505_11155363__1	1	-4.43729	1	XKR6
-0.0914932	0.0363532	-2.51678	0.0118431	(Intercept)	GOLGA8A_15_34379068_34379433__1_GOLGA8A_15_34379068_34379433__1	1	-4.43601	1	GOLGA8A
2.63853	1.04914	2.51494	0.0119051	(Intercept)	COG4_16_70519184_70519491__1_COG4_16_70519184_70519491__1	1	-4.43079	1	COG4
-0.45044	0.179175	-2.51396	0.0119384	(Intercept)	LRRTM4_2_77241944_77242758__1_LRRTM4_2_77241944_77242758__1	1	-4.428	1	LRRTM4
-0.377565	0.150217	-2.51346	0.0119553	(Intercept)	ATP11A_13_112805199_112805757_1_ATP11A_13_112805199_112805757_1	1	-4.42658	1	ATP11A
0.273164	0.108696	2.51309	0.0119678	(Intercept)	GAS7_17_9967617_9968048__1_GAS7_17_9967617_9968048__1	1	-4.42554	1	GAS7
-0.467563	0.186067	-2.51287	0.0119753	(Intercept)	RYR3_15_33334308_33334944_1_RYR3_15_33334308_33334944_1	1	-4.42491	1	RYR3
-0.644417	0.25668	-2.51058	0.0120532	(Intercept)	POLN_4_2190448_2190927__1_POLN_4_2190448_2190927__1	1	-4.41842	1	POLN
-0.898258	0.357912	-2.50972	0.0120828	(Intercept)	SLC1A3_5_36641084_36641624_1_SLC1A3_5_36641084_36641624_1	1	-4.41598	1	SLC1A3
-0.980829	0.390868	-2.50936	0.0120949	(Intercept)	NMNAT2_1_183312166_183312796__1_NMNAT2_1_183312166_183312796__1	1	-4.41497	1	NMNAT2
-0.980829	0.390868	-2.50936	0.0120949	(Intercept)	CHL1_3_306263_306785_1_CHL1_3_306263_306785_1	1	-4.41497	1	CHL1
0.980829	0.390868	2.50936	0.0120949	(Intercept)	LIMCH1_4_41396414_41396948_1_LIMCH1_4_41396414_41396948_1	1	-4.41497	1	LIMCH1
-0.375617	0.149794	-2.50755	0.0121571	(Intercept)	UNC5C_4_95469312_95470170__1_UNC5C_4_95469312_95470170__1	1	-4.40984	1	UNC5C
0.262934	0.104864	2.50737	0.0121633	(Intercept)	ANKS1B_12_98850442_98850910__1_ANKS1B_12_98850442_98850910__1	1	-4.40933	1	ANKS1B
0.720546	0.287372	2.50736	0.0121635	(Intercept)	LHFP_13_39547718_39548210__1_LHFP_13_39547718_39548210__1	1	-4.40932	1	LHFP
-0.720546	0.287372	-2.50736	0.0121635	(Intercept)	ELP2_18_36137320_36137870_1_ELP2_18_36137320_36137870_1	1	-4.40932	1	ELP2
-0.720546	0.287372	-2.50736	0.0121635	(Intercept)	HS6ST3_13_96576487_96577003_1_HS6ST3_13_96576487_96577003_1	1	-4.40932	1	HS6ST3
0.720546	0.287372	2.50736	0.0121635	(Intercept)	MYO18A_17_29085575_29086097__1_MYO18A_17_29085575_29086097__1	1	-4.40932	1	MYO18A
-0.527454	0.210534	-2.50532	0.0122342	(Intercept)	CELF1_11_47473883_47474393__1_CELF1_11_47473883_47474393__1	1	-4.40352	1	CELF1
0.434737	0.173591	2.50437	0.012267	(Intercept)	KCNIP4_4_21008407_21009241__1_KCNIP4_4_21008407_21009241__1	1	-4.40085	1	KCNIP4
-0.416556	0.166339	-2.50426	0.0122709	(Intercept)	ATG14_14_55395296_55395880__1_ATG14_14_55395296_55395880__1	1	-4.40053	1	ATG14
0.416373	0.166298	2.50377	0.0122879	(Intercept)	QSOX1_1_180197591_180198088_1_QSOX1_1_180197591_180198088_1	1	-4.39914	1	QSOX1
-0.447959	0.178915	-2.50375	0.0122885	(Intercept)	ADGRB3_6_69153495_69154041_1_ADGRB3_6_69153495_69154041_1	1	-4.39909	1	ADGRB3
0.500822	0.200315	2.50017	0.0124133	(Intercept)	SVIL_AS1_10_29461710_29462212_1_SVIL_AS1_10_29461710_29462212_1	1	-4.38899	1	SVIL
-0.283723	0.113546	-2.49875	0.0124631	(Intercept)	CTNNA2_2_79656217_79657351_1_CTNNA2_2_79656217_79657351_1	1	-4.38498	1	CTNNA2
0.150411	0.0602232	2.49755	0.0125054	(Intercept)	HACD3_15_65577902_65578352_1_HACD3_15_65577902_65578352_1	1	-4.38159	1	HACD3
0.39987	0.160237	2.49549	0.0125785	(Intercept)	RP5_864K19.4_1_38864949_38865717_1_RP5_864K19.4_1_38864949_38865717_1	1	-4.37577	1	RP5
0.429225	0.172034	2.495	0.0125958	(Intercept)	CNTNAP5_2_124673390_124673774_1_CNTNAP5_2_124673390_124673774_1	1	-4.37439	1	CNTNAP5
0.669124	0.268236	2.49453	0.0126123	(Intercept)	TENM4_11_79372177_79372747__1_TENM4_11_79372177_79372747__1	1	-4.37308	1	TENM4
-0.753599	0.302102	-2.49452	0.0126129	(Intercept)	UGGT2_13_95972514_95990167__1_UGGT2_13_95972514_95990167__1	1	-4.37304	1	UGGT2
0.478539	0.191866	2.49413	0.0126267	(Intercept)	SYNRG_17_37550393_37551014__1_SYNRG_17_37550393_37551014__1	1	-4.37194	1	SYNRG
0.423534	0.169827	2.49392	0.0126342	(Intercept)	OXR1_8_106285780_106286290_1_OXR1_8_106285780_106286290_1	1	-4.37135	1	OXR1
0.478489	0.191917	2.4932	0.0126596	(Intercept)	SNAPC3_9_15458107_15458827_1_SNAPC3_9_15458107_15458827_1	1	-4.36934	1	SNAPC3
0.151614	0.0608185	2.49288	0.012671	(Intercept)	PEX5L_3_179955404_179955914__1_PEX5L_3_179955404_179955914__1	1	-4.36844	1	PEX5L
0.459532	0.184367	2.49249	0.0126853	(Intercept)	FOXO3_6_108623869_108624337_1_FOXO3_6_108623869_108624337_1	1	-4.36731	1	FOXO3
-0.31445	0.126169	-2.49229	0.0126923	(Intercept)	DTNA_18_34584929_34585433_1_DTNA_18_34584929_34585433_1	1	-4.36676	1	DTNA
0.389116	0.156138	2.49213	0.012698	(Intercept)	CNTN5_11_99130809_99131187_1_CNTN5_11_99130809_99131187_1	1	-4.36631	1	CNTN5
0.569342	0.228487	2.49179	0.0127102	(Intercept)	LRFN5_14_41849976_41850468_1_LRFN5_14_41849976_41850468_1	1	-4.36535	1	LRFN5
0.569095	0.228476	2.49083	0.0127445	(Intercept)	DST_6_56563777_56564887__1_DST_6_56563777_56564887__1	1	-4.36265	1	DST
0.38786	0.155743	2.49038	0.0127605	(Intercept)	MAGI1_3_65840117_65840669__1_MAGI1_3_65840117_65840669__1	1	-4.3614	1	MAGI1
-0.226062	0.0908023	-2.48961	0.0127885	(Intercept)	FAM19A2_12_61861146_61861920__1_FAM19A2_12_61861146_61861920__1	1	-4.35921	1	FAM19A2
-0.315258	0.126739	-2.48746	0.0128658	(Intercept)	CNTNAP2_7_146495456_146495954_1_CNTNAP2_7_146495456_146495954_1	1	-4.35318	1	CNTNAP2
0.410648	0.165107	2.48715	0.012877	(Intercept)	FBXO22_15_75917816_75918332_1_FBXO22_15_75917816_75918332_1	1	-4.35231	1	FBXO22
-0.595983	0.239677	-2.48661	0.0128967	(Intercept)	DGKB_7_14729164_14729680__1_DGKB_7_14729164_14729680__1	1	-4.35078	1	DGKB
-0.753772	0.30317	-2.4863	0.0129077	(Intercept)	FAM19A2_12_62007509_62008295__1_FAM19A2_12_62007509_62008295__1	1	-4.34993	1	FAM19A2
0.753772	0.30317	2.4863	0.0129077	(Intercept)	DPP6_7_154597683_154598121_1_DPP6_7_154597683_154598121_1	1	-4.34993	1	DPP6
0.988551	0.397604	2.48627	0.0129089	(Intercept)	DNPH1_6_43225629_43226113__1_DNPH1_6_43225629_43226113__1	1	-4.34984	1	DNPH1
0.500476	0.201458	2.48427	0.0129816	(Intercept)	ERICH1_8_640301_641111__1_ERICH1_8_640301_641111__1	1	-4.34422	1	ERICH1
0.259651	0.104611	2.48206	0.0130626	(Intercept)	GRM5_11_88909438_88909930__1_GRM5_11_88909438_88909930__1	1	-4.338	1	GRM5
0.179199	0.0722301	2.48095	0.0131034	(Intercept)	UNC79_14_93449162_93449654_1_UNC79_14_93449162_93449654_1	1	-4.33488	1	UNC79
-0.422677	0.170376	-2.48085	0.0131069	(Intercept)	XKR6_8_11027341_11027833__1_XKR6_8_11027341_11027833__1	1	-4.33462	1	XKR6
-0.706073	0.284671	-2.48031	0.0131267	(Intercept)	PDK4_7_95584240_95584822__1_PDK4_7_95584240_95584822__1	1	-4.3331	1	PDK4
-1.38629	0.559017	-2.47988	0.0131427	(Intercept)	ANKRD36_2_97216706_97217811_1_ANKRD36_2_97216706_97217811_1	1	-4.33189	1	ANKRD36
-1.38629	0.559017	-2.47988	0.0131427	(Intercept)	ITPR1_3_4722601_4723273_1_ITPR1_3_4722601_4723273_1	1	-4.33189	1	ITPR1
-1.38629	0.559017	-2.47988	0.0131427	(Intercept)	TTC17_11_43456949_43457777_1_TTC17_11_43456949_43457777_1	1	-4.33189	1	TTC17
1.38629	0.559017	2.47988	0.0131427	(Intercept)	BCAS1_20_53964758_53965394__1_BCAS1_20_53964758_53965394__1	1	-4.33189	1	BCAS1
1.38629	0.559017	2.47988	0.0131427	(Intercept)	ZNF471_19_56528278_56529108_1_ZNF471_19_56528278_56529108_1	1	-4.33189	1	ZNF471
-0.751814	0.303174	-2.47981	0.0131452	(Intercept)	ASTN2_9_116712245_116712575__1_ASTN2_9_116712245_116712575__1	1	-4.3317	1	ASTN2
-1.38607	0.559	-2.47955	0.0131549	(Intercept)	TMEM248_7_66955671_66956185_1_TMEM248_7_66955671_66956185_1	1	-4.33096	1	TMEM248
0.463792	0.187127	2.4785	0.0131938	(Intercept)	RASGRF2_5_81111750_81112260_1_RASGRF2_5_81111750_81112260_1	1	-4.32801	1	RASGRF2
0.247728	0.100008	2.47707	0.0132464	(Intercept)	RBFOX1_16_7194430_7195066_1_RBFOX1_16_7194430_7195066_1	1	-4.32403	1	RBFOX1
0.491068	0.198276	2.47669	0.0132606	(Intercept)	FAM155A_13_107756469_107757573__1_FAM155A_13_107756469_107757573__1	1	-4.32296	1	FAM155A
1.38582	0.55976	2.47574	0.0132962	(Intercept)	SFXN4_10_119163199_119163733__1_SFXN4_10_119163199_119163733__1	1	-4.32028	1	SFXN4
-0.282196	0.113995	-2.47551	0.0133047	(Intercept)	MRPL43_10_100986239_100986717__1_MRPL43_10_100986239_100986717__1	1	-4.31964	1	MRPL43
0.49064	0.19827	2.47461	0.0133384	(Intercept)	FMNL2_2_152537525_152538161_1_FMNL2_2_152537525_152538161_1	1	-4.31711	1	FMNL2
-0.470193	0.190033	-2.47428	0.0133506	(Intercept)	DPH2_1_43972903_43973369_1_DPH2_1_43972903_43973369_1	1	-4.31619	1	DPH2
-0.312324	0.126277	-2.47333	0.0133861	(Intercept)	CTNNA2_2_80043924_80044458_1_CTNNA2_2_80043924_80044458_1	1	-4.31354	1	CTNNA2
-0.534219	0.215996	-2.47329	0.0133877	(Intercept)	NRXN1_2_50335872_50336322__1_NRXN1_2_50335872_50336322__1	1	-4.31342	1	NRXN1
-0.469978	0.190032	-2.47315	0.0133927	(Intercept)	ADGRB3_6_69015788_69016796_1_ADGRB3_6_69015788_69016796_1	1	-4.31305	1	ADGRB3
-0.534014	0.21597	-2.47263	0.0134122	(Intercept)	MED15_22_20572262_20572826_1_MED15_22_20572262_20572826_1	1	-4.31159	1	MED15
0.533959	0.216013	2.47188	0.0134404	(Intercept)	PDCD6IP_3_33831020_33831494_1_PDCD6IP_3_33831020_33831494_1	1	-4.30949	1	PDCD6IP
-2.56495	1.03775	-2.47165	0.0134492	(Intercept)	MAST4_5_67082774_67083344_1_MAST4_5_67082774_67083344_1	1	-4.30883	1	MAST4
2.56495	1.03775	2.47165	0.0134492	(Intercept)	RP11_281O15.4_5_178985404_178985674_1_RP11_281O15.4_5_178985404_178985674_1	1	-4.30883	1	RP11
0.451695	0.182758	2.47155	0.0134529	(Intercept)	MRPS27_5_72229810_72230650__1_MRPS27_5_72229810_72230650__1	1	-4.30856	1	MRPS27
0.395283	0.159935	2.47152	0.0134542	(Intercept)	ZDHHC21_9_14612628_14612922__1_ZDHHC21_9_14612628_14612922__1	1	-4.30846	1	ZDHHC21
0.794863	0.321783	2.47018	0.0135044	(Intercept)	CYP2U1_4_107941894_107942380_1_CYP2U1_4_107941894_107942380_1	1	-4.30474	1	CYP2U1
0.278211	0.112726	2.46804	0.0135855	(Intercept)	NEBL_10_20862878_20863319__1_NEBL_10_20862878_20863319__1	1	-4.29875	1	NEBL
0.273592	0.11087	2.46769	0.0135987	(Intercept)	CABP1_12_120654804_120655320_1_CABP1_12_120654804_120655320_1	1	-4.29778	1	CABP1
0.350601	0.142116	2.46701	0.0136245	(Intercept)	SETBP1_18_45019825_45020335_1_SETBP1_18_45019825_45020335_1	1	-4.29588	1	SETBP1
-0.693147	0.280976	-2.46693	0.0136277	(Intercept)	GNAI2_3_50240367_50241009_1_GNAI2_3_50240367_50241009_1	1	-4.29565	1	GNAI2
-0.160043	0.0648852	-2.46655	0.0136421	(Intercept)	GABRB1_4_47425783_47426444_1_GABRB1_4_47425783_47426444_1	1	-4.29459	1	GABRB1
-0.311973	0.126501	-2.46617	0.0136566	(Intercept)	EFNA5_5_107435313_107435767__1_EFNA5_5_107435313_107435767__1	1	-4.29353	1	EFNA5
-0.416942	0.169126	-2.46527	0.0136909	(Intercept)	NTM_11_131536743_131537235_1_NTM_11_131536743_131537235_1	1	-4.29103	1	NTM
0.555035	0.225239	2.4642	0.013732	(Intercept)	RIMS1_6_72118569_72119595_1_RIMS1_6_72118569_72119595_1	1	-4.28802	1	RIMS1
-0.5062	0.205466	-2.46367	0.0137522	(Intercept)	AGBL4_1_49977526_49978438__1_AGBL4_1_49977526_49978438__1	1	-4.28656	1	AGBL4
-0.555054	0.22534	-2.46318	0.013771	(Intercept)	RGS7_1_240987400_240988186__1_RGS7_1_240987400_240988186__1	1	-4.28519	1	RGS7
0.554997	0.225337	2.46297	0.0137792	(Intercept)	CNIH1_14_54439111_54440281__1_CNIH1_14_54439111_54440281__1	1	-4.28459	1	CNIH1
0.452634	0.183796	2.4627	0.0137895	(Intercept)	ANKMY1_2_240567842_240568324__1_ANKMY1_2_240567842_240568324__1	1	-4.28385	1	ANKMY1
0.554882	0.225332	2.46251	0.0137969	(Intercept)	SSBP3_1_54271746_54272256__1_SSBP3_1_54271746_54272256__1	1	-4.28331	1	SSBP3
-0.555057	0.225406	-2.46247	0.0137983	(Intercept)	AC004076.9_19_57454183_57455113__1_AC004076.9_19_57454183_57455113__1	1	-4.28321	1	AC004076.9
1.15276	0.468282	2.46168	0.013829	(Intercept)	CNN3_1_94917480_94917984__1_CNN3_1_94917480_94917984__1	1	-4.28099	1	CNN3
1.1528	0.468309	2.46161	0.0138314	(Intercept)	FGF12_3_192524564_192525696__1_FGF12_3_192524564_192525696__1	1	-4.28081	1	FGF12
-1.15268	0.468293	-2.46145	0.0138377	(Intercept)	LRRTM4_2_76907002_76907483__1_LRRTM4_2_76907002_76907483__1	1	-4.28036	1	LRRTM4
-1.15268	0.468293	-2.46145	0.0138377	(Intercept)	ANAPC11_17_81894481_81900284_1_ANAPC11_17_81894481_81900284_1	1	-4.28036	1	ANAPC11
-1.15268	0.468293	-2.46145	0.0138377	(Intercept)	FSTL5_4_161385535_161386363__1_FSTL5_4_161385535_161386363__1	1	-4.28036	1	FSTL5
0.353664	0.143708	2.461	0.013855	(Intercept)	ATP1B3_3_141923843_141924437_1_ATP1B3_3_141923843_141924437_1	1	-4.27911	1	ATP1B3
0.452988	0.184099	2.46057	0.0138717	(Intercept)	CTNNA2_2_79734351_79734795_1_CTNNA2_2_79734351_79734795_1	1	-4.2779	1	CTNNA2
-0.471853	0.191811	-2.45999	0.0138939	(Intercept)	RP11_13K12.1_17_77556619_77557069_1_RP11_13K12.1_17_77556619_77557069_1	1	-4.2763	1	RP11
-0.42991	0.174816	-2.45922	0.013924	(Intercept)	NR3C2_4_148189844_148190540__1_NR3C2_4_148189844_148190540__1	1	-4.27414	1	NR3C2
-0.255334	0.103851	-2.45865	0.013946	(Intercept)	ZNF273_7_64892638_64893160_1_ZNF273_7_64892638_64893160_1	1	-4.27256	1	ZNF273
0.42978	0.174809	2.45856	0.0139495	(Intercept)	LSAMP_3_116115989_116116583__1_LSAMP_3_116115989_116116583__1	1	-4.27231	1	LSAMP
1.87158	0.76127	2.45849	0.0139523	(Intercept)	KCP_7_128868898_128869493__1_KCP_7_128868898_128869493__1	1	-4.27211	1	KCP
0.420633	0.171117	2.45816	0.0139652	(Intercept)	TOX_8_58913407_58914192__1_TOX_8_58913407_58914192__1	1	-4.27118	1	TOX
0.400183	0.162841	2.4575	0.0139906	(Intercept)	MRPL39_21_25585656_25593946__1_MRPL39_21_25585656_25593946__1	1	-4.26937	1	MRPL39
-0.579741	0.235932	-2.45724	0.0140009	(Intercept)	GALNTL6_4_171874508_171875066_1_GALNTL6_4_171874508_171875066_1	1	-4.26863	1	GALNTL6
-0.646627	0.263181	-2.45697	0.0140114	(Intercept)	BRE_2_28178207_28178855_1_BRE_2_28178207_28178855_1	1	-4.26788	1	BRE
0.646627	0.263181	2.45697	0.0140114	(Intercept)	NPRL3_16_84271_86704__1_NPRL3_16_84271_86704__1	1	-4.26788	1	NPRL3
-0.579818	0.236039	-2.45645	0.0140316	(Intercept)	SLC2A13_12_40067759_40068497__1_SLC2A13_12_40067759_40068497__1	1	-4.26645	1	SLC2A13
0.579818	0.236039	2.45645	0.0140316	(Intercept)	SUPT3H_6_44916257_44916725__1_SUPT3H_6_44916257_44916725__1	1	-4.26645	1	SUPT3H
0.646948	0.263371	2.45641	0.0140332	(Intercept)	TMOD1_9_97557408_97557906_1_TMOD1_9_97557408_97557906_1	1	-4.26633	1	TMOD1
0.415432	0.169132	2.45625	0.0140394	(Intercept)	RIOK2_5_97162872_97167588__1_RIOK2_5_97162872_97167588__1	1	-4.26588	1	RIOK2
-0.847405	0.345002	-2.45623	0.0140403	(Intercept)	CSGALNACT2_10_43154832_43155696_1_CSGALNACT2_10_43154832_43155696_1	1	-4.26582	1	CSGALNACT2
-0.847405	0.345002	-2.45623	0.0140403	(Intercept)	IGSF9B_11_133910706_133911402__1_IGSF9B_11_133910706_133911402__1	1	-4.26582	1	IGSF9B
0.165925	0.0675848	2.45507	0.0140856	(Intercept)	CDC42BPA_1_226989865_226990210__1_CDC42BPA_1_226989865_226990210__1	1	-4.2626	1	CDC42BPA
0.847333	0.345164	2.45487	0.0140935	(Intercept)	PBX1_1_164684442_164685054_1_PBX1_1_164684442_164685054_1	1	-4.26204	1	PBX1
-0.256977	0.104706	-2.45428	0.0141167	(Intercept)	STXBP5L_3_120913781_120914267_1_STXBP5L_3_120913781_120914267_1	1	-4.2604	1	STXBP5L
-0.321145	0.130899	-2.45339	0.0141518	(Intercept)	RP11_295P9.13_10_13639083_13639551_1_RP11_295P9.13_10_13639083_13639551_1	1	-4.25792	1	RP11
0.444347	0.18114	2.45306	0.0141646	(Intercept)	TTLL7_1_83964353_83964959__1_TTLL7_1_83964353_83964959__1	1	-4.25701	1	TTLL7
0.447952	0.182628	2.45281	0.0141744	(Intercept)	MYRIP_3_39924153_39925131_1_MYRIP_3_39924153_39925131_1	1	-4.25632	1	MYRIP
-0.321999	0.131324	-2.45193	0.0142091	(Intercept)	TMUB1_7_151081080_151081424__1_TMUB1_7_151081080_151081424__1	1	-4.25387	1	TMUB1
-0.578921	0.236137	-2.45163	0.0142212	(Intercept)	ALS2CR12_2_201288271_201288933__1_ALS2CR12_2_201288271_201288933__1	1	-4.25302	1	ALS2CR12
-0.27035	0.110275	-2.45161	0.014222	(Intercept)	CRBN_3_3149841_3150598__1_CRBN_3_3149841_3150598__1	1	-4.25297	1	CRBN
1.0116	0.412861	2.45022	0.0142769	(Intercept)	BRWD1_21_39311851_39312398__1_BRWD1_21_39311851_39312398__1	1	-4.24911	1	BRWD1
-1.0116	0.412861	-2.45022	0.0142769	(Intercept)	KCNQ3_8_132362005_132362713__1_KCNQ3_8_132362005_132362713__1	1	-4.24911	1	KCNQ3
-0.916291	0.374166	-2.44889	0.0143297	(Intercept)	TOP2B_3_25632896_25633430__1_TOP2B_3_25632896_25633430__1	1	-4.24542	1	TOP2B
0.916291	0.374166	2.44889	0.0143297	(Intercept)	TMEM132B_12_125481899_125482475_1_TMEM132B_12_125481899_125482475_1	1	-4.24542	1	TMEM132B
-0.916291	0.374166	-2.44889	0.0143297	(Intercept)	PDXK_21_43744863_43745565_1_PDXK_21_43744863_43745565_1	1	-4.24542	1	PDXK
-0.916291	0.374166	-2.44889	0.0143297	(Intercept)	SEMA6D_15_47765057_47765511_1_SEMA6D_15_47765057_47765511_1	1	-4.24542	1	SEMA6D
-0.5221	0.213325	-2.44744	0.0143876	(Intercept)	ST6GALNAC3_1_76190876_76191319_1_ST6GALNAC3_1_76190876_76191319_1	1	-4.24139	1	ST6GALNAC3
-0.262826	0.107543	-2.44392	0.0145286	(Intercept)	TADA3_3_9779964_9780414__1_TADA3_3_9779964_9780414__1	1	-4.23164	1	TADA3
-0.722354	0.295614	-2.44357	0.0145427	(Intercept)	CPNE4_3_132028910_132029358__1_CPNE4_3_132028910_132029358__1	1	-4.23067	1	CPNE4
0.138501	0.0566806	2.44352	0.0145446	(Intercept)	CNTNAP2_7_146311166_146311688_1_CNTNAP2_7_146311166_146311688_1	1	-4.23054	1	CNTNAP2
0.230135	0.0942128	2.44271	0.0145775	(Intercept)	CHRM3_AS2_1_239708759_239709185__1_CHRM3_AS2_1_239708759_239709185__1	1	-4.22828	1	CHRM3
-0.485538	0.198783	-2.44255	0.0145837	(Intercept)	JAZF1_7_28147946_28148702__1_JAZF1_7_28147946_28148702__1	1	-4.22785	1	JAZF1
0.348114	0.142521	2.44255	0.014584	(Intercept)	SETBP1_18_44755706_44756292_1_SETBP1_18_44755706_44756292_1	1	-4.22783	1	SETBP1
0.315586	0.129275	2.44121	0.0146381	(Intercept)	TMTC3_12_88186743_88187180_1_TMTC3_12_88186743_88187180_1	1	-4.22413	1	TMTC3
0.168436	0.0690381	2.43976	0.0146972	(Intercept)	UBE2E3_2_180999219_180999681_1_UBE2E3_2_180999219_180999681_1	1	-4.2201	1	UBE2E3
0.495321	0.20314	2.43832	0.0147557	(Intercept)	TP53BP1_15_43423808_43424312__1_TP53BP1_15_43423808_43424312__1	1	-4.21613	1	TP53BP1
0.67125	0.275335	2.43795	0.014771	(Intercept)	CDC42BPA_1_227228978_227229564__1_CDC42BPA_1_227228978_227229564__1	1	-4.21509	1	CDC42BPA
-0.309427	0.12695	-2.43738	0.014794	(Intercept)	UBAP2L_1_154270354_154270904_1_UBAP2L_1_154270354_154270904_1	1	-4.21353	1	UBAP2L
-0.396393	0.162665	-2.43686	0.0148155	(Intercept)	GPR158_10_25228384_25229188_1_GPR158_10_25228384_25229188_1	1	-4.21208	1	GPR158
-0.541597	0.222333	-2.43598	0.0148516	(Intercept)	SPTBN4_19_40535135_40535616_1_SPTBN4_19_40535135_40535616_1	1	-4.20965	1	SPTBN4
0.294062	0.120732	2.43567	0.0148644	(Intercept)	NDUFA10_2_239957317_239957801__1_NDUFA10_2_239957317_239957801__1	1	-4.20879	1	NDUFA10
-0.299555	0.123004	-2.43532	0.0148785	(Intercept)	FAM171A1_10_15275368_15275958__1_FAM171A1_10_15275368_15275958__1	1	-4.20784	1	FAM171A1
0.322908	0.132628	2.43468	0.0149049	(Intercept)	KMT2C_7_152226221_152226689__1_KMT2C_7_152226221_152226689__1	1	-4.20606	1	KMT2C
-0.156807	0.0644089	-2.43455	0.0149104	(Intercept)	SPIRE1_18_12446512_12446821__1_SPIRE1_18_12446512_12446821__1	1	-4.2057	1	SPIRE1
0.472834	0.194272	2.43387	0.0149384	(Intercept)	PRPF3_1_150346590_150347166_1_PRPF3_1_150346590_150347166_1	1	-4.20382	1	PRPF3
0.380674	0.15642	2.43366	0.0149469	(Intercept)	PRICKLE2_3_64180444_64181077__1_PRICKLE2_3_64180444_64181077__1	1	-4.20325	1	PRICKLE2
0.405445	0.166764	2.43125	0.0150469	(Intercept)	LSAMP_3_116346258_116346849__1_LSAMP_3_116346258_116346849__1	1	-4.19658	1	LSAMP
0.469035	0.192951	2.43085	0.0150635	(Intercept)	PPP2R2B_5_146693028_146693826__1_PPP2R2B_5_146693028_146693826__1	1	-4.19548	1	PPP2R2B
0.667829	0.275029	2.42821	0.0151734	(Intercept)	ADAP1_7_897901_898349__1_ADAP1_7_897901_898349__1	1	-4.18821	1	ADAP1
-0.667829	0.275029	-2.42821	0.0151734	(Intercept)	COG2_1_230682947_230683457_1_COG2_1_230682947_230683457_1	1	-4.18821	1	COG2
0.667829	0.275029	2.42821	0.0151734	(Intercept)	RBFOX1_16_6555114_6555804_1_RBFOX1_16_6555114_6555804_1	1	-4.18821	1	RBFOX1
-0.667853	0.275041	-2.4282	0.0151742	(Intercept)	SGCZ_8_15147803_15148517__1_SGCZ_8_15147803_15148517__1	1	-4.18816	1	SGCZ
0.56453	0.232574	2.42731	0.0152111	(Intercept)	FRMD4A_10_13844015_13844375__1_FRMD4A_10_13844015_13844375__1	1	-4.18573	1	FRMD4A
-0.573313	0.236377	-2.42542	0.0152906	(Intercept)	ERBB4_2_212535215_212536031__1_ERBB4_2_212535215_212536031__1	1	-4.18052	1	ERBB4
-0.49272	0.20315	-2.42541	0.0152912	(Intercept)	MAGI1_3_65553020_65553896__1_MAGI1_3_65553020_65553896__1	1	-4.18048	1	MAGI1
0.563724	0.232504	2.42458	0.015326	(Intercept)	BAIAP2_17_81047934_81048366_1_BAIAP2_17_81047934_81048366_1	1	-4.17821	1	BAIAP2
0.510826	0.210819	2.42306	0.0153904	(Intercept)	NSFL1C_20_1462364_1463234__1_NSFL1C_20_1462364_1463234__1	1	-4.17401	1	NSFL1C
0.197112	0.081353	2.42293	0.015396	(Intercept)	NRXN1_2_50047679_50048231__1_NRXN1_2_50047679_50048231__1	1	-4.17365	1	NRXN1
0.258216	0.106587	2.42259	0.0154101	(Intercept)	MICU3_8_17105889_17106406_1_MICU3_8_17105889_17106406_1	1	-4.17273	1	MICU3
-0.757623	0.312735	-2.42257	0.015411	(Intercept)	TBCK_4_106252180_106252948__1_TBCK_4_106252180_106252948__1	1	-4.17267	1	TBCK
-0.62566	0.25831	-2.42213	0.0154298	(Intercept)	PTPRD_9_10115606_10116104__1_PTPRD_9_10115606_10116104__1	1	-4.17145	1	PTPRD
0.625706	0.258329	2.42212	0.0154301	(Intercept)	PPP1R12A_12_79810839_79811349__1_PPP1R12A_12_79810839_79811349__1	1	-4.17144	1	PPP1R12A
0.625706	0.258329	2.42212	0.0154301	(Intercept)	ZSCAN23_6_28431930_28432348__1_ZSCAN23_6_28431930_28432348__1	1	-4.17144	1	ZSCAN23
-0.182427	0.0753264	-2.42182	0.015443	(Intercept)	NRCAM_7_108161488_108162023__1_NRCAM_7_108161488_108162023__1	1	-4.1706	1	NRCAM
0.757686	0.312916	2.42137	0.0154622	(Intercept)	DPY19L2_12_63588728_63589234__1_DPY19L2_12_63588728_63589234__1	1	-4.16936	1	DPY19L2
-0.757686	0.312916	-2.42137	0.0154622	(Intercept)	SEMA4D_9_89438918_89439500__1_SEMA4D_9_89438918_89439500__1	1	-4.16936	1	SEMA4D
-1.54045	0.636209	-2.42129	0.0154656	(Intercept)	ROBO2_3_76274363_76274886_1_ROBO2_3_76274363_76274886_1	1	-4.16914	1	ROBO2
-1.54045	0.636209	-2.42129	0.0154656	(Intercept)	SPG20_13_36341398_36341911__1_SPG20_13_36341398_36341911__1	1	-4.16914	1	SPG20
1.54045	0.636209	2.42129	0.0154656	(Intercept)	ARL15_5_54279186_54279700__1_ARL15_5_54279186_54279700__1	1	-4.16914	1	ARL15
1.54045	0.636209	2.42129	0.0154656	(Intercept)	CACNA1D_3_53812766_53813324_1_CACNA1D_3_53812766_53813324_1	1	-4.16914	1	CACNA1D
1.54045	0.636209	2.42129	0.0154656	(Intercept)	ST6GAL1_3_187054711_187055353_1_ST6GAL1_3_187054711_187055353_1	1	-4.16914	1	ST6GAL1
-1.54045	0.636209	-2.42129	0.0154656	(Intercept)	LRP1B_2_141179855_141180411__1_LRP1B_2_141179855_141180411__1	1	-4.16914	1	LRP1B
-1.54045	0.636209	-2.42129	0.0154656	(Intercept)	RBM39_20_35726787_35727279__1_RBM39_20_35726787_35727279__1	1	-4.16914	1	RBM39
-0.757263	0.312831	-2.42068	0.0154917	(Intercept)	SLC2A13_12_39860688_39861168__1_SLC2A13_12_39860688_39861168__1	1	-4.16745	1	SLC2A13
0.354861	0.146661	2.41959	0.0155379	(Intercept)	TATDN3_1_212797184_212797748_1_TATDN3_1_212797184_212797748_1	1	-4.16447	1	TATDN3
-0.757623	0.313134	-2.41948	0.0155426	(Intercept)	DDX1_2_15599313_15600189_1_DDX1_2_15599313_15600189_1	1	-4.16417	1	DDX1
-0.430712	0.178129	-2.41798	0.0156069	(Intercept)	LINC00320_21_20776861_20777323__1_LINC00320_21_20776861_20777323__1	1	-4.16004	1	LINC00320
-0.400117	0.165486	-2.41783	0.0156134	(Intercept)	HERC1_15_63709098_63709890__1_HERC1_15_63709098_63709890__1	1	-4.15962	1	HERC1
-0.485509	0.200957	-2.41599	0.0156925	(Intercept)	CCDC57_17_82183327_82183831__1_CCDC57_17_82183327_82183831__1	1	-4.15457	1	CCDC57
-0.446409	0.184859	-2.41486	0.0157413	(Intercept)	AL365181.2_1_156598953_156599410_1_AL365181.2_1_156598953_156599410_1	1	-4.15146	1	AL365181.2
0.292363	0.121144	2.41336	0.0158063	(Intercept)	AEBP2_12_19692089_19692528_1_AEBP2_12_19692089_19692528_1	1	-4.14735	1	AEBP2
0.44619	0.184899	2.41315	0.0158152	(Intercept)	ATXN3_14_92064217_92082441__1_ATXN3_14_92064217_92082441__1	1	-4.14678	1	ATXN3
0.277946	0.115206	2.4126	0.0158394	(Intercept)	DPP6_7_154245857_154246439_1_DPP6_7_154245857_154246439_1	1	-4.14526	1	DPP6
0.258658	0.10727	2.41129	0.0158963	(Intercept)	KLHL24_3_183675258_183675912_1_KLHL24_3_183675258_183675912_1	1	-4.14167	1	KLHL24
-0.528954	0.219447	-2.41039	0.0159354	(Intercept)	PTPRD_9_10116115_10116571__1_PTPRD_9_10116115_10116571__1	1	-4.13921	1	PTPRD
-0.452854	0.187951	-2.40942	0.0159778	(Intercept)	ERBB4_2_212049158_212050022__1_ERBB4_2_212049158_212050022__1	1	-4.13656	1	ERBB4
0.411513	0.170819	2.40905	0.0159939	(Intercept)	KIDINS220_2_8737865_8738405__1_KIDINS220_2_8737865_8738405__1	1	-4.13555	1	KIDINS220
0.260866	0.1083	2.40875	0.0160073	(Intercept)	PLPPR4_1_99293637_99294197_1_PLPPR4_1_99293637_99294197_1	1	-4.13471	1	PLPPR4
-0.528325	0.219443	-2.40757	0.0160591	(Intercept)	CRLF3_17_30773797_30774220__1_CRLF3_17_30773797_30774220__1	1	-4.13148	1	CRLF3
-0.411176	0.170797	-2.4074	0.0160664	(Intercept)	SEZ6L_22_26360856_26361420_1_SEZ6L_22_26360856_26361420_1	1	-4.13102	1	SEZ6L
0.313061	0.130043	2.40736	0.0160683	(Intercept)	NPAS3_14_33389580_33390102_1_NPAS3_14_33389580_33390102_1	1	-4.13091	1	NPAS3
0.462332	0.192054	2.4073	0.0160709	(Intercept)	SLIT2_4_20375463_20376177_1_SLIT2_4_20375463_20376177_1	1	-4.13074	1	SLIT2
-0.318116	0.132171	-2.40685	0.0160907	(Intercept)	CNTNAP2_7_146343549_146344130_1_CNTNAP2_7_146343549_146344130_1	1	-4.12951	1	CNTNAP2
-0.248529	0.103272	-2.40654	0.0161043	(Intercept)	NRCAM_7_108282442_108282928__1_NRCAM_7_108282442_108282928__1	1	-4.12867	1	NRCAM
1.22378	0.508747	2.40547	0.0161517	(Intercept)	NEBL_10_21115384_21116074__1_NEBL_10_21115384_21116074__1	1	-4.12573	1	NEBL
0.167871	0.0697906	2.40536	0.0161567	(Intercept)	MED10_5_6371881_6372405__1_MED10_5_6371881_6372405__1	1	-4.12542	1	MED10
-0.327149	0.136034	-2.40491	0.0161764	(Intercept)	MSRA_8_10180975_10181461_1_MSRA_8_10180975_10181461_1	1	-4.1242	1	MSRA
0.802346	0.333775	2.40385	0.0162233	(Intercept)	DLG2_11_84596369_84596856__1_DLG2_11_84596369_84596856__1	1	-4.12131	1	DLG2
-0.380953	0.158518	-2.40322	0.0162514	(Intercept)	NRG1_8_32115023_32115479_1_NRG1_8_32115023_32115479_1	1	-4.11958	1	NRG1
0.347578	0.144721	2.4017	0.0163191	(Intercept)	BCR_22_23264547_23265010_1_BCR_22_23264547_23265010_1	1	-4.11542	1	BCR
0.693189	0.288665	2.40136	0.0163342	(Intercept)	SETD5_3_9405865_9406705_1_SETD5_3_9405865_9406705_1	1	-4.1145	1	SETD5
0.50009	0.208379	2.3999	0.0163994	(Intercept)	ZDHHC21_9_14612862_14613492__1_ZDHHC21_9_14612862_14613492__1	1	-4.11051	1	ZDHHC21
0.500016	0.20836	2.39977	0.0164056	(Intercept)	ZDBF2_2_206306566_206307448_1_ZDBF2_2_206306566_206307448_1	1	-4.11013	1	ZDBF2
0.394837	0.164542	2.39962	0.0164122	(Intercept)	IQCJ_SCHIP1_3_159694089_159694611_1_IQCJ_SCHIP1_3_159694089_159694611_1	1	-4.10973	1	IQCJ
-0.380181	0.158505	-2.39855	0.0164603	(Intercept)	BRF1_14_105209286_105209664__1_BRF1_14_105209286_105209664__1	1	-4.1068	1	BRF1
0.230896	0.096363	2.39611	0.0165702	(Intercept)	HERC1_15_63714507_63715039__1_HERC1_15_63714507_63715039__1	1	-4.10015	1	HERC1
-0.283786	0.118445	-2.39592	0.0165785	(Intercept)	INVS_9_100178981_100179523_1_INVS_9_100178981_100179523_1	1	-4.09965	1	INVS
0.333589	0.139269	2.39529	0.0166072	(Intercept)	WWOX_16_78896544_78897384_1_WWOX_16_78896544_78897384_1	1	-4.09792	1	WWOX
0.475991	0.198923	2.39284	0.0167186	(Intercept)	KIRREL3_11_126690347_126690863__1_KIRREL3_11_126690347_126690863__1	1	-4.09123	1	KIRREL3
0.221982	0.0927818	2.39252	0.0167332	(Intercept)	NKAIN2_6_123909529_123910048_1_NKAIN2_6_123909529_123910048_1	1	-4.09036	1	NKAIN2
-0.575454	0.240578	-2.39196	0.0167586	(Intercept)	CLVS2_6_123069230_123070076_1_CLVS2_6_123069230_123070076_1	1	-4.08885	1	CLVS2
0.575364	0.240563	2.39174	0.0167685	(Intercept)	XKR6_8_11199498_11200038__1_XKR6_8_11199498_11200038__1	1	-4.08825	1	XKR6
-0.575364	0.240563	-2.39174	0.0167685	(Intercept)	CDC40_6_110227292_110227664_1_CDC40_6_110227292_110227664_1	1	-4.08825	1	CDC40
-0.860201	0.359681	-2.39157	0.0167767	(Intercept)	SLC44A1_9_105284954_105285489_1_SLC44A1_9_105284954_105285489_1	1	-4.08776	1	SLC44A1
0.860201	0.359681	2.39157	0.0167767	(Intercept)	PDE4D_5_59613921_59614461__1_PDE4D_5_59613921_59614461__1	1	-4.08776	1	PDE4D
-0.419824	0.175562	-2.39132	0.0167878	(Intercept)	CDH13_16_82643442_82643940_1_CDH13_16_82643442_82643940_1	1	-4.0871	1	CDH13
-0.644357	0.269479	-2.39112	0.0167971	(Intercept)	OXR1_8_106571372_106571870_1_OXR1_8_106571372_106571870_1	1	-4.08655	1	OXR1
0.405329	0.169547	2.39065	0.0168184	(Intercept)	HMGCLL1_6_55538686_55539111__1_HMGCLL1_6_55538686_55539111__1	1	-4.08528	1	HMGCLL1
-1.04982	0.439155	-2.39055	0.0168232	(Intercept)	RP11_440L14.1_4_776685_777267__1_RP11_440L14.1_4_776685_777267__1	1	-4.085	1	RP11
0.358892	0.150171	2.38989	0.0168534	(Intercept)	FMN1_15_32815201_32815808__1_FMN1_15_32815201_32815808__1	1	-4.08321	1	FMN1
-0.644119	0.269524	-2.38984	0.0168555	(Intercept)	NAGPA_16_5028411_5028861__1_NAGPA_16_5028411_5028861__1	1	-4.08308	1	NAGPA
0.476047	0.199235	2.38937	0.0168772	(Intercept)	MYO6_6_75913069_75913616_1_MYO6_6_75913069_75913616_1	1	-4.08179	1	MYO6
-0.3431	0.143618	-2.38898	0.0168953	(Intercept)	CCDC84_11_119001727_119002332_1_CCDC84_11_119001727_119002332_1	1	-4.08072	1	CCDC84
-0.552698	0.231391	-2.38859	0.0169131	(Intercept)	RASAL2_1_178146978_178147530_1_RASAL2_1_178146978_178147530_1	1	-4.07967	1	RASAL2
-0.688883	0.288477	-2.388	0.0169403	(Intercept)	MAGI2_7_78143664_78143946__1_MAGI2_7_78143664_78143946__1	1	-4.07806	1	MAGI2
-2.48491	1.04083	-2.38742	0.016967	(Intercept)	CADM1_11_115300020_115300596__1_CADM1_11_115300020_115300596__1	1	-4.07648	1	CADM1
-2.48491	1.04083	-2.38742	0.016967	(Intercept)	DTNA_18_34602185_34602851_1_DTNA_18_34602185_34602851_1	1	-4.07648	1	DTNA
-0.688883	0.288551	-2.38739	0.0169686	(Intercept)	SH3GL1_19_4396386_4397202__1_SH3GL1_19_4396386_4397202__1	1	-4.07639	1	SH3GL1
-0.517211	0.216691	-2.38686	0.016993	(Intercept)	MCPH1_8_6623249_6623735_1_MCPH1_8_6623249_6623735_1	1	-4.07495	1	MCPH1
-0.93827	0.393179	-2.38637	0.0170156	(Intercept)	NRG3_10_81902416_81903092_1_NRG3_10_81902416_81903092_1	1	-4.07362	1	NRG3
0.86016	0.360502	2.38601	0.0170323	(Intercept)	NETO1_18_72743721_72744219__1_NETO1_18_72743721_72744219__1	1	-4.07264	1	NETO1
0.352795	0.147867	2.3859	0.0170374	(Intercept)	TIAM1_21_31197426_31198092__1_TIAM1_21_31197426_31198092__1	1	-4.07235	1	TIAM1
-0.516999	0.216699	-2.3858	0.0170422	(Intercept)	PRKD1_14_29621424_29621880__1_PRKD1_14_29621424_29621880__1	1	-4.07206	1	PRKD1
0.516695	0.216625	2.3852	0.0170696	(Intercept)	VWC2L_2_214501282_214501750_1_VWC2L_2_214501282_214501750_1	1	-4.07046	1	VWC2L
-0.375666	0.157511	-2.38501	0.0170786	(Intercept)	RPS6KA2_6_166546448_166546954__1_RPS6KA2_6_166546448_166546954__1	1	-4.06993	1	RPS6KA2
-0.516668	0.216761	-2.38358	0.0171451	(Intercept)	LRP1B_2_142026293_142027511__1_LRP1B_2_142026293_142027511__1	1	-4.06604	1	LRP1B
-0.230546	0.0967506	-2.38289	0.0171772	(Intercept)	LDB2_4_16872292_16872780__1_LDB2_4_16872292_16872780__1	1	-4.06417	1	LDB2
0.536421	0.225125	2.38277	0.0171831	(Intercept)	TULP4_6_158243871_158244315_1_TULP4_6_158243871_158244315_1	1	-4.06383	1	TULP4
-0.340054	0.142759	-2.38202	0.0172178	(Intercept)	SCN8A_12_51807727_51808723_1_SCN8A_12_51807727_51808723_1	1	-4.06181	1	SCN8A
-0.285	0.119664	-2.38167	0.0172343	(Intercept)	PHF14_7_11090731_11091430_1_PHF14_7_11090731_11091430_1	1	-4.06086	1	PHF14
0.339907	0.142777	2.38068	0.0172807	(Intercept)	ZADH2_18_75198470_75199005__1_ZADH2_18_75198470_75199005__1	1	-4.05817	1	ZADH2
-0.328475	0.137982	-2.38056	0.0172864	(Intercept)	RBFOX3_17_79360831_79361266__1_RBFOX3_17_79360831_79361266__1	1	-4.05783	1	RBFOX3
-0.362694	0.152377	-2.38025	0.0173011	(Intercept)	CMIP_16_81662623_81663200_1_CMIP_16_81662623_81663200_1	1	-4.05699	1	CMIP
0.290022	0.121879	2.3796	0.0173315	(Intercept)	CHD8_14_21385597_21385849__1_CHD8_14_21385597_21385849__1	1	-4.05523	1	CHD8
0.0977341	0.0410722	2.37957	0.0173329	(Intercept)	PRKAR1A_17_68532323_68532795_1_PRKAR1A_17_68532323_68532795_1	1	-4.05515	1	PRKAR1A
-0.349232	0.146777	-2.37934	0.0173439	(Intercept)	NFXL1_4_47849950_47850399__1_NFXL1_4_47849950_47850399__1	1	-4.05451	1	NFXL1
-0.299633	0.12595	-2.37898	0.0173606	(Intercept)	NDUFB1_14_92119474_92120494__1_NDUFB1_14_92119474_92120494__1	1	-4.05355	1	NDUFB1
0.338966	0.142544	2.37797	0.0174083	(Intercept)	SLCO3A1_15_92026114_92026562_1_SLCO3A1_15_92026114_92026562_1	1	-4.05081	1	SLCO3A1
-0.489932	0.20604	-2.37785	0.0174139	(Intercept)	ZNF385B_2_179729093_179729645__1_ZNF385B_2_179729093_179729645__1	1	-4.05048	1	ZNF385B
-0.431802	0.181635	-2.3773	0.0174398	(Intercept)	LRRTM4_2_76902260_76902784__1_LRRTM4_2_76902260_76902784__1	1	-4.049	1	LRRTM4
0.293518	0.123479	2.37708	0.0174504	(Intercept)	GABBR2_9_98329679_98330304__1_GABBR2_9_98329679_98330304__1	1	-4.04839	1	GABBR2
-0.409582	0.172331	-2.37671	0.0174678	(Intercept)	AAGAB_15_67225384_67225858__1_AAGAB_15_67225384_67225858__1	1	-4.0474	1	AAGAB
0.723919	0.304636	2.37634	0.0174853	(Intercept)	MICAL3_22_17860115_17860590__1_MICAL3_22_17860115_17860590__1	1	-4.0464	1	MICAL3
-0.489561	0.206032	-2.37614	0.0174948	(Intercept)	RBFOX1_16_6997498_6998062_1_RBFOX1_16_6997498_6998062_1	1	-4.04585	1	RBFOX1
-0.448336	0.188771	-2.37503	0.0175475	(Intercept)	KLHL21_1_6590724_6591057__1_KLHL21_1_6590724_6591057__1	1	-4.04285	1	KLHL21
0.365417	0.153985	2.37307	0.0176407	(Intercept)	PDCD6IP_3_33858587_33859835_1_PDCD6IP_3_33858587_33859835_1	1	-4.03755	1	PDCD6IP
0.447792	0.188774	2.37211	0.0176868	(Intercept)	CLIP1_12_122280032_122280596__1_CLIP1_12_122280032_122280596__1	1	-4.03494	1	CLIP1
0.536398	0.226304	2.37026	0.0177757	(Intercept)	AGBL4_1_49830936_49831614__1_AGBL4_1_49830936_49831614__1	1	-4.02992	1	AGBL4
0.410456	0.173269	2.36889	0.0178417	(Intercept)	DLG2_11_84920138_84921146__1_DLG2_11_84920138_84921146__1	1	-4.02622	1	DLG2
0.136947	0.0578769	2.36618	0.0179729	(Intercept)	CELF2_10_11256918_11257368_1_CELF2_10_11256918_11257368_1	1	-4.01889	1	CELF2
-0.82276	0.347891	-2.36499	0.0180304	(Intercept)	TRIM2_4_153316003_153316735_1_TRIM2_4_153316003_153316735_1	1	-4.01569	1	TRIM2
0.291717	0.123448	2.36308	0.0181239	(Intercept)	CACNA1C_12_2207078_2207990_1_CACNA1C_12_2207078_2207990_1	1	-4.01052	1	CACNA1C
-0.429054	0.181566	-2.36307	0.0181243	(Intercept)	NRG1_8_32045715_32046347_1_NRG1_8_32045715_32046347_1	1	-4.0105	1	NRG1
-0.397271	0.168132	-2.36286	0.0181346	(Intercept)	MDGA2_14_46947855_46948797__1_MDGA2_14_46947855_46948797__1	1	-4.00993	1	MDGA2
-0.394585	0.167046	-2.36213	0.0181702	(Intercept)	THEM4_1_151894906_151909540__1_THEM4_1_151894906_151909540__1	1	-4.00797	1	THEM4
-0.559633	0.236942	-2.3619	0.0181815	(Intercept)	RBFOX1_16_7125408_7126242_1_RBFOX1_16_7125408_7126242_1	1	-4.00735	1	RBFOX1
-0.559633	0.236942	-2.3619	0.0181815	(Intercept)	FEZ1_11_125487668_125488196__1_FEZ1_11_125487668_125488196__1	1	-4.00735	1	FEZ1
-0.194375	0.0823375	-2.36071	0.0182399	(Intercept)	TDRP_8_489816_490440__1_TDRP_8_489816_490440__1	1	-4.00414	1	TDRP
-0.425098	0.180082	-2.36058	0.0182462	(Intercept)	RBFOX1_16_6259466_6260006_1_RBFOX1_16_6259466_6260006_1	1	-4.0038	1	RBFOX1
-0.290934	0.123252	-2.36049	0.018251	(Intercept)	ERBB4_2_212102058_212102820__1_ERBB4_2_212102058_212102820__1	1	-4.00354	1	ERBB4
-0.505095	0.214039	-2.35982	0.0182836	(Intercept)	TAOK3_12_118167656_118168127__1_TAOK3_12_118167656_118168127__1	1	-4.00175	1	TAOK3
-0.505005	0.214011	-2.35972	0.0182888	(Intercept)	FTO_16_54066734_54067208_1_FTO_16_54066734_54067208_1	1	-4.00147	1	FTO
0.344977	0.146219	2.35932	0.0183084	(Intercept)	CTNNA2_2_79960599_79961163_1_CTNNA2_2_79960599_79961163_1	1	-4.0004	1	CTNNA2
-0.50479	0.214028	-2.35852	0.0183479	(Intercept)	SPG7_16_89515828_89516620_1_SPG7_16_89515828_89516620_1	1	-3.99824	1	SPG7
-0.238726	0.101314	-2.3563	0.0184578	(Intercept)	FRMD4A_10_14152122_14152608__1_FRMD4A_10_14152122_14152608__1	1	-3.99227	1	FRMD4A
-0.587744	0.249443	-2.35623	0.0184617	(Intercept)	ARHGAP44_17_12988440_12989040_1_ARHGAP44_17_12988440_12989040_1	1	-3.99206	1	ARHGAP44
-0.587688	0.249466	-2.35578	0.0184836	(Intercept)	NRXN3_14_79392972_79393962_1_NRXN3_14_79392972_79393962_1	1	-3.99087	1	NRXN3
-0.411651	0.174776	-2.35531	0.0185074	(Intercept)	PTPRD_9_10151064_10151850__1_PTPRD_9_10151064_10151850__1	1	-3.98959	1	PTPRD
0.402446	0.170885	2.35508	0.018519	(Intercept)	RBL2_16_53470441_53479326_1_RBL2_16_53470441_53479326_1	1	-3.98896	1	RBL2
-0.76214	0.323669	-2.35469	0.0185383	(Intercept)	CCDC14_3_123957527_123957929__1_CCDC14_3_123957527_123957929__1	1	-3.98791	1	CCDC14
-0.76214	0.323669	-2.35469	0.0185383	(Intercept)	SMARCD2_17_63832081_63832448__1_SMARCD2_17_63832081_63832448__1	1	-3.98791	1	SMARCD2
-0.762137	0.323737	-2.35418	0.0185635	(Intercept)	CCBE1_18_59613864_59614326__1_CCBE1_18_59613864_59614326__1	1	-3.98656	1	CCBE1
-0.502837	0.21361	-2.354	0.0185728	(Intercept)	CAMK2D_4_113451032_113451360__1_CAMK2D_4_113451032_113451360__1	1	-3.98606	1	CAMK2D
-0.502837	0.21361	-2.354	0.0185728	(Intercept)	OSBP2_22_30907265_30907824_1_OSBP2_22_30907265_30907824_1	1	-3.98606	1	OSBP2
-0.479515	0.20375	-2.35345	0.0186002	(Intercept)	LINGO2_9_28603980_28604424__1_LINGO2_9_28603980_28604424__1	1	-3.98458	1	LINGO2
0.458415	0.194835	2.35283	0.0186309	(Intercept)	MCPH1_8_6553889_6554315_1_MCPH1_8_6553889_6554315_1	1	-3.98293	1	MCPH1
0.479435	0.203783	2.35267	0.0186392	(Intercept)	SGK1_6_134206353_134206845__1_SGK1_6_134206353_134206845__1	1	-3.98249	1	SGK1
-0.458308	0.194838	-2.35225	0.01866	(Intercept)	GABBR2_9_98456941_98457487__1_GABBR2_9_98456941_98457487__1	1	-3.98137	1	GABBR2
-0.592461	0.251944	-2.35156	0.018695	(Intercept)	MAGI2_7_78384002_78384614__1_MAGI2_7_78384002_78384614__1	1	-3.9795	1	MAGI2
0.405527	0.172518	2.35064	0.0187413	(Intercept)	CHL1_3_386198_386816_1_CHL1_3_386198_386816_1	1	-3.97703	1	CHL1
0.437227	0.186029	2.35031	0.0187578	(Intercept)	PCDH15_10_55505074_55505542__1_PCDH15_10_55505074_55505542__1	1	-3.97615	1	PCDH15
-0.253365	0.107817	-2.34996	0.0187756	(Intercept)	PARP2_14_20357398_20357905_1_PARP2_14_20357398_20357905_1	1	-3.9752	1	PARP2
0.523507	0.222842	2.34923	0.0188123	(Intercept)	CAPZB_1_19447302_19447878__1_CAPZB_1_19447302_19447878__1	1	-3.97325	1	CAPZB
-1.32176	0.562731	-2.34882	0.0188329	(Intercept)	FAM161A_2_61825550_61826222__1_FAM161A_2_61825550_61826222__1	1	-3.97215	1	FAM161A
-0.341148	0.145312	-2.3477	0.01889	(Intercept)	DCLK1_13_36067612_36068074__1_DCLK1_13_36067612_36068074__1	1	-3.96912	1	DCLK1
-0.187078	0.0796991	-2.34731	0.0189097	(Intercept)	DPP10_2_114714858_114715600_1_DPP10_2_114714858_114715600_1	1	-3.96808	1	DPP10
0.24257	0.103342	2.34726	0.0189118	(Intercept)	RORB_9_74538260_74538784_1_RORB_9_74538260_74538784_1	1	-3.96797	1	RORB
-0.523595	0.223078	-2.34714	0.0189183	(Intercept)	CNTN4_3_2437108_2437582_1_CNTN4_3_2437108_2437582_1	1	-3.96763	1	CNTN4
0.351343	0.149742	2.34633	0.0189594	(Intercept)	GNAI1_7_80217517_80218297_1_GNAI1_7_80217517_80218297_1	1	-3.96546	1	GNAI1
-0.335603	0.143038	-2.34624	0.0189637	(Intercept)	TBCK_4_106199424_106199918__1_TBCK_4_106199424_106199918__1	1	-3.96523	1	TBCK
0.343523	0.146415	2.34623	0.0189645	(Intercept)	GPR158_10_25353019_25353517_1_GPR158_10_25353019_25353517_1	1	-3.96519	1	GPR158
1.79176	0.763763	2.34596	0.0189779	(Intercept)	LSAMP_3_116534567_116535130__1_LSAMP_3_116534567_116535130__1	1	-3.96448	1	LSAMP
-1.79176	0.763763	-2.34596	0.0189779	(Intercept)	ADGRL2_1_81636343_81636793_1_ADGRL2_1_81636343_81636793_1	1	-3.96448	1	ADGRL2
-1.79176	0.763763	-2.34596	0.0189779	(Intercept)	CDKAL1_6_20858427_20858905_1_CDKAL1_6_20858427_20858905_1	1	-3.96448	1	CDKAL1
-1.79176	0.763763	-2.34596	0.0189779	(Intercept)	PRKAR2B_7_107121908_107151055_1_PRKAR2B_7_107121908_107151055_1	1	-3.96448	1	PRKAR2B
1.79176	0.763763	2.34596	0.0189779	(Intercept)	PDE1A_2_182233462_182522808__1_PDE1A_2_182233462_182522808__1	1	-3.96448	1	PDE1A
0.523248	0.223089	2.34547	0.019003	(Intercept)	PTPRD_9_8599595_8600095__1_PTPRD_9_8599595_8600095__1	1	-3.96316	1	PTPRD
-0.352841	0.150498	-2.34448	0.0190536	(Intercept)	PDZRN4_12_41536327_41536798_1_PDZRN4_12_41536327_41536798_1	1	-3.9605	1	PDZRN4
0.436987	0.186391	2.34446	0.0190546	(Intercept)	CUL5_11_108099295_108100225_1_CUL5_11_108099295_108100225_1	1	-3.96045	1	CUL5
-0.406339	0.173364	-2.34386	0.0190854	(Intercept)	DLG2_11_83581914_83582436__1_DLG2_11_83581914_83582436__1	1	-3.95883	1	DLG2
-0.362248	0.154569	-2.34359	0.019099	(Intercept)	ANKRD10_13_110902486_110903560__1_ANKRD10_13_110902486_110903560__1	1	-3.95812	1	ANKRD10
0.622171	0.265495	2.34344	0.0191069	(Intercept)	STXBP5L_3_121096239_121096709_1_STXBP5L_3_121096239_121096709_1	1	-3.95771	1	STXBP5L
-0.406999	0.173679	-2.3434	0.0191087	(Intercept)	ASIC2_17_34133244_34133730__1_ASIC2_17_34133244_34133730__1	1	-3.95761	1	ASIC2
0.240773	0.102803	2.34207	0.0191771	(Intercept)	NME7_1_169143262_169143746__1_NME7_1_169143262_169143746__1	1	-3.95404	1	NME7
0.544458	0.232533	2.34142	0.0192104	(Intercept)	NTRK2_9_84831917_84832383_1_NTRK2_9_84831917_84832383_1	1	-3.95231	1	NTRK2
0.338131	0.144538	2.3394	0.0193148	(Intercept)	FAM155A_13_107469670_107470314__1_FAM155A_13_107469670_107470314__1	1	-3.94688	1	FAM155A
0.353089	0.150967	2.33885	0.0193432	(Intercept)	FGF12_3_192423204_192423881__1_FGF12_3_192423204_192423881__1	1	-3.94541	1	FGF12
0.1053	0.045025	2.33869	0.0193515	(Intercept)	TMEM259_19_1009648_1010042__1_TMEM259_19_1009648_1010042__1	1	-3.94498	1	TMEM259
0.337366	0.144257	2.33864	0.0193539	(Intercept)	NXPH1_7_8521338_8522154_1_NXPH1_7_8521338_8522154_1	1	-3.94486	1	NXPH1
0.811067	0.346869	2.33826	0.019374	(Intercept)	DAB1_1_57398495_57398945__1_DAB1_1_57398495_57398945__1	1	-3.94382	1	DAB1
0.291918	0.124879	2.33761	0.0194073	(Intercept)	NRG1_8_31783139_31783631_1_NRG1_8_31783139_31783631_1	1	-3.94211	1	NRG1
0.81093	0.346944	2.33735	0.019421	(Intercept)	DOCK9_13_99067864_99068320__1_DOCK9_13_99067864_99068320__1	1	-3.9414	1	DOCK9
0.433028	0.185317	2.33669	0.0194554	(Intercept)	NOL9_1_6546750_6547308__1_NOL9_1_6546750_6547308__1	1	-3.93963	1	NOL9
-0.299341	0.128156	-2.33575	0.0195042	(Intercept)	LSAMP_3_116617126_116617675__1_LSAMP_3_116617126_116617675__1	1	-3.93713	1	LSAMP
-0.307473	0.131646	-2.3356	0.0195121	(Intercept)	DTNA_18_34832701_34833187_1_DTNA_18_34832701_34833187_1	1	-3.93672	1	DTNA
-0.545039	0.233362	-2.3356	0.0195122	(Intercept)	KAZN_1_14758481_14758907_1_KAZN_1_14758481_14758907_1	1	-3.93672	1	KAZN
0.248684	0.106481	2.33547	0.0195189	(Intercept)	CSMD1_8_3855953_3856462__1_CSMD1_8_3855953_3856462__1	1	-3.93637	1	CSMD1
-0.347429	0.148782	-2.33515	0.0195356	(Intercept)	GRIN2A_16_10120526_10120998__1_GRIN2A_16_10120526_10120998__1	1	-3.93552	1	GRIN2A
0.693478	0.297009	2.33487	0.01955	(Intercept)	NBEA_13_35137372_35138176_1_NBEA_13_35137372_35138176_1	1	-3.93478	1	NBEA
-0.545039	0.233455	-2.33466	0.0195611	(Intercept)	NUTM2B_AS1_10_79675468_79675830__1_NUTM2B_AS1_10_79675468_79675830__1	1	-3.93421	1	NUTM2B
0.693244	0.29705	2.33376	0.0196084	(Intercept)	DPP10_2_114606671_114607343_1_DPP10_2_114606671_114607343_1	1	-3.9318	1	DPP10
-0.693512	0.297183	-2.33362	0.0196156	(Intercept)	INADL_1_61961478_61962024_1_INADL_1_61961478_61962024_1	1	-3.93143	1	INADL
-0.206708	0.088584	-2.33346	0.0196238	(Intercept)	PLEKHA5_12_19375681_19376400_1_PLEKHA5_12_19375681_19376400_1	1	-3.93101	1	PLEKHA5
-0.450132	0.192933	-2.3331	0.0196428	(Intercept)	FRY_13_32140845_32141433_1_FRY_13_32140845_32141433_1	1	-3.93004	1	FRY
0.399384	0.171204	2.33279	0.0196591	(Intercept)	TBCD_17_82816398_82816890_1_TBCD_17_82816398_82816890_1	1	-3.92922	1	TBCD
-0.399333	0.171183	-2.33279	0.0196593	(Intercept)	ST8SIA1_12_22305344_22305887__1_ST8SIA1_12_22305344_22305887__1	1	-3.92921	1	ST8SIA1
0.449969	0.192921	2.3324	0.0196798	(Intercept)	IQCJ_SCHIP1_3_159514757_159515245_1_IQCJ_SCHIP1_3_159514757_159515245_1	1	-3.92816	1	IQCJ
-0.470041	0.201547	-2.33216	0.0196922	(Intercept)	DLG2_11_84565888_84566542__1_DLG2_11_84565888_84566542__1	1	-3.92753	1	DLG2
0.469915	0.201515	2.33191	0.0197053	(Intercept)	SGCZ_8_15011022_15011658__1_SGCZ_8_15011022_15011658__1	1	-3.92687	1	SGCZ
-0.470027	0.20158	-2.33172	0.0197156	(Intercept)	RBFOX1_16_7172137_7172639_1_RBFOX1_16_7172137_7172639_1	1	-3.92635	1	RBFOX1
-0.469995	0.20158	-2.33155	0.0197243	(Intercept)	SUGT1_13_52700349_52700909_1_SUGT1_13_52700349_52700909_1	1	-3.9259	1	SUGT1
0.469918	0.201551	2.33151	0.0197264	(Intercept)	RBFOX3_17_79355580_79356060__1_RBFOX3_17_79355580_79356060__1	1	-3.9258	1	RBFOX3
-1.09861	0.471405	-2.33051	0.0197793	(Intercept)	PIGZ_3_196950720_196951237__1_PIGZ_3_196950720_196951237__1	1	-3.92312	1	PIGZ
1.09861	0.471405	2.33051	0.0197793	(Intercept)	CSMD1_8_3338874_3339288__1_CSMD1_8_3338874_3339288__1	1	-3.92312	1	CSMD1
1.09861	0.471405	2.33051	0.0197793	(Intercept)	EPC2_2_148766613_148767279_1_EPC2_2_148766613_148767279_1	1	-3.92312	1	EPC2
-0.370033	0.158888	-2.32889	0.0198647	(Intercept)	OPCML_11_133182258_133182906__1_OPCML_11_133182258_133182906__1	1	-3.91881	1	OPCML
-0.515855	0.221617	-2.32769	0.0199288	(Intercept)	FAR2_12_29196168_29196918_1_FAR2_12_29196168_29196918_1	1	-3.91559	1	FAR2
0.875479	0.376281	2.32666	0.0199833	(Intercept)	SORBS2_4_185586630_185587290__1_SORBS2_4_185586630_185587290__1	1	-3.91286	1	SORBS2
0.323781	0.139166	2.32657	0.0199879	(Intercept)	NEGR1_1_72088795_72089283__1_NEGR1_1_72088795_72089283__1	1	-3.91263	1	NEGR1
0.570618	0.245302	2.32618	0.020009	(Intercept)	C1orf132_1_207865811_207866537__1_C1orf132_1_207865811_207866537__1	1	-3.91157	1	C1orf132
-0.875229	0.376274	-2.32604	0.0200163	(Intercept)	ROBO2_3_76323708_76324296_1_ROBO2_3_76323708_76324296_1	1	-3.91121	1	ROBO2
-0.875469	0.376386	-2.32598	0.0200194	(Intercept)	ANK2_4_112847280_112847736_1_ANK2_4_112847280_112847736_1	1	-3.91105	1	ANK2
-0.875469	0.376386	-2.32598	0.0200194	(Intercept)	CNTNAP2_7_147673238_147674342_1_CNTNAP2_7_147673238_147674342_1	1	-3.91105	1	CNTNAP2
-0.875469	0.376386	-2.32598	0.0200194	(Intercept)	MRTO4_1_19254918_19255344_1_MRTO4_1_19254918_19255344_1	1	-3.91105	1	MRTO4
-0.875469	0.376386	-2.32598	0.0200194	(Intercept)	PPWD1_5_65586009_65587549_1_PPWD1_5_65586009_65587549_1	1	-3.91105	1	PPWD1
-0.204199	0.0878011	-2.3257	0.0200348	(Intercept)	ATRNL1_10_115945952_115946990_1_ATRNL1_10_115945952_115946990_1	1	-3.91029	1	ATRNL1
-0.364362	0.156686	-2.32542	0.0200493	(Intercept)	POLR3G_5_90480617_90481559_1_POLR3G_5_90480617_90481559_1	1	-3.90956	1	POLR3G
-0.312009	0.134177	-2.32536	0.0200528	(Intercept)	TTC3_21_37084515_37085121_1_TTC3_21_37084515_37085121_1	1	-3.90939	1	TTC3
-0.511769	0.220217	-2.32393	0.020129	(Intercept)	ERBB4_2_212464276_212464942__1_ERBB4_2_212464276_212464942__1	1	-3.90559	1	ERBB4
0.411976	0.177302	2.32358	0.0201479	(Intercept)	GATS_7_100213604_100214168__1_GATS_7_100213604_100214168__1	1	-3.90466	1	GATS
0.497167	0.213978	2.32345	0.0201551	(Intercept)	PHACTR1_6_13070456_13071086_1_PHACTR1_6_13070456_13071086_1	1	-3.9043	1	PHACTR1
0.641854	0.276253	2.32343	0.0201562	(Intercept)	UNC13A_19_17605469_17605955__1_UNC13A_19_17605469_17605955__1	1	-3.90424	1	UNC13A
0.641854	0.276253	2.32343	0.0201562	(Intercept)	DLG2_11_85089105_85089591__1_DLG2_11_85089105_85089591__1	1	-3.90424	1	DLG2
-0.641854	0.276253	-2.32343	0.0201562	(Intercept)	LSAMP_3_116720990_116721326__1_LSAMP_3_116720990_116721326__1	1	-3.90424	1	LSAMP
0.965081	0.415474	2.32284	0.0201877	(Intercept)	POU6F2_7_39263127_39263601_1_POU6F2_7_39263127_39263601_1	1	-3.90268	1	POU6F2
-0.965081	0.415474	-2.32284	0.0201877	(Intercept)	DIP2C_10_336472_336886__1_DIP2C_10_336472_336886__1	1	-3.90268	1	DIP2C
-0.343718	0.148024	-2.32205	0.0202302	(Intercept)	TRA2A_7_23527294_23527857__1_TRA2A_7_23527294_23527857__1	1	-3.90058	1	TRA2A
-0.602175	0.259399	-2.32143	0.0202639	(Intercept)	ROBO2_3_76715592_76716984_1_ROBO2_3_76715592_76716984_1	1	-3.89892	1	ROBO2
0.602175	0.259399	2.32143	0.0202639	(Intercept)	GRID2_4_92667238_92667730_1_GRID2_4_92667238_92667730_1	1	-3.89892	1	GRID2
-0.344726	0.148502	-2.32136	0.0202677	(Intercept)	R3HDM1_2_135649111_135649825_1_R3HDM1_2_135649111_135649825_1	1	-3.89873	1	R3HDM1
-0.602075	0.259404	-2.32099	0.0202874	(Intercept)	C8orf34_8_68535897_68536389_1_C8orf34_8_68535897_68536389_1	1	-3.89776	1	C8orf34
0.34371	0.148098	2.32082	0.0202966	(Intercept)	ATP8A1_4_42440326_42440821__1_ATP8A1_4_42440326_42440821__1	1	-3.8973	1	ATP8A1
-0.307128	0.13239	-2.31988	0.0203475	(Intercept)	NRG3_10_82893230_82894022_1_NRG3_10_82893230_82894022_1	1	-3.8948	1	NRG3
0.478658	0.20633	2.31987	0.020348	(Intercept)	SLC1A1_9_4535888_4536384_1_SLC1A1_9_4535888_4536384_1	1	-3.89477	1	SLC1A1
-0.5108	0.220189	-2.31982	0.0203506	(Intercept)	PLPP3_1_56533043_56533505__1_PLPP3_1_56533043_56533505__1	1	-3.89465	1	PLPP3
-0.270847	0.116754	-2.31981	0.0203512	(Intercept)	PPP2R2B_5_146692509_146693037__1_PPP2R2B_5_146692509_146693037__1	1	-3.89462	1	PPP2R2B
0.313759	0.135272	2.31947	0.0203695	(Intercept)	AC011288.2_7_13537957_13538671_1_AC011288.2_7_13537957_13538671_1	1	-3.89372	1	AC011288.2
0.303363	0.130833	2.3187	0.0204113	(Intercept)	TMEM132D_12_129425368_129425878__1_TMEM132D_12_129425368_129425878__1	1	-3.89167	1	TMEM132D
-0.393853	0.16991	-2.31801	0.020449	(Intercept)	RBFOX1_16_6442100_6442598_1_RBFOX1_16_6442100_6442598_1	1	-3.88982	1	RBFOX1
-0.197738	0.08532	-2.3176	0.0204708	(Intercept)	OPCML_11_132921044_132921580__1_OPCML_11_132921044_132921580__1	1	-3.88875	1	OPCML
-0.42559	0.18364	-2.31752	0.0204752	(Intercept)	TMEM135_11_87255211_87255665_1_TMEM135_11_87255211_87255665_1	1	-3.88854	1	TMEM135
0.425745	0.183714	2.31743	0.0204801	(Intercept)	GRIK2_6_101456089_101456977_1_GRIK2_6_101456089_101456977_1	1	-3.8883	1	GRIK2
-0.288189	0.124372	-2.31716	0.0204951	(Intercept)	NRXN1_2_50592684_50593182__1_NRXN1_2_50592684_50593182__1	1	-3.88757	1	NRXN1
0.1124	0.0485108	2.31701	0.020503	(Intercept)	NPTX1_17_80467148_80467501__1_NPTX1_17_80467148_80467501__1	1	-3.88718	1	NPTX1
0.353775	0.152687	2.31699	0.0205043	(Intercept)	KCNQ3_8_132154169_132154686__1_KCNQ3_8_132154169_132154686__1	1	-3.88712	1	KCNQ3
-0.403318	0.174094	-2.31666	0.020522	(Intercept)	PCM1_8_17951413_17951989_1_PCM1_8_17951413_17951989_1	1	-3.88626	1	PCM1
-0.271806	0.117343	-2.31633	0.0205401	(Intercept)	ZNF471_19_56529734_56530221_1_ZNF471_19_56529734_56530221_1	1	-3.88538	1	ZNF471
-0.365482	0.157811	-2.31594	0.0205613	(Intercept)	TFDP2_3_142128734_142129400__1_TFDP2_3_142128734_142129400__1	1	-3.88434	1	TFDP2
0.286938	0.123925	2.31541	0.0205905	(Intercept)	KCNIP4_4_21548050_21548932__1_KCNIP4_4_21548050_21548932__1	1	-3.88292	1	KCNIP4
-0.130013	0.0561633	-2.31491	0.0206181	(Intercept)	RBFOX1_16_6818006_6818451_1_RBFOX1_16_6818006_6818451_1	1	-3.88159	1	RBFOX1
-0.365102	0.157747	-2.31448	0.0206414	(Intercept)	COBL_7_51115094_51116060__1_COBL_7_51115094_51116060__1	1	-3.88046	1	COBL
0.344662	0.14892	2.31441	0.0206455	(Intercept)	SYNE1_6_152253825_152254278__1_SYNE1_6_152253825_152254278__1	1	-3.88026	1	SYNE1
0.305311	0.131919	2.31439	0.0206462	(Intercept)	PTPRD_9_9163995_9164619__1_PTPRD_9_9163995_9164619__1	1	-3.88022	1	PTPRD
-0.312912	0.135207	-2.31432	0.0206503	(Intercept)	CADM3_1_159202544_159203313_1_CADM3_1_159202544_159203313_1	1	-3.88003	1	CADM3
0.511028	0.220912	2.31327	0.0207079	(Intercept)	NELL1_11_21424193_21424697_1_NELL1_11_21424193_21424697_1	1	-3.87724	1	NELL1
0.378463	0.163608	2.31323	0.02071	(Intercept)	AIFM2_10_70130137_70130719__1_AIFM2_10_70130137_70130719__1	1	-3.87714	1	AIFM2
-0.441954	0.191071	-2.31303	0.0207207	(Intercept)	NTM_11_132081188_132081782_1_NTM_11_132081188_132081782_1	1	-3.87662	1	NTM
-0.17463	0.0755214	-2.31233	0.0207595	(Intercept)	GGA1_22_37633142_37633564_1_GGA1_22_37633142_37633564_1	1	-3.87475	1	GGA1
-0.726168	0.31412	-2.31175	0.0207912	(Intercept)	PKDCC_2_42058054_42058528_1_PKDCC_2_42058054_42058528_1	1	-3.87323	1	PKDCC
-0.464848	0.201161	-2.31083	0.0208422	(Intercept)	GRIP1_12_66637396_66638092__1_GRIP1_12_66637396_66638092__1	1	-3.87077	1	GRIP1
0.239673	0.103744	2.31024	0.0208749	(Intercept)	RBFOX1_16_6884142_6884622_1_RBFOX1_16_6884142_6884622_1	1	-3.86921	1	RBFOX1
-0.243202	0.105278	-2.3101	0.0208824	(Intercept)	RGS6_14_72011181_72011583_1_RGS6_14_72011181_72011583_1	1	-3.86885	1	RGS6
0.263316	0.114042	2.30894	0.0209468	(Intercept)	KHDRBS3_8_135606206_135606710_1_KHDRBS3_8_135606206_135606710_1	1	-3.86577	1	KHDRBS3
-0.725937	0.314523	-2.30806	0.020996	(Intercept)	UBE2K_4_39713276_39713882_1_UBE2K_4_39713276_39713882_1	1	-3.86342	1	UBE2K
0.725937	0.314523	2.30806	0.020996	(Intercept)	NRG1_8_32089217_32089877_1_NRG1_8_32089217_32089877_1	1	-3.86342	1	NRG1
0.725937	0.314523	2.30806	0.020996	(Intercept)	PLXNA4_7_132248869_132249337__1_PLXNA4_7_132248869_132249337__1	1	-3.86342	1	PLXNA4
-0.461139	0.199827	-2.30769	0.0210165	(Intercept)	HSD17B12_11_43692514_43693026_1_HSD17B12_11_43692514_43693026_1	1	-3.86245	1	HSD17B12
-0.499213	0.216384	-2.30706	0.0210513	(Intercept)	NELL1_11_20997556_20998006_1_NELL1_11_20997556_20998006_1	1	-3.86079	1	NELL1
0.299956	0.130034	2.30676	0.0210684	(Intercept)	GPLD1_6_24468554_24469022__1_GPLD1_6_24468554_24469022__1	1	-3.85998	1	GPLD1
-0.314562	0.136418	-2.30587	0.0211181	(Intercept)	CAMK2D_4_113527231_113527783__1_CAMK2D_4_113527231_113527783__1	1	-3.85763	1	CAMK2D
0.214705	0.0931805	2.30418	0.0212124	(Intercept)	RIMS2_8_103981324_103981978_1_RIMS2_8_103981324_103981978_1	1	-3.85317	1	RIMS2
0.275408	0.119595	2.30284	0.0212879	(Intercept)	ZNF697_1_119619469_119620267__1_ZNF697_1_119619469_119620267__1	1	-3.84962	1	ZNF697
-0.361118	0.156827	-2.30266	0.021298	(Intercept)	CNTN1_12_40755650_40756314_1_CNTN1_12_40755650_40756314_1	1	-3.84914	1	CNTN1
-0.26169	0.113674	-2.30211	0.0213292	(Intercept)	FAR1_11_13721005_13721578_1_FAR1_11_13721005_13721578_1	1	-3.84768	1	FAR1
-0.388245	0.168649	-2.30209	0.02133	(Intercept)	SORT1_1_109395060_109395701__1_SORT1_1_109395060_109395701__1	1	-3.84764	1	SORT1
0.317551	0.137941	2.30207	0.021331	(Intercept)	PCM1_8_17979586_17980102_1_PCM1_8_17979586_17980102_1	1	-3.84759	1	PCM1
-0.227093	0.09867	-2.30154	0.0213611	(Intercept)	CTSB_8_11844249_11844785__1_CTSB_8_11844249_11844785__1	1	-3.84619	1	CTSB
-0.349057	0.151741	-2.30034	0.0214289	(Intercept)	CNTNAP2_7_147463494_147463974_1_CNTNAP2_7_147463494_147463974_1	1	-3.84301	1	CNTNAP2
0.37944	0.165026	2.29928	0.0214892	(Intercept)	CADM2_3_85636966_85637674_1_CADM2_3_85636966_85637674_1	1	-3.8402	1	CADM2
-0.262088	0.114127	-2.29645	0.0216501	(Intercept)	PCDH7_4_31067866_31068344_1_PCDH7_4_31067866_31068344_1	1	-3.83275	1	PCDH7
2.3979	1.04447	2.29581	0.0216867	(Intercept)	CEP85L_6_118539756_118540626__1_CEP85L_6_118539756_118540626__1	1	-3.83105	1	CEP85L
2.3979	1.04447	2.29581	0.0216867	(Intercept)	SIK3_11_116971365_116971977__1_SIK3_11_116971365_116971977__1	1	-3.83105	1	SIK3
-2.3979	1.04447	-2.29581	0.0216867	(Intercept)	MIR99AHG_21_16512507_16513053_1_MIR99AHG_21_16512507_16513053_1	1	-3.83105	1	MIR99AHG
-2.3979	1.04447	-2.29581	0.0216867	(Intercept)	PPM1B_2_44223871_44224531_1_PPM1B_2_44223871_44224531_1	1	-3.83105	1	PPM1B
0.330657	0.14404	2.29559	0.0216991	(Intercept)	ANXA5_4_121667955_121668402__1_ANXA5_4_121667955_121668402__1	1	-3.83049	1	ANXA5
-0.554306	0.241494	-2.29532	0.0217151	(Intercept)	NRXN3_14_79069912_79070350_1_NRXN3_14_79069912_79070350_1	1	-3.82975	1	NRXN3
-0.212442	0.0925596	-2.29519	0.0217221	(Intercept)	AC091878.1_5_17215144_17215624__1_AC091878.1_5_17215144_17215624__1	1	-3.82943	1	AC091878.1
-0.434104	0.189256	-2.29374	0.0218056	(Intercept)	TSC22D1_13_44436401_44436797__1_TSC22D1_13_44436401_44436797__1	1	-3.82559	1	TSC22D1
0.434169	0.189315	2.29337	0.0218265	(Intercept)	STXBP5L_3_121286638_121287604_1_STXBP5L_3_121286638_121287604_1	1	-3.82463	1	STXBP5L
-0.473407	0.206654	-2.29082	0.0219736	(Intercept)	RSPH1_21_42483045_42483807__1_RSPH1_21_42483045_42483807__1	1	-3.81791	1	RSPH1
-0.473211	0.206661	-2.28979	0.0220334	(Intercept)	SAMD12_8_118216293_118216767__1_SAMD12_8_118216293_118216767__1	1	-3.8152	1	SAMD12
1.46634	0.640513	2.28932	0.0220609	(Intercept)	CSMD1_8_4760631_4761057__1_CSMD1_8_4760631_4761057__1	1	-3.81395	1	CSMD1
1.46634	0.640513	2.28932	0.0220609	(Intercept)	DENND1A_9_123927295_123927781__1_DENND1A_9_123927295_123927781__1	1	-3.81395	1	DENND1A
-1.46634	0.640513	-2.28932	0.0220609	(Intercept)	FAM171B_2_186721434_186721942_1_FAM171B_2_186721434_186721942_1	1	-3.81395	1	FAM171B
-0.583216	0.254786	-2.28904	0.0220769	(Intercept)	ANKRD10_13_110882622_110883371__1_ANKRD10_13_110882622_110883371__1	1	-3.81322	1	ANKRD10
0.583164	0.254827	2.28847	0.02211	(Intercept)	ERBB4_2_211418661_211419165__1_ERBB4_2_211418661_211419165__1	1	-3.81172	1	ERBB4
-0.337738	0.147586	-2.28842	0.0221128	(Intercept)	ME3_11_86636263_86636695__1_ME3_11_86636263_86636695__1	1	-3.8116	1	ME3
-0.22452	0.0981307	-2.28797	0.0221394	(Intercept)	KHDRBS3_8_135584546_135585254_1_KHDRBS3_8_135584546_135585254_1	1	-3.8104	1	KHDRBS3
-0.619255	0.270722	-2.28742	0.0221712	(Intercept)	MIR99AHG_21_16507611_16508115_1_MIR99AHG_21_16507611_16508115_1	1	-3.80896	1	MIR99AHG
-1.46649	0.64114	-2.28731	0.0221775	(Intercept)	FAM155A_13_107575547_107576311__1_FAM155A_13_107575547_107576311__1	1	-3.80868	1	FAM155A
-0.332854	0.145582	-2.28637	0.0222328	(Intercept)	SV2B_15_91200329_91200989_1_SV2B_15_91200329_91200989_1	1	-3.80618	1	SV2B
0.767255	0.335615	2.28612	0.0222474	(Intercept)	GRID1_10_86184428_86184938__1_GRID1_10_86184428_86184938__1	1	-3.80553	1	GRID1
0.767255	0.335615	2.28612	0.0222474	(Intercept)	TERF2_16_69375485_69376331__1_TERF2_16_69375485_69376331__1	1	-3.80553	1	TERF2
0.619046	0.270815	2.28587	0.0222621	(Intercept)	JAZF1_7_28116732_28117410__1_JAZF1_7_28116732_28117410__1	1	-3.80487	1	JAZF1
0.419726	0.183637	2.28563	0.0222761	(Intercept)	ATP9A_20_51596666_51597241__1_ATP9A_20_51596666_51597241__1	1	-3.80424	1	ATP9A
-0.552055	0.241539	-2.28557	0.0222794	(Intercept)	PRICKLE2_3_64184475_64184925__1_PRICKLE2_3_64184475_64184925__1	1	-3.80409	1	PRICKLE2
-0.766965	0.335615	-2.28526	0.0222979	(Intercept)	CCSER1_4_91028263_91028785_1_CCSER1_4_91028263_91028785_1	1	-3.80326	1	CCSER1
0.321618	0.140744	2.28512	0.0223056	(Intercept)	RFX7_15_56220498_56221026__1_RFX7_15_56220498_56221026__1	1	-3.80292	1	RFX7
0.332882	0.145719	2.2844	0.0223478	(Intercept)	ALDH3A2_17_19676878_19677598_1_ALDH3A2_17_19676878_19677598_1	1	-3.80103	1	ALDH3A2
-0.321979	0.140947	-2.2844	0.022348	(Intercept)	RNF150_4_141065521_141066001__1_RNF150_4_141065521_141066001__1	1	-3.80102	1	RNF150
0.280721	0.1229	2.28414	0.0223635	(Intercept)	CTNND2_5_11288252_11288822__1_CTNND2_5_11288252_11288822__1	1	-3.80033	1	CTNND2
-0.412359	0.180547	-2.28394	0.0223752	(Intercept)	CHPT1_12_101736238_101736681_1_CHPT1_12_101736238_101736681_1	1	-3.7998	1	CHPT1
0.302692	0.132536	2.28385	0.0223802	(Intercept)	SYT14_1_210055184_210055784_1_SYT14_1_210055184_210055784_1	1	-3.79958	1	SYT14
-0.362087	0.15857	-2.28345	0.022404	(Intercept)	GRIA4_11_105734778_105735244_1_GRIA4_11_105734778_105735244_1	1	-3.79852	1	GRIA4
-0.24472	0.107259	-2.28158	0.0225139	(Intercept)	UBE2E3_2_181001075_181001613_1_UBE2E3_2_181001075_181001613_1	1	-3.79362	1	UBE2E3
0.134465	0.0589649	2.28043	0.0225822	(Intercept)	KCNIP4_4_21633249_21633741__1_KCNIP4_4_21633249_21633741__1	1	-3.79059	1	KCNIP4
-0.51725	0.226865	-2.27999	0.0226083	(Intercept)	RAD50_5_132643353_132644175_1_RAD50_5_132643353_132644175_1	1	-3.78944	1	RAD50
-0.517251	0.226938	-2.27926	0.0226519	(Intercept)	RP11_21B21.4_16_88516591_88517077__1_RP11_21B21.4_16_88516591_88517077__1	1	-3.78751	1	RP11
0.277958	0.12197	2.27892	0.0226721	(Intercept)	FGF12_3_192593397_192594369__1_FGF12_3_192593397_192594369__1	1	-3.78662	1	FGF12
0.254178	0.111573	2.27812	0.0227192	(Intercept)	GDAP1_8_74392790_74393348_1_GDAP1_8_74392790_74393348_1	1	-3.78455	1	GDAP1
0.278295	0.122204	2.2773	0.0227684	(Intercept)	KCNB2_8_72602493_72602996_1_KCNB2_8_72602493_72602996_1	1	-3.78238	1	KCNB2
-0.517003	0.22706	-2.27695	0.0227893	(Intercept)	MAGI1_3_65468335_65468857__1_MAGI1_3_65468335_65468857__1	1	-3.78146	1	MAGI1
-0.276664	0.121549	-2.27615	0.022837	(Intercept)	KCTD16_5_144260729_144261221_1_KCTD16_5_144260729_144261221_1	1	-3.77937	1	KCTD16
0.393527	0.172915	2.27584	0.0228554	(Intercept)	KIRREL3_11_126654340_126654766__1_KIRREL3_11_126654340_126654766__1	1	-3.77857	1	KIRREL3
-0.135196	0.0594055	-2.27581	0.0228572	(Intercept)	SPOCK2_10_72059035_72059434__1_SPOCK2_10_72059035_72059434__1	1	-3.77849	1	SPOCK2
0.426463	0.187431	2.27531	0.0228874	(Intercept)	CTNND2_5_11397374_11397848__1_CTNND2_5_11397374_11397848__1	1	-3.77717	1	CTNND2
-0.27575	0.121221	-2.27478	0.022919	(Intercept)	RBFOX3_17_79283227_79283810__1_RBFOX3_17_79283227_79283810__1	1	-3.77579	1	RBFOX3
-0.352893	0.155155	-2.27446	0.0229383	(Intercept)	FAHD1_16_1828377_1829037_1_FAHD1_16_1828377_1829037_1	1	-3.77495	1	FAHD1
0.364466	0.160247	2.27441	0.0229415	(Intercept)	DCLK2_4_150249733_150250458_1_DCLK2_4_150249733_150250458_1	1	-3.77481	1	DCLK2
-0.217193	0.0955226	-2.27373	0.0229822	(Intercept)	SNCA_4_89725532_89725988__1_SNCA_4_89725532_89725988__1	1	-3.77304	1	SNCA
1.25288	0.551335	2.27245	0.0230595	(Intercept)	RP11_545I5.3_6_145884143_145884899_1_RP11_545I5.3_6_145884143_145884899_1	1	-3.76968	1	RP11
0.219947	0.0968289	2.27151	0.0231164	(Intercept)	CACNA1C_12_2188579_2189143_1_CACNA1C_12_2188579_2189143_1	1	-3.76721	1	CACNA1C
-0.487716	0.214734	-2.27125	0.0231316	(Intercept)	C7orf50_7_1006003_1006393__1_C7orf50_7_1006003_1006393__1	1	-3.76656	1	C7orf50
0.126233	0.0555928	2.27068	0.0231666	(Intercept)	ROGDI_16_4796968_4797306__1_ROGDI_16_4796968_4797306__1	1	-3.76504	1	ROGDI
-0.487642	0.214758	-2.27066	0.0231674	(Intercept)	TMEM248_7_66949763_66950249_1_TMEM248_7_66949763_66950249_1	1	-3.76501	1	TMEM248
1.16315	0.512348	2.27024	0.0231932	(Intercept)	KIAA1217_10_24500509_24501163_1_KIAA1217_10_24500509_24501163_1	1	-3.7639	1	KIAA1217
1.16315	0.512348	2.27024	0.0231932	(Intercept)	CACNA2D1_7_82397363_82397873__1_CACNA2D1_7_82397363_82397873__1	1	-3.7639	1	CACNA2D1
1.16315	0.512348	2.27024	0.0231932	(Intercept)	ARHGEF28_5_73941521_73941993_1_ARHGEF28_5_73941521_73941993_1	1	-3.7639	1	ARHGEF28
1.16315	0.512348	2.27024	0.0231932	(Intercept)	HIVEP3_1_41796455_41797271__1_HIVEP3_1_41796455_41797271__1	1	-3.7639	1	HIVEP3
1.16315	0.512348	2.27024	0.0231932	(Intercept)	KIFAP3_1_169998342_169999020__1_KIFAP3_1_169998342_169999020__1	1	-3.7639	1	KIFAP3
1.16315	0.512348	2.27024	0.0231932	(Intercept)	PPARGC1A_4_23895296_23895777__1_PPARGC1A_4_23895296_23895777__1	1	-3.7639	1	PPARGC1A
1.16315	0.512348	2.27024	0.0231932	(Intercept)	PRPSAP1_17_76313276_76313762__1_PRPSAP1_17_76313276_76313762__1	1	-3.7639	1	PRPSAP1
-1.16315	0.512348	-2.27024	0.0231932	(Intercept)	FBXL2_3_33328976_33329498_1_FBXL2_3_33328976_33329498_1	1	-3.7639	1	FBXL2
0.285314	0.125703	2.26975	0.023223	(Intercept)	ETNK1_12_22659572_22660092_1_ETNK1_12_22659572_22660092_1	1	-3.76261	1	ETNK1
-0.290126	0.127833	-2.26956	0.023234	(Intercept)	ZDHHC14_6_157656285_157656734_1_ZDHHC14_6_157656285_157656734_1	1	-3.76214	1	ZDHHC14
0.820856	0.36177	2.269	0.0232684	(Intercept)	CDH18_5_20429033_20429555__1_CDH18_5_20429033_20429555__1	1	-3.76066	1	CDH18
0.267849	0.118058	2.2688	0.0232807	(Intercept)	CRMP1_4_5863077_5863581__1_CRMP1_4_5863077_5863581__1	1	-3.76013	1	CRMP1
-1.16313	0.512752	-2.26841	0.0233043	(Intercept)	LRP1B_2_141670129_141670585__1_LRP1B_2_141670129_141670585__1	1	-3.75912	1	LRP1B
-0.144227	0.0635831	-2.26832	0.0233094	(Intercept)	PODXL2_3_127672320_127672809_1_PODXL2_3_127672320_127672809_1	1	-3.7589	1	PODXL2
0.820856	0.361891	2.26824	0.0233144	(Intercept)	FAM155A_13_107589926_107590466__1_FAM155A_13_107589926_107590466__1	1	-3.75868	1	FAM155A
0.82092	0.361989	2.2678	0.0233412	(Intercept)	NRCAM_7_108447792_108448434__1_NRCAM_7_108447792_108448434__1	1	-3.75754	1	NRCAM
0.463358	0.204325	2.26775	0.0233445	(Intercept)	KLHL7_7_23112664_23113192_1_KLHL7_7_23112664_23113192_1	1	-3.75739	1	KLHL7
-0.463474	0.204378	-2.26773	0.0233458	(Intercept)	FAM135B_8_138404159_138404633__1_FAM135B_8_138404159_138404633__1	1	-3.75734	1	FAM135B
0.539059	0.237783	2.26702	0.0233891	(Intercept)	FGF14_13_102186213_102186807__1_FGF14_13_102186213_102186807__1	1	-3.75548	1	FGF14
0.539059	0.237797	2.26689	0.023397	(Intercept)	TMEM63B_6_44155043_44155519_1_TMEM63B_6_44155043_44155519_1	1	-3.75515	1	TMEM63B
-0.346435	0.152874	-2.26614	0.0234428	(Intercept)	CD200_3_112358446_112359070_1_CD200_3_112358446_112359070_1	1	-3.75319	1	CD200
-0.538805	0.237794	-2.26585	0.0234608	(Intercept)	STXBP5L_3_121164163_121165237_1_STXBP5L_3_121164163_121165237_1	1	-3.75243	1	STXBP5L
0.502559	0.221811	2.26571	0.0234691	(Intercept)	DTNB_2_25456950_25457574__1_DTNB_2_25456950_25457574__1	1	-3.75207	1	DTNB
0.441751	0.195046	2.26485	0.0235218	(Intercept)	RYR2_1_237809877_237810468_1_RYR2_1_237809877_237810468_1	1	-3.74983	1	RYR2
-0.485206	0.214294	-2.26421	0.0235611	(Intercept)	PUS7_7_105505452_105508627__1_PUS7_7_105505452_105508627__1	1	-3.74816	1	PUS7
-0.693512	0.306298	-2.26417	0.0235636	(Intercept)	THRB_3_24475012_24475798__1_THRB_3_24475012_24475798__1	1	-3.74805	1	THRB
0.693147	0.306186	2.26381	0.0235859	(Intercept)	CACNA2D3_3_54684779_54685259_1_CACNA2D3_3_54684779_54685259_1	1	-3.74711	1	CACNA2D3
0.405255	0.17903	2.26361	0.0235978	(Intercept)	BTBD7_14_93284391_93284895__1_BTBD7_14_93284391_93284895__1	1	-3.7466	1	BTBD7
0.334615	0.147902	2.26241	0.0236721	(Intercept)	CYP46A1_14_99710582_99711668_1_CYP46A1_14_99710582_99711668_1	1	-3.74346	1	CYP46A1
-0.392769	0.173721	-2.26092	0.0237644	(Intercept)	COL21A1_6_56159623_56160105__1_COL21A1_6_56159623_56160105__1	1	-3.73956	1	COL21A1
0.565514	0.250258	2.25972	0.0238384	(Intercept)	MAML2_11_96310187_96310733__1_MAML2_11_96310187_96310733__1	1	-3.73646	1	MAML2
-0.893676	0.395485	-2.2597	0.02384	(Intercept)	LRP1B_2_141710960_141711392__1_LRP1B_2_141710960_141711392__1	1	-3.73639	1	LRP1B
0.257965	0.114177	2.25933	0.0238626	(Intercept)	SMYD3_1_246269497_246270028__1_SMYD3_1_246269497_246270028__1	1	-3.73544	1	SMYD3
0.387654	0.171579	2.25933	0.023863	(Intercept)	RBFOX1_16_7205032_7205572_1_RBFOX1_16_7205032_7205572_1	1	-3.73543	1	RBFOX1
-0.224129	0.099205	-2.25925	0.0238676	(Intercept)	NRG3_10_82237879_82238345_1_NRG3_10_82237879_82238345_1	1	-3.73523	1	NRG3
-0.893818	0.395684	-2.25892	0.0238884	(Intercept)	CNTNAP2_7_146298283_146299429_1_CNTNAP2_7_146298283_146299429_1	1	-3.73436	1	CNTNAP2
-0.893818	0.395684	-2.25892	0.0238884	(Intercept)	DIP2C_10_334567_335113__1_DIP2C_10_334567_335113__1	1	-3.73436	1	DIP2C
-0.893818	0.395684	-2.25892	0.0238884	(Intercept)	ZDHHC21_9_14617655_14619263__1_ZDHHC21_9_14617655_14619263__1	1	-3.73436	1	ZDHHC21
0.893818	0.395684	2.25892	0.0238884	(Intercept)	SRSF8_11_95069151_95069499_1_SRSF8_11_95069151_95069499_1	1	-3.73436	1	SRSF8
0.253525	0.112251	2.25855	0.0239116	(Intercept)	APBA2_15_28973158_28974022_1_APBA2_15_28973158_28974022_1	1	-3.73339	1	APBA2
-0.10857	0.0480725	-2.25847	0.0239161	(Intercept)	SCD5_4_82629539_82629881__1_SCD5_4_82629539_82629881__1	1	-3.7332	1	SCD5
-0.998529	0.442141	-2.25839	0.0239211	(Intercept)	MMP25_AS1_16_3057768_3058374__1_MMP25_AS1_16_3057768_3058374__1	1	-3.73299	1	MMP25
-0.998529	0.442141	-2.25839	0.0239211	(Intercept)	ASIC2_17_33807829_33808933__1_ASIC2_17_33807829_33808933__1	1	-3.73299	1	ASIC2
0.998529	0.442141	2.25839	0.0239211	(Intercept)	C1orf35_1_228102166_228102308__1_C1orf35_1_228102166_228102308__1	1	-3.73299	1	C1orf35
0.998529	0.442141	2.25839	0.0239211	(Intercept)	CDON_11_125981954_125982480__1_CDON_11_125981954_125982480__1	1	-3.73299	1	CDON
0.998529	0.442141	2.25839	0.0239211	(Intercept)	KIAA1456_8_13024288_13024834_1_KIAA1456_8_13024288_13024834_1	1	-3.73299	1	KIAA1456
0.998529	0.442141	2.25839	0.0239211	(Intercept)	SHISA9_16_13084812_13085327_1_SHISA9_16_13084812_13085327_1	1	-3.73299	1	SHISA9
0.998529	0.442141	2.25839	0.0239211	(Intercept)	SRGAP2_1_206461798_206463010_1_SRGAP2_1_206461798_206463010_1	1	-3.73299	1	SRGAP2
0.998529	0.442141	2.25839	0.0239211	(Intercept)	HKR1_19_37329278_37329752_1_HKR1_19_37329278_37329752_1	1	-3.73299	1	HKR1
0.565416	0.250388	2.25816	0.0239356	(Intercept)	DLGAP1_18_4384405_4385095__1_DLGAP1_18_4384405_4385095__1	1	-3.73239	1	DLGAP1
0.398626	0.176594	2.25731	0.023989	(Intercept)	KCTD7_7_66642609_66643099_1_KCTD7_7_66642609_66643099_1	1	-3.73016	1	KCTD7
0.565314	0.250454	2.25715	0.0239984	(Intercept)	PARK2_6_161720770_161721209__1_PARK2_6_161720770_161721209__1	1	-3.72977	1	PARK2
-0.565314	0.250454	-2.25715	0.0239984	(Intercept)	MAGI2_7_78408751_78409351__1_MAGI2_7_78408751_78409351__1	1	-3.72977	1	MAGI2
-0.565314	0.250454	-2.25715	0.0239984	(Intercept)	INVS_9_100223596_100224072_1_INVS_9_100223596_100224072_1	1	-3.72977	1	INVS
-0.565314	0.250454	-2.25715	0.0239984	(Intercept)	HAT1_2_171973717_171974188_1_HAT1_2_171973717_171974188_1	1	-3.72977	1	HAT1
0.334804	0.148338	2.25703	0.0240063	(Intercept)	CNTN5_11_99129837_99130407_1_CNTN5_11_99129837_99130407_1	1	-3.72944	1	CNTN5
0.359084	0.159113	2.25679	0.024021	(Intercept)	ASTN2_9_116701808_116702379__1_ASTN2_9_116701808_116702379__1	1	-3.72882	1	ASTN2
-0.319718	0.141708	-2.25617	0.0240598	(Intercept)	SEPT11_4_77017970_77018522_1_SEPT11_4_77017970_77018522_1	1	-3.72721	1	SEPT11
-0.359024	0.15915	-2.25589	0.0240776	(Intercept)	PTPRD_9_10130020_10130734__1_PTPRD_9_10130020_10130734__1	1	-3.72647	1	PTPRD
-0.639127	0.283445	-2.25485	0.0241427	(Intercept)	SRRM4_12_119125379_119125979_1_SRRM4_12_119125379_119125979_1	1	-3.72377	1	SRRM4
-0.418942	0.185819	-2.25457	0.0241605	(Intercept)	FRMD4A_10_13699044_13699734__1_FRMD4A_10_13699044_13699734__1	1	-3.72304	1	FRMD4A
-0.504635	0.223872	-2.25412	0.0241884	(Intercept)	TMEM232_5_110465471_110465933__1_TMEM232_5_110465471_110465933__1	1	-3.72188	1	TMEM232
-0.504556	0.22387	-2.25379	0.0242096	(Intercept)	FRMD4A_10_14294171_14294652__1_FRMD4A_10_14294171_14294652__1	1	-3.72101	1	FRMD4A
-0.63908	0.283565	-2.25373	0.0242132	(Intercept)	MAPK10_4_86030304_86030754__1_MAPK10_4_86030304_86030754__1	1	-3.72086	1	MAPK10
-0.63908	0.283565	-2.25373	0.0242132	(Intercept)	TMEM266_15_76090035_76090539_1_TMEM266_15_76090035_76090539_1	1	-3.72086	1	TMEM266
0.63908	0.283565	2.25373	0.0242132	(Intercept)	CPD_17_30434430_30435348_1_CPD_17_30434430_30435348_1	1	-3.72086	1	CPD
0.324357	0.143973	2.2529	0.0242656	(Intercept)	DNHD1_11_6535414_6536004_1_DNHD1_11_6535414_6536004_1	1	-3.7187	1	DNHD1
0.42006	0.186462	2.25279	0.0242725	(Intercept)	ADGRB3_6_69022629_69023373_1_ADGRB3_6_69022629_69023373_1	1	-3.71841	1	ADGRB3
-0.597993	0.265474	-2.25255	0.0242874	(Intercept)	USP3_15_63594190_63594640_1_USP3_15_63594190_63594640_1	1	-3.7178	1	USP3
-0.391798	0.174013	-2.25154	0.0243514	(Intercept)	ATRN_20_3617146_3617708_1_ATRN_20_3617146_3617708_1	1	-3.71516	1	ATRN
0.184798	0.0822002	2.24815	0.0245665	(Intercept)	PIK3CB_3_138653953_138654474__1_PIK3CB_3_138653953_138654474__1	1	-3.70637	1	PIK3CB
-0.244899	0.108943	-2.24794	0.0245798	(Intercept)	OPCML_11_133114347_133114810__1_OPCML_11_133114347_133114810__1	1	-3.70583	1	OPCML
0.998476	0.444274	2.24744	0.0246122	(Intercept)	CCDC3_10_13069398_13069896__1_CCDC3_10_13069398_13069896__1	1	-3.70451	1	CCDC3
-0.50182	0.223372	-2.24657	0.0246676	(Intercept)	GALNT13_2_154014601_154015333_1_GALNT13_2_154014601_154015333_1	1	-3.70226	1	GALNT13
-0.630926	0.280856	-2.24644	0.0246757	(Intercept)	KLF7_2_207112157_207112757__1_KLF7_2_207112157_207112757__1	1	-3.70194	1	KLF7
0.476583	0.212156	2.24639	0.0246793	(Intercept)	MAGI2_7_78701451_78702237__1_MAGI2_7_78701451_78702237__1	1	-3.70179	1	MAGI2
-0.453996	0.202177	-2.24554	0.0247337	(Intercept)	RP11_766N7.3_12_64969984_64970740_1_RP11_766N7.3_12_64969984_64970740_1	1	-3.69959	1	RP11
0.728701	0.324966	2.24239	0.024936	(Intercept)	SGK223_8_8364587_8365112__1_SGK223_8_8364587_8365112__1	1	-3.69144	1	SGK223
0.319499	0.142491	2.24223	0.0249465	(Intercept)	DLG2_11_84342038_84342513__1_DLG2_11_84342038_84342513__1	1	-3.69102	1	DLG2
0.35349	0.15775	2.24082	0.0250375	(Intercept)	CACNB2_10_18414990_18415500_1_CACNB2_10_18414990_18415500_1	1	-3.68738	1	CACNB2
0.524524	0.234288	2.2388	0.0251689	(Intercept)	ZNF638_2_71387166_71387656_1_ZNF638_2_71387166_71387656_1	1	-3.68215	1	ZNF638
0.52422	0.234214	2.23821	0.0252072	(Intercept)	ZNF573_19_37772485_37773253__1_ZNF573_19_37772485_37773253__1	1	-3.68063	1	ZNF573
-0.376887	0.168398	-2.23807	0.0252163	(Intercept)	PITRM1_10_3167321_3167827__1_PITRM1_10_3167321_3167827__1	1	-3.68026	1	PITRM1
0.728239	0.32544	2.2377	0.0252404	(Intercept)	SAMD5_6_147570317_147570749_1_SAMD5_6_147570317_147570749_1	1	-3.67931	1	SAMD5
0.728239	0.32544	2.2377	0.0252404	(Intercept)	SMARCAD1_4_94254600_94255131_1_SMARCAD1_4_94254600_94255131_1	1	-3.67931	1	SMARCAD1
0.290003	0.129706	2.23586	0.0253609	(Intercept)	CADM2_3_85667846_85668326_1_CADM2_3_85667846_85668326_1	1	-3.67455	1	CADM2
0.240047	0.107369	2.23572	0.0253699	(Intercept)	RNF5_6_32180365_32180793_1_RNF5_6_32180365_32180793_1	1	-3.67419	1	RNF5
-0.324574	0.145193	-2.23547	0.0253868	(Intercept)	RBFOX1_16_6065795_6066353_1_RBFOX1_16_6065795_6066353_1	1	-3.67353	1	RBFOX1
0.281067	0.125782	2.23455	0.0254469	(Intercept)	CSMD1_8_4079989_4080458__1_CSMD1_8_4079989_4080458__1	1	-3.67116	1	CSMD1
-0.363076	0.162642	-2.23236	0.0255909	(Intercept)	KIAA1217_10_24253225_24253885_1_KIAA1217_10_24253225_24253885_1	1	-3.66552	1	KIAA1217
-0.274252	0.122901	-2.23149	0.0256486	(Intercept)	XKR6_8_11183429_11184019__1_XKR6_8_11183429_11184019__1	1	-3.66326	1	XKR6
-0.664302	0.297756	-2.23103	0.025679	(Intercept)	LRP1B_2_141713006_141713582__1_LRP1B_2_141713006_141713582__1	1	-3.66208	1	LRP1B
-0.318932	0.142964	-2.23086	0.0256906	(Intercept)	GRM7_3_6890239_6890707_1_GRM7_3_6890239_6890707_1	1	-3.66163	1	GRM7
0.422718	0.189564	2.22995	0.0257507	(Intercept)	RP11_7F17.8_14_77031159_77031572_1_RP11_7F17.8_14_77031159_77031572_1	1	-3.65929	1	RP11
0.428881	0.192341	2.2298	0.0257607	(Intercept)	NEGR1_1_72259457_72259906__1_NEGR1_1_72259457_72259906__1	1	-3.65891	1	NEGR1
0.492476	0.220956	2.22884	0.0258243	(Intercept)	TAF1C_16_84178331_84178848__1_TAF1C_16_84178331_84178848__1	1	-3.65644	1	TAF1C
0.211505	0.0949475	2.2276	0.0259075	(Intercept)	CADM2_3_85641906_85642530_1_CADM2_3_85641906_85642530_1	1	-3.65322	1	CADM2
0.143267	0.064333	2.22696	0.02595	(Intercept)	CX3CL1_16_57384644_57385048_1_CX3CL1_16_57384644_57385048_1	1	-3.65158	1	CX3CL1
-0.445386	0.200038	-2.22651	0.0259803	(Intercept)	PTPRD_9_10560949_10561591__1_PTPRD_9_10560949_10561591__1	1	-3.65042	1	PTPRD
-0.323881	0.145485	-2.22621	0.0259998	(Intercept)	CSMD1_8_3551605_3552025__1_CSMD1_8_3551605_3552025__1	1	-3.64967	1	CSMD1
0.445311	0.200038	2.22613	0.0260054	(Intercept)	PICALM_11_86050829_86051279__1_PICALM_11_86050829_86051279__1	1	-3.64945	1	PICALM
-0.26375	0.118486	-2.22599	0.0260148	(Intercept)	MAGI2_7_79450449_79450923__1_MAGI2_7_79450449_79450923__1	1	-3.64909	1	MAGI2
-0.548434	0.246446	-2.22537	0.0260561	(Intercept)	KCNIP4_4_21178785_21179314__1_KCNIP4_4_21178785_21179314__1	1	-3.6475	1	KCNIP4
-0.336359	0.151186	-2.22479	0.026095	(Intercept)	TBPL1_6_133984809_133985336_1_TBPL1_6_133984809_133985336_1	1	-3.64601	1	TBPL1
-0.466706	0.20982	-2.22432	0.0261268	(Intercept)	ROBO2_3_76330128_76330710_1_ROBO2_3_76330128_76330710_1	1	-3.64479	1	ROBO2
-0.226488	0.101841	-2.22393	0.0261529	(Intercept)	PPP2R2B_5_146884092_146884557__1_PPP2R2B_5_146884092_146884557__1	1	-3.6438	1	PPP2R2B
-0.663423	0.298357	-2.22359	0.026176	(Intercept)	SLC36A1_5_151471983_151473159_1_SLC36A1_5_151471983_151473159_1	1	-3.64291	1	SLC36A1
-0.663457	0.298607	-2.22184	0.0262942	(Intercept)	DLG2_11_84914835_84916029__1_DLG2_11_84914835_84916029__1	1	-3.63841	1	DLG2
-0.313338	0.141029	-2.22179	0.0262972	(Intercept)	AGO4_1_35830911_35831403_1_AGO4_1_35830911_35831403_1	1	-3.63829	1	AGO4
-0.663294	0.298541	-2.22179	0.0262976	(Intercept)	PRPF38B_1_108697037_108697534_1_PRPF38B_1_108697037_108697534_1	1	-3.63828	1	PRPF38B
0.663294	0.298541	2.22179	0.0262976	(Intercept)	FAM19A1_3_68303435_68303939_1_FAM19A1_3_68303435_68303939_1	1	-3.63828	1	FAM19A1
0.663294	0.298541	2.22179	0.0262976	(Intercept)	ZNF641_12_48342093_48342579__1_ZNF641_12_48342093_48342579__1	1	-3.63828	1	ZNF641
0.663294	0.298541	2.22179	0.0262976	(Intercept)	STXBP3_1_108768700_108769198_1_STXBP3_1_108768700_108769198_1	1	-3.63828	1	STXBP3
-0.393052	0.176956	-2.22118	0.0263389	(Intercept)	HSPA12A_10_116697667_116698162__1_HSPA12A_10_116697667_116698162__1	1	-3.63671	1	HSPA12A
-0.447265	0.201399	-2.22079	0.026365	(Intercept)	FAM19A1_3_68364013_68364457_1_FAM19A1_3_68364013_68364457_1	1	-3.63572	1	FAM19A1
0.405324	0.182539	2.22048	0.0263861	(Intercept)	GPLD1_6_24470544_24471082__1_GPLD1_6_24470544_24471082__1	1	-3.63492	1	GPLD1
0.405881	0.182816	2.22016	0.0264079	(Intercept)	FZD3_8_28497837_28498402_1_FZD3_8_28497837_28498402_1	1	-3.63409	1	FZD3
0.548454	0.247063	2.2199	0.0264258	(Intercept)	LRRTM4_2_76837247_76837817__1_LRRTM4_2_76837247_76837817__1	1	-3.63341	1	LRRTM4
-0.773171	0.348349	-2.21953	0.0264509	(Intercept)	TRIM9_14_50991378_50992128__1_TRIM9_14_50991378_50992128__1	1	-3.63247	1	TRIM9
0.578078	0.260516	2.21897	0.0264885	(Intercept)	ADGRB3_6_68796331_68796985_1_ADGRB3_6_68796331_68796985_1	1	-3.63104	1	ADGRB3
-0.578078	0.260516	-2.21897	0.0264885	(Intercept)	ZNF708_19_21310817_21312215__1_ZNF708_19_21310817_21312215__1	1	-3.63104	1	ZNF708
-0.455642	0.205362	-2.21872	0.0265055	(Intercept)	PAPD4_5_79659036_79659594_1_PAPD4_5_79659036_79659594_1	1	-3.6304	1	PAPD4
-0.455642	0.205362	-2.21872	0.0265055	(Intercept)	UPP2_2_158001554_158001986_1_UPP2_2_158001554_158001986_1	1	-3.6304	1	UPP2
-0.243175	0.109608	-2.21859	0.0265149	(Intercept)	KCNIP4_4_21603950_21604555__1_KCNIP4_4_21603950_21604555__1	1	-3.63005	1	KCNIP4
-0.324242	0.146159	-2.21841	0.0265266	(Intercept)	GAS8_16_90042408_90043489_1_GAS8_16_90042408_90043489_1	1	-3.62961	1	GAS8
-1.70475	0.768706	-2.21769	0.0265763	(Intercept)	POLR3A_10_77975123_77975561__1_POLR3A_10_77975123_77975561__1	1	-3.62774	1	POLR3A
-1.70475	0.768706	-2.21769	0.0265763	(Intercept)	OLFM3_1_101857591_101858263__1_OLFM3_1_101857591_101858263__1	1	-3.62774	1	OLFM3
-1.70475	0.768706	-2.21769	0.0265763	(Intercept)	DST_6_56642341_56642581__1_DST_6_56642341_56642581__1	1	-3.62774	1	DST
-1.70475	0.768706	-2.21769	0.0265763	(Intercept)	NRXN1_2_50984036_50984675__1_NRXN1_2_50984036_50984675__1	1	-3.62774	1	NRXN1
-1.70475	0.768706	-2.21769	0.0265763	(Intercept)	VPS53_17_540294_540870__1_VPS53_17_540294_540870__1	1	-3.62774	1	VPS53
-0.773171	0.348744	-2.21702	0.0266219	(Intercept)	NAV2_11_20057858_20058668_1_NAV2_11_20057858_20058668_1	1	-3.62602	1	NAV2
0.328835	0.148328	2.21695	0.0266264	(Intercept)	CSRNP2_12_51081307_51081817__1_CSRNP2_12_51081307_51081817__1	1	-3.62585	1	CSRNP2
0.276517	0.124748	2.2166	0.0266503	(Intercept)	FAM49B_8_129902158_129902770__1_FAM49B_8_129902158_129902770__1	1	-3.62495	1	FAM49B
-0.248223	0.111984	-2.21659	0.0266514	(Intercept)	RAPGEF2_4_159139119_159139617_1_RAPGEF2_4_159139119_159139617_1	1	-3.62491	1	RAPGEF2
0.276443	0.124771	2.21561	0.0267181	(Intercept)	MAN2A1_5_109851673_109852193_1_MAN2A1_5_109851673_109852193_1	1	-3.62242	1	MAN2A1
0.77319	0.348991	2.2155	0.0267258	(Intercept)	AUTS2_7_70551407_70552547_1_AUTS2_7_70551407_70552547_1	1	-3.62213	1	AUTS2
0.77319	0.348991	2.2155	0.0267258	(Intercept)	PTPRD_9_10256877_10257441__1_PTPRD_9_10256877_10257441__1	1	-3.62213	1	PTPRD
0.525354	0.237159	2.21519	0.0267468	(Intercept)	LINC00909_18_74592770_74593316__1_LINC00909_18_74592770_74593316__1	1	-3.62134	1	LINC00909
-1.70064	0.767743	-2.21512	0.0267517	(Intercept)	NLGN1_3_173865002_173865770_1_NLGN1_3_173865002_173865770_1	1	-3.62116	1	NLGN1
-0.34529	0.155884	-2.21505	0.0267567	(Intercept)	NTRK2_9_84899236_84899803_1_NTRK2_9_84899236_84899803_1	1	-3.62097	1	NTRK2
0.660995	0.298423	2.21496	0.026763	(Intercept)	ADGRL2_1_81321364_81321886_1_ADGRL2_1_81321364_81321886_1	1	-3.62073	1	ADGRL2
-0.188683	0.0852189	-2.2141	0.0268219	(Intercept)	CADM2_3_85735671_85736167_1_CADM2_3_85735671_85736167_1	1	-3.61854	1	CADM2
-0.772544	0.34894	-2.21397	0.0268306	(Intercept)	ADAMTS9_AS2_3_64894863_64895421_1_ADAMTS9_AS2_3_64894863_64895421_1	1	-3.61821	1	ADAMTS9
0.497103	0.224544	2.21384	0.0268399	(Intercept)	MTMR2_11_95884843_95885395__1_MTMR2_11_95884843_95885395__1	1	-3.61786	1	MTMR2
-0.246895	0.111618	-2.21196	0.0269693	(Intercept)	CENPV_17_16342534_16342933__1_CENPV_17_16342534_16342933__1	1	-3.61306	1	CENPV
0.332484	0.150313	2.21195	0.0269702	(Intercept)	SRGAP3_3_9030881_9031451__1_SRGAP3_3_9030881_9031451__1	1	-3.61302	1	SRGAP3
0.300976	0.136072	2.21189	0.0269741	(Intercept)	RBFOX1_16_6489756_6490326_1_RBFOX1_16_6489756_6490326_1	1	-3.61288	1	RBFOX1
-0.481796	0.217849	-2.2116	0.026994	(Intercept)	INPP4B_4_142561860_142562472__1_INPP4B_4_142561860_142562472__1	1	-3.61214	1	INPP4B
-0.259211	0.117234	-2.21105	0.0270327	(Intercept)	FSTL3_19_682952_683399_1_FSTL3_19_682952_683399_1	1	-3.61071	1	FSTL3
-0.300824	0.13606	-2.21096	0.0270383	(Intercept)	GOLGB1_3_121663199_121663647__1_GOLGB1_3_121663199_121663647__1	1	-3.6105	1	GOLGB1
-0.144397	0.0653204	-2.2106	0.0270634	(Intercept)	MATR3_5_139329975_139330454_1_MATR3_5_139329975_139330454_1	1	-3.60957	1	MATR3
0.510753	0.231127	2.20983	0.0271167	(Intercept)	GAB1_4_143352158_143353094_1_GAB1_4_143352158_143353094_1	1	-3.60761	1	GAB1
-1.25276	0.566947	-2.20967	0.0271283	(Intercept)	RP11_624C23.1_8_24909893_24910427__1_RP11_624C23.1_8_24909893_24910427__1	1	-3.60718	1	RP11
1.25276	0.566947	2.20967	0.0271283	(Intercept)	CMIP_16_81648333_81648825_1_CMIP_16_81648333_81648825_1	1	-3.60718	1	CMIP
0.321165	0.145464	2.20786	0.0272538	(Intercept)	OSBP2_22_30897529_30898155_1_OSBP2_22_30897529_30898155_1	1	-3.60256	1	OSBP2
0.436855	0.197881	2.20767	0.0272673	(Intercept)	RASGEF1C_5_180148371_180148901__1_RASGEF1C_5_180148371_180148901__1	1	-3.60207	1	RASGEF1C
-0.374285	0.169578	-2.20715	0.0273036	(Intercept)	FRMD4A_10_13643706_13644082__1_FRMD4A_10_13643706_13644082__1	1	-3.60074	1	FRMD4A
1.25269	0.567629	2.20687	0.0273229	(Intercept)	GTDC1_2_144135473_144136031__1_GTDC1_2_144135473_144136031__1	1	-3.60003	1	GTDC1
0.342461	0.155191	2.20671	0.0273341	(Intercept)	MYO15B_17_75620477_75620946_1_MYO15B_17_75620477_75620946_1	1	-3.59962	1	MYO15B
0.345996	0.156833	2.20614	0.0273743	(Intercept)	CTDSPL2_15_44518092_44518626_1_CTDSPL2_15_44518092_44518626_1	1	-3.59815	1	CTDSPL2
0.289988	0.131497	2.20529	0.0274339	(Intercept)	MFSD11_17_76758126_76758648_1_MFSD11_17_76758126_76758648_1	1	-3.59598	1	MFSD11
-0.341956	0.155086	-2.20494	0.0274581	(Intercept)	PPM1H_12_62917725_62918199__1_PPM1H_12_62917725_62918199__1	1	-3.5951	1	PPM1H
-0.480973	0.21816	-2.20468	0.0274763	(Intercept)	RP1_34H18.1_12_77410385_77411717_1_RP1_34H18.1_12_77410385_77411717_1	1	-3.59443	1	RP1
-0.480973	0.21816	-2.20468	0.0274763	(Intercept)	SREBF2_22_41866065_41866635_1_SREBF2_22_41866065_41866635_1	1	-3.59443	1	SREBF2
-0.480883	0.218175	-2.20411	0.0275165	(Intercept)	CADM2_3_85923106_85923589_1_CADM2_3_85923106_85923589_1	1	-3.59297	1	CADM2
-0.502068	0.227872	-2.20329	0.0275744	(Intercept)	RP4_613B23.1_3_42647291_42647759__1_RP4_613B23.1_3_42647291_42647759__1	1	-3.59087	1	RP4
-0.152675	0.0693045	-2.20295	0.0275979	(Intercept)	REPS1_6_138916186_138916720__1_REPS1_6_138916186_138916720__1	1	-3.59001	1	REPS1
-0.271056	0.123043	-2.20293	0.0275995	(Intercept)	SYNPR_3_63484872_63485424_1_SYNPR_3_63484872_63485424_1	1	-3.58996	1	SYNPR
0.298046	0.135422	2.20086	0.0277458	(Intercept)	NEGR1_1_72076864_72077377__1_NEGR1_1_72076864_72077377__1	1	-3.58467	1	NEGR1
0.366592	0.166607	2.20034	0.0277831	(Intercept)	SCAP_3_47413694_47414067__1_SCAP_3_47413694_47414067__1	1	-3.58333	1	SCAP
-0.413845	0.188092	-2.20023	0.0277903	(Intercept)	GRM8_7_127231901_127232249__1_GRM8_7_127231901_127232249__1	1	-3.58307	1	GRM8
0.38141	0.173358	2.20013	0.0277974	(Intercept)	TENM2_5_167493500_167494700_1_TENM2_5_167493500_167494700_1	1	-3.58281	1	TENM2
0.397543	0.180717	2.1998	0.027821	(Intercept)	GSDMB_17_39915550_39916085__1_GSDMB_17_39915550_39916085__1	1	-3.58197	1	GSDMB
-0.3664	0.166608	-2.19918	0.0278654	(Intercept)	DTNB_2_25424637_25425171__1_DTNB_2_25424637_25425171__1	1	-3.58037	1	DTNB
0.366352	0.166594	2.19908	0.0278724	(Intercept)	KRR1_12_75509607_75510315__1_KRR1_12_75509607_75510315__1	1	-3.58012	1	KRR1
0.17971	0.081723	2.19901	0.0278771	(Intercept)	ELAC2_17_12992391_12992716__1_ELAC2_17_12992391_12992716__1	1	-3.57995	1	ELAC2
-0.832909	0.378785	-2.1989	0.0278854	(Intercept)	SPOCK1_5_137476976_137477294__1_SPOCK1_5_137476976_137477294__1	1	-3.57965	1	SPOCK1
0.832909	0.378785	2.1989	0.0278854	(Intercept)	MAGI2_7_78273507_78274203__1_MAGI2_7_78273507_78274203__1	1	-3.57965	1	MAGI2
0.832909	0.378785	2.1989	0.0278854	(Intercept)	UBL3_13_29827524_29827974__1_UBL3_13_29827524_29827974__1	1	-3.57965	1	UBL3
0.832909	0.378785	2.1989	0.0278854	(Intercept)	RSBN1_1_113802682_113803168__1_RSBN1_1_113802682_113803168__1	1	-3.57965	1	RSBN1
0.832909	0.378785	2.1989	0.0278854	(Intercept)	UNC5C_4_95387676_95388162__1_UNC5C_4_95387676_95388162__1	1	-3.57965	1	UNC5C
-0.93122	0.423669	-2.19799	0.0279499	(Intercept)	HIVEP3_1_41914452_41915070__1_HIVEP3_1_41914452_41915070__1	1	-3.57734	1	HIVEP3
-0.532966	0.242487	-2.19792	0.0279547	(Intercept)	KCNH1_1_210954704_210955238__1_KCNH1_1_210954704_210955238__1	1	-3.57717	1	KCNH1
0.120242	0.0547109	2.19777	0.0279657	(Intercept)	SORBS1_10_95311771_95312083__1_SORBS1_10_95311771_95312083__1	1	-3.57678	1	SORBS1
0.532805	0.242438	2.19769	0.0279709	(Intercept)	RPL31_2_101012154_101012653_1_RPL31_2_101012154_101012653_1	1	-3.57659	1	RPL31
0.532805	0.242438	2.19769	0.0279709	(Intercept)	KIAA1328_18_36924351_36924806_1_KIAA1328_18_36924351_36924806_1	1	-3.57659	1	KIAA1328
0.222179	0.101101	2.19759	0.027978	(Intercept)	RBFOX1_16_6840408_6840946_1_RBFOX1_16_6840408_6840946_1	1	-3.57634	1	RBFOX1
0.158638	0.0722538	2.19557	0.0281229	(Intercept)	CADPS_3_62496061_62496529__1_CADPS_3_62496061_62496529__1	1	-3.57117	1	CADPS
2.30259	1.04881	2.19543	0.0281328	(Intercept)	ROBO2_3_76100602_76101040_1_ROBO2_3_76100602_76101040_1	1	-3.57082	1	ROBO2
2.30259	1.04881	2.19543	0.0281328	(Intercept)	DPP6_7_154448432_154449812_1_DPP6_7_154448432_154449812_1	1	-3.57082	1	DPP6
2.30259	1.04881	2.19543	0.0281328	(Intercept)	GCFC2_2_75705664_75706378__1_GCFC2_2_75705664_75706378__1	1	-3.57082	1	GCFC2
2.30259	1.04881	2.19543	0.0281328	(Intercept)	RAD52_12_928619_929074__1_RAD52_12_928619_929074__1	1	-3.57082	1	RAD52
2.30259	1.04881	2.19543	0.0281328	(Intercept)	RPL18A_19_17861412_17863343_1_RPL18A_19_17861412_17863343_1	1	-3.57082	1	RPL18A
2.30259	1.04881	2.19543	0.0281328	(Intercept)	FAM155A_13_107495231_107496353__1_FAM155A_13_107495231_107496353__1	1	-3.57082	1	FAM155A
-2.30259	1.04881	-2.19543	0.0281328	(Intercept)	FAT3_11_92551387_92551844_1_FAT3_11_92551387_92551844_1	1	-3.57082	1	FAT3
-2.30259	1.04881	-2.19543	0.0281328	(Intercept)	FLG_AS1_1_152285089_152285665_1_FLG_AS1_1_152285089_152285665_1	1	-3.57082	1	FLG
-2.30259	1.04881	-2.19543	0.0281328	(Intercept)	GABRB1_4_47416519_47417014_1_GABRB1_4_47416519_47417014_1	1	-3.57082	1	GABRB1
-2.30259	1.04881	-2.19543	0.0281328	(Intercept)	CMC2_16_81005488_81005981__1_CMC2_16_81005488_81005981__1	1	-3.57082	1	CMC2
-2.30259	1.04881	-2.19543	0.0281328	(Intercept)	GRIA4_11_105688025_105688631_1_GRIA4_11_105688025_105688631_1	1	-3.57082	1	GRIA4
-2.30259	1.04881	-2.19543	0.0281328	(Intercept)	LSAMP_3_116916915_116917353__1_LSAMP_3_116916915_116917353__1	1	-3.57082	1	LSAMP
-0.410668	0.187075	-2.19521	0.0281486	(Intercept)	SLCO1C1_12_20739642_20740074_1_SLCO1C1_12_20739642_20740074_1	1	-3.57026	1	SLCO1C1
[truncated: 20,899 more rows]

## Sheet: Z93S_Sierra
Estimate	Std..Error	z.value	pval	Test	Peak	NumSamp	logP	padj	Gene
0.492393	0.03792	12.985	1.48785e-38	(Intercept)	ADGRL3_4_61814672_61815152_1_ADGRL3_4_61814672_61815152_1	1	-87.1009	3.38248e-34	ADGRL3
1.89606	0.173996	10.8971	1.1893e-27	(Intercept)	ARL17B_17_46277666_46278068__1_ARL17B_17_46277666_46278068__1	1	-61.9964	2.7028e-23	ARL17B
2.52068	0.259837	9.701	2.9857e-22	(Intercept)	ARL17B_17_46279411_46280017__1_ARL17B_17_46279411_46280017__1	1	-49.563	6.78442e-18	ARL17B
2.59677	0.298953	8.68622	3.74706e-18	(Intercept)	ARL17B_17_46280569_46281043__1_ARL17B_17_46280569_46281043__1	1	-40.1256	8.51219e-14	ARL17B
1.41206	0.16113	8.7635	1.89288e-18	(Intercept)	ARL17B_17_46285031_46285751__1_ARL17B_17_46285031_46285751__1	1	-40.8084	4.30023e-14	ARL17B
1.91927	0.228222	8.40967	4.11156e-17	(Intercept)	ATXN1_6_16682130_16682716__1_ATXN1_6_16682130_16682716__1	1	-37.7301	9.33899e-13	ATXN1
0.554665	0.0641103	8.65172	5.07268e-18	(Intercept)	BLCAP_20_37517371_37517870__1_BLCAP_20_37517371_37517870__1	1	-39.8227	1.15231e-13	BLCAP
-1.81058	0.136963	-13.2195	6.7727e-40	(Intercept)	CBWD5_9_65671963_65672505_1_CBWD5_9_65671963_65672505_1	1	-90.1905	1.53977e-35	CBWD5
3.30878	0.225749	14.6569	1.21716e-48	(Intercept)	CSMD1_8_4595290_4595776__1_CSMD1_8_4595290_4595776__1	1	-110.328	2.76745e-44	CSMD1
-1.46823	0.164782	-8.91016	5.09577e-19	(Intercept)	DLG2_11_83498752_83499222__1_DLG2_11_83498752_83499222__1	1	-42.1207	1.15771e-14	DLG2
-0.696423	0.074374	-9.36379	7.69288e-21	(Intercept)	FAM153A_5_177710952_177711696__1_FAM153A_5_177710952_177711696__1	1	-46.314	1.7479e-16	FAM153A
0.609598	0.0549401	11.0957	1.31656e-28	(Intercept)	FAM153A_5_177781870_177782368__1_FAM153A_5_177781870_177782368__1	1	-64.1974	2.99214e-24	FAM153A
-1.07105	0.110502	-9.69254	3.24365e-22	(Intercept)	FGF14_13_101976080_101976626__1_FGF14_13_101976080_101976626__1	1	-49.4802	7.37023e-18	FGF14
2.2675	0.185712	12.2098	2.75657e-34	(Intercept)	INPP5F_10_119828250_119828713_1_INPP5F_10_119828250_119828713_1	1	-77.2739	6.26652e-30	INPP5F
-1.64533	0.192841	-8.53206	1.43761e-17	(Intercept)	KANSL1_17_46092705_46093155__1_KANSL1_17_46092705_46093155__1	1	-38.781	3.26553e-13	KANSL1
1.08535	0.081318	13.347	1.23328e-40	(Intercept)	KANSL1_17_46135556_46136276__1_KANSL1_17_46135556_46136276__1	1	-91.8937	2.80399e-36	KANSL1
-0.855631	0.10242	-8.35412	6.59213e-17	(Intercept)	KCNIP4_4_21112828_21113300__1_KCNIP4_4_21112828_21113300__1	1	-37.2581	1.49727e-12	KCNIP4
-1.74376	0.110618	-15.7638	5.52053e-56	(Intercept)	LRRC37A2_17_46543299_46543851_1_LRRC37A2_17_46543299_46543851_1	1	-127.236	1.25537e-51	LRRC37A2
-5.14681	0.0844943	-60.9131	0	(Intercept)	MEG3_14_100846178_100847480_1_MEG3_14_100846178_100847480_1	1	-1859.54	0	MEG3
-6.67113	0.250749	-26.6048	5.96815e-156	(Intercept)	MEG3_14_100848993_100849935_1_MEG3_14_100848993_100849935_1	1	-357.417	1.35734e-151	MEG3
-0.922092	0.0221772	-41.5784	0	(Intercept)	NSFL1C_20_1447436_1447883__1_NSFL1C_20_1447436_1447883__1	1	-868.336	0	NSFL1C
-1.3218	0.0880151	-15.0179	5.60657e-51	(Intercept)	PDE5A_4_119547120_119547553__1_PDE5A_4_119547120_119547553__1	1	-115.708	1.27488e-46	PDE5A
2.49888	0.301293	8.29385	1.09638e-16	(Intercept)	PEX5L_3_180030921_180031363__1_PEX5L_3_180030921_180031363__1	1	-36.7493	2.49011e-12	PEX5L
-1.12819	0.109594	-10.2943	7.47473e-25	(Intercept)	PLD3_19_40377931_40378615_1_PLD3_19_40377931_40378615_1	1	-55.5531	1.69863e-20	PLD3
-0.888944	0.0889699	-9.99151	1.66035e-23	(Intercept)	RBFOX1_16_7065536_7066064_1_RBFOX1_16_7065536_7066064_1	1	-52.4524	3.77298e-19	RBFOX1
-2.45884	0.164766	-14.9232	2.32792e-50	(Intercept)	RP11_156P1.2_17_47032775_47033273_1_RP11_156P1.2_17_47032775_47033273_1	1	-114.284	5.29322e-46	RP11
5.75753	0.216536	26.5893	9.03236e-156	(Intercept)	RP11_701H24.9_15_24994719_24995457_1_RP11_701H24.9_15_24994719_24995457_1	1	-357.002	2.05414e-151	RP11
5.23585	0.461177	11.3532	7.14789e-30	(Intercept)	RP11_701H24.9_15_24998801_25000276_1_RP11_701H24.9_15_24998801_25000276_1	1	-67.1107	1.62464e-25	RP11
0.693197	0.00895344	77.4224	0	(Intercept)	SLC38A11_2_164948893_164949325__1_SLC38A11_2_164948893_164949325__1	1	-3001.69	0	SLC38A11
-1.10327	0.0982331	-11.2312	2.86694e-29	(Intercept)	SLC6A1_AS1_3_11011733_11012034__1_SLC6A1_AS1_3_11011733_11012034__1	1	-65.7217	6.51597e-25	SLC6A1
0.592126	0.066127	8.95436	3.417e-19	(Intercept)	SULT1A1_16_28605574_28606199__1_SULT1A1_16_28605574_28606199__1	1	-42.5204	7.76343e-15	SULT1A1
-0.878083	0.0758526	-11.5762	5.44223e-31	(Intercept)	SYNGR1_22_39385157_39385588_1_SYNGR1_22_39385157_39385588_1	1	-69.6859	1.23702e-26	SYNGR1
0.835965	0.0505777	16.5283	2.29344e-61	(Intercept)	TRIM9_14_50988563_50989028__1_TRIM9_14_50988563_50989028__1	1	-139.628	5.21552e-57	TRIM9
4.72529	0.110913	42.6036	0	(Intercept)	ZDBF2_2_206314000_206314427_1_ZDBF2_2_206314000_206314427_1	1	-911.512	0	ZDBF2
0.7537	0.0635825	11.8539	2.05415e-32	(Intercept)	ZDHHC11B_5_762792_763242__1_ZDHHC11B_5_762792_763242__1	1	-72.9629	4.66928e-28	ZDHHC11B
-0.863143	0.0717731	-12.026	2.59445e-33	(Intercept)	ZNF83_19_52612342_52612828__1_ZNF83_19_52612342_52612828__1	1	-75.0319	5.8977e-29	ZNF83
2.98305	0.361255	8.25745	1.48823e-16	(Intercept)	ARL17B_17_46278356_46278872__1_ARL17B_17_46278356_46278872__1	1	-36.4438	3.37991e-12	ARL17B
-0.86293	0.104935	-8.22351	1.97628e-16	(Intercept)	ZNF83_19_52618252_52619008__1_ZNF83_19_52618252_52619008__1	1	-36.1601	4.48813e-12	ZNF83
1.08106	0.132763	8.1428	3.86249e-16	(Intercept)	HLA_A_6_29945257_29945884_1_HLA_A_6_29945257_29945884_1	1	-35.49	8.77133e-12	HLA
-0.874213	0.108384	-8.06588	7.27088e-16	(Intercept)	CD151_11_838340_838889_1_CD151_11_838340_838889_1	1	-34.8575	1.65107e-11	CD151
-0.840805	0.104681	-8.03204	9.58623e-16	(Intercept)	OPCML_11_132832175_132832683__1_OPCML_11_132832175_132832683__1	1	-34.581	2.17665e-11	OPCML
1.51723	0.188891	8.03229	9.56707e-16	(Intercept)	WRB_21_39397236_39397872_1_WRB_21_39397236_39397872_1	1	-34.583	2.17239e-11	WRB
1.68071	0.209671	8.01595	1.09288e-15	(Intercept)	KANSL1_17_46145534_46146542__1_KANSL1_17_46145534_46146542__1	1	-34.45	2.48139e-11	KANSL1
-1.73414	0.216645	-8.0045	1.19955e-15	(Intercept)	SRSF4_1_29178160_29179395__1_SRSF4_1_29178160_29179395__1	1	-34.3568	2.72345e-11	SRSF4
0.522983	0.0657729	7.95135	1.84496e-15	(Intercept)	PLCH2_1_2505057_2505530_1_PLCH2_1_2505057_2505530_1	1	-33.9263	4.18861e-11	PLCH2
1.07126	0.135797	7.88869	3.05386e-15	(Intercept)	LHFP_13_39495709_39496285__1_LHFP_13_39495709_39496285__1	1	-33.4224	6.93256e-11	LHFP
-1.81423	0.229917	-7.89081	3.00243e-15	(Intercept)	TIMM44_19_7926718_7927073__1_TIMM44_19_7926718_7927073__1	1	-33.4394	6.81612e-11	TIMM44
3.17112	0.406058	7.80953	5.73994e-15	(Intercept)	UQCRB_8_96230849_96235580__1_UQCRB_8_96230849_96235580__1	1	-32.7913	1.30297e-10	UQCRB
0.0782146	0.0100648	7.77111	7.77994e-15	(Intercept)	MALAT1_11_65501522_65502016_1_MALAT1_11_65501522_65502016_1	1	-32.4872	1.76597e-10	MALAT1
1.18563	0.154142	7.69182	1.45054e-14	(Intercept)	CECR7_22_17045428_17045878_1_CECR7_22_17045428_17045878_1	1	-31.8643	3.29245e-10	CECR7
0.721646	0.0938997	7.68529	1.52653e-14	(Intercept)	CSMD1_8_4138065_4138719__1_CSMD1_8_4138065_4138719__1	1	-31.8132	3.46477e-10	CSMD1
0.765209	0.0998462	7.66388	1.80401e-14	(Intercept)	KANSL1_17_46158107_46159235__1_KANSL1_17_46158107_46159235__1	1	-31.6462	4.09438e-10	KANSL1
1.48336	0.195828	7.57483	3.59591e-14	(Intercept)	TENM2_5_167599645_167600239_1_TENM2_5_167599645_167600239_1	1	-30.9564	8.16092e-10	TENM2
1.3665	0.18181	7.51612	5.64251e-14	(Intercept)	KANSL1_17_46148508_46149090__1_KANSL1_17_46148508_46149090__1	1	-30.5059	1.28051e-09	KANSL1
0.37237	0.0500606	7.43839	1.01922e-13	(Intercept)	SYT1_12_78977896_79292052_1_SYT1_12_78977896_79292052_1	1	-29.9146	2.31293e-09	SYT1
0.865331	0.116731	7.41302	1.23456e-13	(Intercept)	LINC00657_20_36045622_36045891__1_LINC00657_20_36045622_36045891__1	1	-29.7229	2.80146e-09	LINC00657
2.33814	0.315671	7.40689	1.293e-13	(Intercept)	RPN1_3_128670983_128671649__1_RPN1_3_128670983_128671649__1	1	-29.6766	2.93395e-09	RPN1
-0.86647	0.117169	-7.39504	1.41362e-13	(Intercept)	N4BP2L2_13_32516817_32517339__1_N4BP2L2_13_32516817_32517339__1	1	-29.5875	3.2075e-09	N4BP2L2
0.724332	0.0982177	7.37476	1.64639e-13	(Intercept)	MAPT_17_46014236_46015040_1_MAPT_17_46014236_46015040_1	1	-29.435	3.73549e-09	MAPT
-1.09288	0.150797	-7.24736	4.24974e-13	(Intercept)	CTNND2_5_11288252_11288822__1_CTNND2_5_11288252_11288822__1	1	-28.4867	9.64181e-09	CTNND2
-1.17706	0.163482	-7.19994	6.02385e-13	(Intercept)	PEX5L_3_180018802_180019366__1_PEX5L_3_180018802_180019366__1	1	-28.1379	1.36663e-08	PEX5L
1.34354	0.187119	7.18013	6.96475e-13	(Intercept)	RPS23_5_82273358_82273601__1_RPS23_5_82273358_82273601__1	1	-27.9927	1.58002e-08	RPS23
0.386037	0.0539678	7.15309	8.48436e-13	(Intercept)	HMGN1_21_39342315_39342626__1_HMGN1_21_39342315_39342626__1	1	-27.7954	1.92468e-08	HMGN1
-1.42563	0.200013	-7.12771	1.0205e-12	(Intercept)	RP1_34H18.1_12_77506217_77506649_1_RP1_34H18.1_12_77506217_77506649_1	1	-27.6107	2.31491e-08	RP1
2.47531	0.34754	7.12238	1.06076e-12	(Intercept)	ZNF331_19_53539478_53539988_1_ZNF331_19_53539478_53539988_1	1	-27.572	2.40613e-08	ZNF331
-0.891894	0.125559	-7.10337	1.21753e-12	(Intercept)	PPP1R9A_7_95209840_95210482_1_PPP1R9A_7_95209840_95210482_1	1	-27.4342	2.76161e-08	PPP1R9A
-0.376876	0.0534497	-7.05105	1.77568e-12	(Intercept)	PXK_3_58425633_58426041_1_PXK_3_58425633_58426041_1	1	-27.0568	4.02742e-08	PXK
1.15661	0.164102	7.0481	1.81372e-12	(Intercept)	RBFOX3_17_79284464_79285082__1_RBFOX3_17_79284464_79285082__1	1	-27.0356	4.11352e-08	RBFOX3
-0.860157	0.122584	-7.01688	2.26885e-12	(Intercept)	GABPB1_AS1_15_50369008_50370316_1_GABPB1_AS1_15_50369008_50370316_1	1	-26.8117	5.14552e-08	GABPB1
-0.710309	0.101431	-7.00288	2.50753e-12	(Intercept)	SLC24A2_9_19509712_19510204__1_SLC24A2_9_19509712_19510204__1	1	-26.7117	5.68659e-08	SLC24A2
2.71753	0.390245	6.96365	3.31567e-12	(Intercept)	ARL17B_17_46289261_46289837__1_ARL17B_17_46289261_46289837__1	1	-26.4324	7.51894e-08	ARL17B
-0.820722	0.118388	-6.93248	4.13538e-12	(Intercept)	ERBB4_2_212395595_212396111__1_ERBB4_2_212395595_212396111__1	1	-26.2114	9.37739e-08	ERBB4
-1.06824	0.154906	-6.89608	5.34585e-12	(Intercept)	RBFOX1_16_7238955_7239794_1_RBFOX1_16_7238955_7239794_1	1	-25.9547	1.21217e-07	RBFOX1
1.81195	0.263182	6.88477	5.78794e-12	(Intercept)	AP000304.12_21_33592047_33592653__1_AP000304.12_21_33592047_33592653__1	1	-25.8752	1.31236e-07	AP000304.12
0.588722	0.0856482	6.87372	6.2548e-12	(Intercept)	KANSL1_17_46163736_46164305__1_KANSL1_17_46163736_46164305__1	1	-25.7977	1.41815e-07	KANSL1
0.789487	0.114929	6.86936	6.44923e-12	(Intercept)	SPTBN4_19_40540415_40540823_1_SPTBN4_19_40540415_40540823_1	1	-25.7671	1.46217e-07	SPTBN4
1.33189	0.1957	6.80576	1.00514e-11	(Intercept)	RP11_190A12.8_1_159867200_159867685_1_RP11_190A12.8_1_159867200_159867685_1	1	-25.3233	2.27875e-07	RP11
0.791439	0.116343	6.80266	1.02705e-11	(Intercept)	TRIM2_4_153278911_153279637_1_TRIM2_4_153278911_153279637_1	1	-25.3017	2.32832e-07	TRIM2
-0.740786	0.109096	-6.79024	1.11944e-11	(Intercept)	CSMD1_8_4143349_4143823__1_CSMD1_8_4143349_4143823__1	1	-25.2156	2.53765e-07	CSMD1
-0.724502	0.10716	-6.76095	1.37094e-11	(Intercept)	GABPB1_AS1_15_50367618_50368332_1_GABPB1_AS1_15_50367618_50368332_1	1	-25.0129	3.10765e-07	GABPB1
-2.34645	0.348985	-6.72364	1.77241e-11	(Intercept)	SVIL_10_29482027_29482483__1_SVIL_10_29482027_29482483__1	1	-24.7561	4.01753e-07	SVIL
-3.40943	0.508173	-6.7092	1.95695e-11	(Intercept)	GRB10_7_50590063_50590381__1_GRB10_7_50590063_50590381__1	1	-24.6571	4.43562e-07	GRB10
1.10153	0.16429	6.70482	2.01653e-11	(Intercept)	KANSL1_17_46136950_46137856__1_KANSL1_17_46136950_46137856__1	1	-24.6271	4.57046e-07	KANSL1
2.4638	0.368353	6.68869	2.25174e-11	(Intercept)	LRRC7_1_69747408_69747816_1_LRRC7_1_69747408_69747816_1	1	-24.5167	5.10334e-07	LRRC7
1.9784	0.295835	6.68752	2.26982e-11	(Intercept)	SUMF1_3_4369042_4369512__1_SUMF1_3_4369042_4369512__1	1	-24.5087	5.1441e-07	SUMF1
2.81302	0.420795	6.68502	2.30899e-11	(Intercept)	SNTG1_8_50285391_50285841_1_SNTG1_8_50285391_50285841_1	1	-24.4916	5.23263e-07	SNTG1
-0.772101	0.11561	-6.6785	2.41397e-11	(Intercept)	FAM153B_5_176068352_176068897_1_FAM153B_5_176068352_176068897_1	1	-24.4472	5.4703e-07	FAM153B
-0.708463	0.106535	-6.65008	2.92932e-11	(Intercept)	ADARB2_10_1580468_1580986__1_ADARB2_10_1580468_1580986__1	1	-24.2537	6.63784e-07	ADARB2
2.31363	0.349428	6.6212	3.5629e-11	(Intercept)	KANSL1_17_46146819_46147377__1_KANSL1_17_46146819_46147377__1	1	-24.0579	8.07318e-07	KANSL1
-1.37468	0.207715	-6.61813	3.63772e-11	(Intercept)	HRAT92_7_524792_525232_1_HRAT92_7_524792_525232_1	1	-24.0371	8.24234e-07	HRAT92
2.01763	0.30577	6.59854	4.15218e-11	(Intercept)	PPFIA2_12_81630815_81631565__1_PPFIA2_12_81630815_81631565__1	1	-23.9048	9.40758e-07	PPFIA2
-0.442699	0.0693828	-6.38053	1.76474e-10	(Intercept)	CELF2_10_11125007_11125475_1_CELF2_10_11125007_11125475_1	1	-22.4578	3.9982e-06	CELF2
-2.68558	0.421936	-6.36489	1.95433e-10	(Intercept)	GRB10_7_50593949_50594441__1_GRB10_7_50593949_50594441__1	1	-22.3558	4.42753e-06	GRB10
-0.585571	0.0926512	-6.32017	2.61281e-10	(Intercept)	DPY19L1_7_34928876_34929277__1_DPY19L1_7_34928876_34929277__1	1	-22.0654	5.91906e-06	DPY19L1
-0.829283	0.131796	-6.29217	3.13058e-10	(Intercept)	ATG14_14_55395296_55395880__1_ATG14_14_55395296_55395880__1	1	-21.8846	7.0917e-06	ATG14
-1.75765	0.279518	-6.28814	3.21302e-10	(Intercept)	MAGI2_7_79327798_79328284__1_MAGI2_7_79327798_79328284__1	1	-21.8586	7.27814e-06	MAGI2
1.33136	0.212505	6.26507	3.72651e-10	(Intercept)	CPEB3_10_92203511_92204009__1_CPEB3_10_92203511_92204009__1	1	-21.7104	8.44091e-06	CPEB3
1.30525	0.209253	6.23763	4.4426e-10	(Intercept)	KANSL1_17_46144386_46145616__1_KANSL1_17_46144386_46145616__1	1	-21.5346	1.00625e-05	KANSL1
0.685348	0.110139	6.22258	4.89032e-10	(Intercept)	FAM155A_13_107576317_107576791__1_FAM155A_13_107576317_107576791__1	1	-21.4386	1.10761e-05	FAM155A
-4.41257	0.711327	-6.2033	5.52919e-10	(Intercept)	SLC44A1_9_105351123_105351795_1_SLC44A1_9_105351123_105351795_1	1	-21.3158	1.25225e-05	SLC44A1
-1.10025	0.177384	-6.20263	5.55257e-10	(Intercept)	DCLK1_13_35864638_35865112__1_DCLK1_13_35864638_35865112__1	1	-21.3116	1.25749e-05	DCLK1
-0.472036	0.0764703	-6.1728	6.70916e-10	(Intercept)	NRXN3_14_79017766_79018361_1_NRXN3_14_79017766_79018361_1	1	-21.1224	1.51936e-05	NRXN3
-2.29001	0.371023	-6.17214	6.73726e-10	(Intercept)	PTPRD_9_8325018_8325534__1_PTPRD_9_8325018_8325534__1	1	-21.1182	1.52565e-05	PTPRD
3.14809	0.510317	6.16889	6.8771e-10	(Intercept)	CROCC_1_16905139_16905361_1_CROCC_1_16905139_16905361_1	1	-21.0977	1.55725e-05	CROCC
0.619402	0.101085	6.12752	8.92593e-10	(Intercept)	CHSY3_5_130023692_130024183_1_CHSY3_5_130023692_130024183_1	1	-20.8369	2.0211e-05	CHSY3
-3.58368	0.585367	-6.1221	9.23497e-10	(Intercept)	RP11_649G15.2_8_106578998_106579435__1_RP11_649G15.2_8_106578998_106579435__1	1	-20.8029	2.09098e-05	RP11
1.19262	0.19546	6.10159	1.05016e-09	(Intercept)	KCNK9_8_139600838_139601209__1_KCNK9_8_139600838_139601209__1	1	-20.6743	2.37768e-05	KCNK9
-0.610414	0.100276	-6.08732	1.14816e-09	(Intercept)	ADGRB3_6_68675926_68676424_1_ADGRB3_6_68675926_68676424_1	1	-20.5851	2.59944e-05	ADGRB3
0.824948	0.135765	6.07628	1.23006e-09	(Intercept)	KCNIP4_4_21452804_21453464__1_KCNIP4_4_21452804_21453464__1	1	-20.5162	2.78474e-05	KCNIP4
-0.588385	0.0971032	-6.05938	1.36649e-09	(Intercept)	REEP1_2_86213993_86214309__1_REEP1_2_86213993_86214309__1	1	-20.411	3.09346e-05	REEP1
-1.0192	0.168384	-6.05283	1.42324e-09	(Intercept)	CHPT1_12_101726405_101728378_1_CHPT1_12_101726405_101728378_1	1	-20.3703	3.22179e-05	CHPT1
-0.755	0.125031	-6.03851	1.55543e-09	(Intercept)	ANKRD36_2_97215465_97216035_1_ANKRD36_2_97215465_97216035_1	1	-20.2815	3.52088e-05	ANKRD36
-0.510778	0.0847744	-6.02515	1.68957e-09	(Intercept)	LRP1B_2_141713006_141713582__1_LRP1B_2_141713006_141713582__1	1	-20.1988	3.82435e-05	LRP1B
-0.52795	0.0876437	-6.02382	1.70347e-09	(Intercept)	OPCML_11_132513138_132514398__1_OPCML_11_132513138_132514398__1	1	-20.1906	3.85563e-05	OPCML
0.756652	0.126328	5.98956	2.10409e-09	(Intercept)	PLK5_19_1534980_1535456_1_PLK5_19_1534980_1535456_1	1	-19.9794	4.7622e-05	PLK5
0.781641	0.130872	5.97257	2.33541e-09	(Intercept)	CCM2_7_45075992_45076469_1_CCM2_7_45075992_45076469_1	1	-19.8751	5.2855e-05	CCM2
0.909613	0.152896	5.94921	2.69434e-09	(Intercept)	GRIA1_5_153783969_153784429_1_GRIA1_5_153783969_153784429_1	1	-19.7321	6.09757e-05	GRIA1
1.84583	0.31063	5.9422	2.81228e-09	(Intercept)	RP11_649G15.2_8_106616256_106616484__1_RP11_649G15.2_8_106616256_106616484__1	1	-19.6893	6.36418e-05	RP11
-1.71722	0.290201	-5.91734	3.27181e-09	(Intercept)	QDPR_4_17505257_17505695__1_QDPR_4_17505257_17505695__1	1	-19.5379	7.40377e-05	QDPR
0.660398	0.11169	5.91278	3.3639e-09	(Intercept)	ERBB4_2_212341276_212341894__1_ERBB4_2_212341276_212341894__1	1	-19.5102	7.61184e-05	ERBB4
-1.08179	0.182997	-5.91151	3.3899e-09	(Intercept)	INPP4A_2_98446429_98446897_1_INPP4A_2_98446429_98446897_1	1	-19.5025	7.67032e-05	INPP4A
1.76547	0.300074	5.88346	4.01774e-09	(Intercept)	MAK_6_10806501_10807017__1_MAK_6_10806501_10807017__1	1	-19.3325	9.09054e-05	MAK
-0.819026	0.139436	-5.87386	4.25756e-09	(Intercept)	FAM153A_5_177721656_177722118__1_FAM153A_5_177721656_177722118__1	1	-19.2746	9.63273e-05	FAM153A
0.82825	0.141101	5.86992	4.36003e-09	(Intercept)	KANSL1_17_46150097_46150703__1_KANSL1_17_46150097_46150703__1	1	-19.2508	9.86413e-05	KANSL1
-1.07332	0.183118	-5.86138	4.59041e-09	(Intercept)	GABPB1_AS1_15_50355379_50356408_1_GABPB1_AS1_15_50355379_50356408_1	1	-19.1993	0.000103849	GABPB1
1.25293	0.214291	5.84687	5.00916e-09	(Intercept)	FRMD4A_10_14202751_14203243__1_FRMD4A_10_14202751_14203243__1	1	-19.112	0.000113317	FRMD4A
-0.568151	0.0972009	-5.84512	5.06193e-09	(Intercept)	NEAT1_11_65439196_65439736_1_NEAT1_11_65439196_65439736_1	1	-19.1015	0.000114506	NEAT1
1.80566	0.311529	5.79613	6.78646e-09	(Intercept)	TULP4_6_158331724_158332204_1_TULP4_6_158331724_158332204_1	1	-18.8083	0.00015351	TULP4
2.05127	0.354114	5.79268	6.9271e-09	(Intercept)	SLC25A23_19_6436079_6436393__1_SLC25A23_19_6436079_6436393__1	1	-18.7878	0.000156684	SLC25A23
0.700333	0.121797	5.75001	8.92387e-09	(Intercept)	FRMD4A_10_13955086_13955595__1_FRMD4A_10_13955086_13955595__1	1	-18.5345	0.00020184	FRMD4A
1.53617	0.267353	5.74584	9.14683e-09	(Intercept)	SLC1A4_2_65022452_65022878_1_SLC1A4_2_65022452_65022878_1	1	-18.5099	0.000206874	SLC1A4
-1.46246	0.254608	-5.74397	9.24797e-09	(Intercept)	CDH12_5_22739300_22739749__1_CDH12_5_22739300_22739749__1	1	-18.4989	0.000209152	CDH12
-0.875785	0.153703	-5.69791	1.21283e-08	(Intercept)	RGS7_1_241206740_241207814__1_RGS7_1_241206740_241207814__1	1	-18.2277	0.000274282	RGS7
0.908597	0.160091	5.67552	1.38271e-08	(Intercept)	CTNNA2_2_80105238_80105784_1_CTNNA2_2_80105238_80105784_1	1	-18.0966	0.000312685	CTNNA2
0.891108	0.158027	5.63896	1.71079e-08	(Intercept)	KIAA0513_16_85035419_85036061_1_KIAA0513_16_85035419_85036061_1	1	-17.8837	0.00038686	KIAA0513
-1.22594	0.218532	-5.60986	2.02489e-08	(Intercept)	INPP1_2_190366541_190367009_1_INPP1_2_190366541_190367009_1	1	-17.7152	0.000457869	INPP1
1.39872	0.24966	5.60249	2.113e-08	(Intercept)	C9orf72_9_27568798_27569301__1_C9orf72_9_27568798_27569301__1	1	-17.6726	0.00047777	C9orf72
0.629749	0.112406	5.60246	2.11335e-08	(Intercept)	FAM66A_8_12380846_12381494_1_FAM66A_8_12380846_12381494_1	1	-17.6724	0.000477829	FAM66A
-0.854355	0.154128	-5.54314	2.97095e-08	(Intercept)	ZDHHC21_9_14639881_14662324__1_ZDHHC21_9_14639881_14662324__1	1	-17.3318	0.000671702	ZDHHC21
-2.83405	0.514689	-5.50634	3.66365e-08	(Intercept)	CDH10_5_24574646_24575126__1_CDH10_5_24574646_24575126__1	1	-17.1222	0.000828278	CDH10
-1.79176	0.325669	-5.50177	3.75991e-08	(Intercept)	JAK2_9_5015467_5015911_1_JAK2_9_5015467_5015911_1	1	-17.0963	0.000850002	JAK2
-0.715457	0.130055	-5.5012	3.77204e-08	(Intercept)	MAP2K4_17_12111984_12112517_1_MAP2K4_17_12111984_12112517_1	1	-17.0931	0.000852708	MAP2K4
-0.94554	0.17189	-5.50084	3.77991e-08	(Intercept)	RGMB_5_98796079_98796433_1_RGMB_5_98796079_98796433_1	1	-17.091	0.000854448	RGMB
-0.461761	0.084137	-5.4882	4.06051e-08	(Intercept)	ABHD2_15_89182917_89183403_1_ABHD2_15_89182917_89183403_1	1	-17.0194	0.000917838	ABHD2
-0.374906	0.0686383	-5.46205	4.7066e-08	(Intercept)	GRIK2_6_102022784_102023434_1_GRIK2_6_102022784_102023434_1	1	-16.8717	0.00106383	GRIK2
1.23533	0.22721	5.43695	5.42009e-08	(Intercept)	PLPP4_10_120536220_120536730_1_PLPP4_10_120536220_120536730_1	1	-16.7306	0.00122505	PLPP4
-0.64204	0.118723	-5.40787	6.37789e-08	(Intercept)	SNX19_11_130891752_130892508__1_SNX19_11_130891752_130892508__1	1	-16.5678	0.00144147	SNX19
-1.0599	0.196176	-5.40279	6.56122e-08	(Intercept)	TPM2_9_35682870_35683353__1_TPM2_9_35682870_35683353__1	1	-16.5395	0.00148284	TPM2
-0.821566	0.152381	-5.39152	6.98624e-08	(Intercept)	PI4KA_22_20737606_20738161__1_PI4KA_22_20737606_20738161__1	1	-16.4767	0.00157882	PI4KA
0.841616	0.156188	5.38848	7.1055e-08	(Intercept)	SLC44A5_1_75203906_75204449__1_SLC44A5_1_75203906_75204449__1	1	-16.4598	0.0016057	SLC44A5
-1.348	0.250959	-5.37138	7.81371e-08	(Intercept)	KANSL1_17_46041857_46042403__1_KANSL1_17_46041857_46042403__1	1	-16.3648	0.00176566	KANSL1
0.474167	0.088744	5.34309	9.13778e-08	(Intercept)	RBFOX1_16_7057529_7058047_1_RBFOX1_16_7057529_7058047_1	1	-16.2083	0.00206477	RBFOX1
-0.593218	0.111128	-5.33814	9.3907e-08	(Intercept)	MAP2K5_15_67758975_67759647_1_MAP2K5_15_67758975_67759647_1	1	-16.181	0.00212183	MAP2K5
-1.15637	0.216671	-5.337	9.44996e-08	(Intercept)	KANSL1_17_46114871_46115609__1_KANSL1_17_46114871_46115609__1	1	-16.1747	0.00213512	KANSL1
-0.957386	0.179418	-5.33607	9.49842e-08	(Intercept)	ADGRB3_6_68703091_68703685_1_ADGRB3_6_68703091_68703685_1	1	-16.1696	0.00214598	ADGRB3
-0.825579	0.15481	-5.33286	9.66772e-08	(Intercept)	ARHGAP44_17_12959750_12960260_1_ARHGAP44_17_12959750_12960260_1	1	-16.1519	0.00218413	ARHGAP44
0.760975	0.143109	5.31744	1.05239e-07	(Intercept)	SLC25A36_3_140968325_140968825_1_SLC25A36_3_140968325_140968825_1	1	-16.067	0.00237745	SLC25A36
0.839676	0.15809	5.31139	1.0879e-07	(Intercept)	MAGI2_7_78407601_78408129__1_MAGI2_7_78407601_78408129__1	1	-16.0338	0.00245756	MAGI2
2.72458	0.516133	5.27883	1.3001e-07	(Intercept)	SPOCK3_4_167193913_167194705__1_SPOCK3_4_167193913_167194705__1	1	-15.8557	0.0029368	SPOCK3
0.497764	0.0945344	5.26543	1.39862e-07	(Intercept)	LHFP_13_39567027_39567495__1_LHFP_13_39567027_39567495__1	1	-15.7826	0.00315919	LHFP
1.65829	0.314953	5.2652	1.40033e-07	(Intercept)	KSR2_12_117595330_117595810__1_KSR2_12_117595330_117595810__1	1	-15.7814	0.00316293	KSR2
-0.739644	0.1413	-5.23458	1.65363e-07	(Intercept)	KANSL1_17_46089382_46089871__1_KANSL1_17_46089382_46089871__1	1	-15.6151	0.00373489	KANSL1
-3.73765	0.715465	-5.22409	1.75017e-07	(Intercept)	GRB10_7_50777568_50777982__1_GRB10_7_50777568_50777982__1	1	-15.5584	0.00395275	GRB10
0.822209	0.157763	5.21166	1.87159e-07	(Intercept)	ARL17B_17_46274784_46275407__1_ARL17B_17_46274784_46275407__1	1	-15.4913	0.00422679	ARL17B
3.71378	0.71495	5.19446	2.0531e-07	(Intercept)	ARL17B_17_46286173_46286761__1_ARL17B_17_46286173_46286761__1	1	-15.3987	0.00463652	ARL17B
0.944536	0.181852	5.19398	2.05849e-07	(Intercept)	AATK_17_81155566_81156370__1_AATK_17_81155566_81156370__1	1	-15.3961	0.00464848	AATK
2.08312	0.401094	5.19358	2.06286e-07	(Intercept)	CNTNAP3B_9_41934580_41935300__1_CNTNAP3B_9_41934580_41935300__1	1	-15.394	0.00465814	CNTNAP3B
0.836921	0.161406	5.18518	2.15812e-07	(Intercept)	CADPS_3_62412141_62412597__1_CADPS_3_62412141_62412597__1	1	-15.3489	0.00487303	CADPS
-1.69645	0.327987	-5.1723	2.3123e-07	(Intercept)	MEST_7_130500639_130501060_1_MEST_7_130500639_130501060_1	1	-15.2799	0.00522095	MEST
-0.70905	0.137107	-5.17149	2.32229e-07	(Intercept)	CAMK2B_7_44222412_44222940__1_CAMK2B_7_44222412_44222940__1	1	-15.2755	0.00524326	CAMK2B
-0.258013	0.0499545	-5.16496	2.40494e-07	(Intercept)	SRGAP3_3_9033414_9033910__1_SRGAP3_3_9033414_9033910__1	1	-15.2406	0.00542963	SRGAP3
1.62597	0.315795	5.1488	2.6216e-07	(Intercept)	ARL17B_17_46278094_46278334__1_ARL17B_17_46278094_46278334__1	1	-15.1543	0.00591853	ARL17B
-0.557641	0.108338	-5.14721	2.64391e-07	(Intercept)	CACNB2_10_18522335_18522959_1_CACNB2_10_18522335_18522959_1	1	-15.1458	0.00596863	CACNB2
0.58709	0.114074	5.14658	2.65277e-07	(Intercept)	MZT2A_2_131483889_131492359__1_MZT2A_2_131483889_131492359__1	1	-15.1425	0.00598837	MZT2A
1.06563	0.207467	5.13638	2.80083e-07	(Intercept)	FAM65B_6_24817914_24818484__1_FAM65B_6_24817914_24818484__1	1	-15.0882	0.00632232	FAM65B
-3.02836	0.591122	-5.12308	3.00593e-07	(Intercept)	FAM155A_13_107272203_107272917__1_FAM155A_13_107272203_107272917__1	1	-15.0175	0.00678498	FAM155A
-0.870472	0.170199	-5.11443	3.1469e-07	(Intercept)	YTHDC2_5_113550201_113550903_1_YTHDC2_5_113550201_113550903_1	1	-14.9717	0.00710288	YTHDC2
-0.517163	0.101474	-5.0965	3.45982e-07	(Intercept)	SNX19_11_130890871_130891326__1_SNX19_11_130890871_130891326__1	1	-14.8769	0.00780881	SNX19
1.14742	0.225734	5.08304	3.71442e-07	(Intercept)	KANSL1_17_46144000_46144528__1_KANSL1_17_46144000_46144528__1	1	-14.8059	0.00838307	KANSL1
0.699589	0.137708	5.08023	3.76983e-07	(Intercept)	RP11_1055B8.4_17_81388126_81388442__1_RP11_1055B8.4_17_81388126_81388442__1	1	-14.7911	0.00850776	RP11
2.1784	0.430568	5.05937	4.20637e-07	(Intercept)	UNC5C_4_95421474_95421954__1_UNC5C_4_95421474_95421954__1	1	-14.6815	0.00949251	UNC5C
0.861812	0.170405	5.05742	4.2496e-07	(Intercept)	NCOR2_12_124366653_124367151__1_NCOR2_12_124366653_124367151__1	1	-14.6713	0.00958966	NCOR2
-1.66324	0.328935	-5.05645	4.27137e-07	(Intercept)	RP11_38L15.3_10_46594957_46595875__1_RP11_38L15.3_10_46594957_46595875__1	1	-14.6662	0.00963835	RP11
0.625783	0.123882	5.05143	4.38518e-07	(Intercept)	ZDHHC11B_5_744364_744823__1_ZDHHC11B_5_744364_744823__1	1	-14.6399	0.00989471	ZDHHC11B
-0.779327	0.154611	-5.04056	4.64183e-07	(Intercept)	LSAMP_3_116727601_116728411__1_LSAMP_3_116727601_116728411__1	1	-14.583	0.0104734	LSAMP
-2.60269	0.518188	-5.02268	5.0956e-07	(Intercept)	RAPGEF5_7_22316525_22317155__1_RAPGEF5_7_22316525_22317155__1	1	-14.4897	0.0114967	RAPGEF5
-0.605906	0.121197	-4.99935	5.75244e-07	(Intercept)	RPRD2_1_150412491_150413109_1_RPRD2_1_150412491_150413109_1	1	-14.3685	0.0129781	RPRD2
-0.801265	0.160702	-4.98602	6.16355e-07	(Intercept)	SLC1A2_11_35256476_35257154__1_SLC1A2_11_35256476_35257154__1	1	-14.2994	0.013905	SLC1A2
-1.47164	0.296318	-4.96643	6.81978e-07	(Intercept)	OPA1_AS1_3_193622251_193622701__1_OPA1_AS1_3_193622251_193622701__1	1	-14.1983	0.0153847	OPA1
0.530603	0.106953	4.96109	7.0099e-07	(Intercept)	KANSL1_17_46168082_46168994__1_KANSL1_17_46168082_46168994__1	1	-14.1708	0.0158129	KANSL1
-0.602689	0.121795	-4.9484	7.48278e-07	(Intercept)	SGCZ_8_15005604_15006115__1_SGCZ_8_15005604_15006115__1	1	-14.1055	0.0168789	SGCZ
-2.54572	0.519346	-4.90177	9.49772e-07	(Intercept)	GRB10_7_50719833_50720311__1_GRB10_7_50719833_50720311__1	1	-13.867	0.0214231	GRB10
-0.526769	0.107604	-4.89542	9.80943e-07	(Intercept)	APPL2_12_105183061_105183547__1_APPL2_12_105183061_105183547__1	1	-13.8348	0.0221252	APPL2
-0.57269	0.117043	-4.89301	9.93051e-07	(Intercept)	WDR11_10_120879051_120879548_1_WDR11_10_120879051_120879548_1	1	-13.8225	0.0223973	WDR11
0.881371	0.180161	4.89213	9.97508e-07	(Intercept)	KCNAB2_1_6084305_6084857_1_KCNAB2_1_6084305_6084857_1	1	-13.818	0.0224968	KCNAB2
3.21843	0.658271	4.88922	1.01236e-06	(Intercept)	MDGA2_14_47042320_47042752__1_MDGA2_14_47042320_47042752__1	1	-13.8032	0.0228308	MDGA2
-0.633459	0.129634	-4.8865	1.02644e-06	(Intercept)	ADH5_4_99071940_99076546__1_ADH5_4_99071940_99076546__1	1	-13.7894	0.0231472	ADH5
-0.585198	0.120031	-4.8754	1.08586e-06	(Intercept)	PTPRT_20_43082272_43082757__1_PTPRT_20_43082272_43082757__1	1	-13.7331	0.0244861	PTPRT
-1.60944	0.330289	-4.87282	1.10019e-06	(Intercept)	ATP8A2_13_25978906_25979332_1_ATP8A2_13_25978906_25979332_1	1	-13.72	0.0248082	ATP8A2
-2.89037	0.593171	-4.87275	1.10057e-06	(Intercept)	GRB10_7_50689823_50690309__1_GRB10_7_50689823_50690309__1	1	-13.7197	0.0248157	GRB10
-0.423485	0.0871206	-4.86091	1.16846e-06	(Intercept)	YTHDC2_5_113549600_113550110_1_YTHDC2_5_113549600_113550110_1	1	-13.6598	0.0263453	YTHDC2
1.13919	0.234546	4.857	1.19179e-06	(Intercept)	OPCML_11_132781953_132782398__1_OPCML_11_132781953_132782398__1	1	-13.6401	0.0268702	OPCML
-0.587841	0.12176	-4.82788	1.37994e-06	(Intercept)	SAMD12_8_118433402_118433866__1_SAMD12_8_118433402_118433866__1	1	-13.4935	0.0311108	SAMD12
1.1549	0.239293	4.8263	1.3909e-06	(Intercept)	ARL17B_17_46276755_46277337__1_ARL17B_17_46276755_46277337__1	1	-13.4856	0.0313564	ARL17B
1.4781	0.307355	4.80911	1.51606e-06	(Intercept)	FAR2_12_29176146_29177046_1_FAR2_12_29176146_29177046_1	1	-13.3994	0.0341765	FAR2
-0.731449	0.152165	-4.80693	1.53263e-06	(Intercept)	SSH2_17_29793511_29930136__1_SSH2_17_29793511_29930136__1	1	-13.3885	0.0345486	SSH2
-1.6485	0.343082	-4.80498	1.54769e-06	(Intercept)	PCDH9_13_66932637_66933015__1_PCDH9_13_66932637_66933015__1	1	-13.3787	0.0348865	PCDH9
0.939318	0.195796	4.79743	1.60714e-06	(Intercept)	CNTN6_3_1312206_1312620_1_CNTN6_3_1312206_1312620_1	1	-13.3411	0.036225	CNTN6
-0.618794	0.129026	-4.79587	1.61973e-06	(Intercept)	NCAM2_21_21088276_21088996_1_NCAM2_21_21088276_21088996_1	1	-13.3333	0.036507	NCAM2
-0.619653	0.129291	-4.79269	1.64559e-06	(Intercept)	ANKRD36_2_97232491_97233064_1_ANKRD36_2_97232491_97233064_1	1	-13.3174	0.0370884	ANKRD36
-0.71453	0.14909	-4.7926	1.6463e-06	(Intercept)	LINC00680_6_57946074_57946438__1_LINC00680_6_57946074_57946438__1	1	-13.317	0.0371028	LINC00680
1.30971	0.273359	4.79118	1.658e-06	(Intercept)	MSH3_5_80664458_80664919_1_MSH3_5_80664458_80664919_1	1	-13.3099	0.0373647	MSH3
-0.659298	0.137814	-4.78396	1.71876e-06	(Intercept)	RP11_15A1.2_19_43907186_43907749_1_RP11_15A1.2_19_43907186_43907749_1	1	-13.2739	0.0387323	RP11
-0.695352	0.145426	-4.78148	1.74012e-06	(Intercept)	DGCR5_22_19006306_19006926_1_DGCR5_22_19006306_19006926_1	1	-13.2616	0.0392119	DGCR5
-0.988577	0.207072	-4.77407	1.80541e-06	(Intercept)	AHDC1_1_27546305_27546725__1_AHDC1_1_27546305_27546725__1	1	-13.2247	0.0406813	AHDC1
-0.797348	0.16705	-4.77311	1.81407e-06	(Intercept)	SPG20_13_36319617_36320385__1_SPG20_13_36319617_36320385__1	1	-13.2199	0.0408745	SPG20
0.962074	0.201594	4.77234	1.82095e-06	(Intercept)	UBE2E2_3_23352098_23352554_1_UBE2E2_3_23352098_23352554_1	1	-13.2162	0.0410278	UBE2E2
0.656844	0.137659	4.77153	1.82827e-06	(Intercept)	PDK2_17_50105750_50106674_1_PDK2_17_50105750_50106674_1	1	-13.2121	0.041191	PDK2
0.749004	0.15738	4.7592	1.94359e-06	(Intercept)	LHFP_13_39470262_39470928__1_LHFP_13_39470262_39470928__1	1	-13.151	0.0437872	LHFP
-0.540415	0.113914	-4.74405	2.09488e-06	(Intercept)	RBFOX1_16_7116145_7116637_1_RBFOX1_16_7116145_7116637_1	1	-13.076	0.0471934	RBFOX1
0.744531	0.156959	4.74348	2.10079e-06	(Intercept)	CNTNAP2_7_146495456_146495954_1_CNTNAP2_7_146495456_146495954_1	1	-13.0732	0.0473246	CNTNAP2
0.790918	0.166744	4.74331	2.10249e-06	(Intercept)	RIMS2_8_104140642_104141188_1_RIMS2_8_104140642_104141188_1	1	-13.0724	0.0473607	RIMS2
-0.732836	0.154521	-4.74262	2.10968e-06	(Intercept)	JMJD1C_10_63490281_63491043__1_JMJD1C_10_63490281_63491043__1	1	-13.069	0.0475206	JMJD1C
0.612017	0.129061	4.74209	2.11524e-06	(Intercept)	IQSEC1_3_13026849_13027327__1_IQSEC1_3_13026849_13027327__1	1	-13.0663	0.0476436	IQSEC1
-1.15773	0.244431	-4.73642	2.17526e-06	(Intercept)	RPRD2_1_150414150_150414746_1_RPRD2_1_150414150_150414746_1	1	-13.0384	0.0489934	RPRD2
-0.897434	0.190044	-4.72225	2.3325e-06	(Intercept)	CSMD1_8_4856976_4857338__1_CSMD1_8_4856976_4857338__1	1	-12.9686	0.0525327	CSMD1
0.751744	0.159382	4.71662	2.3979e-06	(Intercept)	ROBO2_3_76679885_76680403_1_ROBO2_3_76679885_76680403_1	1	-12.9409	0.0540032	ROBO2
1.12696	0.239941	4.69681	2.64258e-06	(Intercept)	CYLD_16_50786279_50786807_1_CYLD_16_50786279_50786807_1	1	-12.8438	0.0595109	CYLD
-0.900742	0.191892	-4.69401	2.67902e-06	(Intercept)	ZNF385D_3_22057482_22058010__1_ZNF385D_3_22057482_22058010__1	1	-12.8301	0.0603288	ZNF385D
-4.70934	1.0044	-4.6887	2.74951e-06	(Intercept)	MEG8_14_100904682_100905174_1_MEG8_14_100904682_100905174_1	1	-12.8041	0.0619134	MEG8
0.752727	0.160627	4.68619	2.78336e-06	(Intercept)	RP11_334C17.5_17_80200673_80201023__1_RP11_334C17.5_17_80200673_80201023__1	1	-12.7919	0.0626729	RP11
0.933348	0.199521	4.67794	2.89768e-06	(Intercept)	AMBRA1_11_46428608_46428962__1_AMBRA1_11_46428608_46428962__1	1	-12.7516	0.0652441	AMBRA1
-0.396586	0.0849403	-4.669	3.02671e-06	(Intercept)	PCDH9_13_66761314_66762257__1_PCDH9_13_66761314_66762257__1	1	-12.708	0.0681464	PCDH9
-0.509266	0.109302	-4.65924	3.17372e-06	(Intercept)	SYNDIG1_20_24622613_24623345_1_SYNDIG1_20_24622613_24623345_1	1	-12.6606	0.0714531	SYNDIG1
-0.629611	0.13515	-4.6586	3.18373e-06	(Intercept)	CAPS_19_5915341_5915954_1_CAPS_19_5915341_5915954_1	1	-12.6575	0.0716753	CAPS
-0.525502	0.112925	-4.65353	3.263e-06	(Intercept)	C19orf12_19_29701499_29702243__1_C19orf12_19_29701499_29702243__1	1	-12.6329	0.0734566	C19orf12
-0.790305	0.169922	-4.65099	3.30342e-06	(Intercept)	YAF2_12_42236290_42236806__1_YAF2_12_42236290_42236806__1	1	-12.6206	0.0743633	YAF2
-0.9648	0.207725	-4.64459	3.40752e-06	(Intercept)	SPATA7_14_88397534_88398146_1_SPATA7_14_88397534_88398146_1	1	-12.5895	0.0767033	SPATA7
0.559395	0.120803	4.63062	3.64568e-06	(Intercept)	C9orf72_9_27572446_27572920__1_C9orf72_9_27572446_27572920__1	1	-12.522	0.0820606	C9orf72
-0.744254	0.161231	-4.61607	3.91067e-06	(Intercept)	DGCR2_22_19111831_19112311__1_DGCR2_22_19111831_19112311__1	1	-12.4518	0.0880213	DGCR2
2.17497	0.471781	4.61012	4.02437e-06	(Intercept)	WDSUB1_2_159235793_159248410__1_WDSUB1_2_159235793_159248410__1	1	-12.4231	0.0905765	WDSUB1
0.436847	0.0947787	4.60913	4.04361e-06	(Intercept)	KCND2_7_120377115_120377592_1_KCND2_7_120377115_120377592_1	1	-12.4184	0.0910055	KCND2
2.17475	0.47194	4.60811	4.06342e-06	(Intercept)	GNB5_15_52132388_52133190__1_GNB5_15_52132388_52133190__1	1	-12.4135	0.0914473	GNB5
0.784222	0.170266	4.60586	4.10757e-06	(Intercept)	CDHR3_7_105993013_105993763_1_CDHR3_7_105993013_105993763_1	1	-12.4027	0.0924368	CDHR3
-0.57532	0.125225	-4.5943	4.34198e-06	(Intercept)	NRXN3_14_79694447_79694945_1_NRXN3_14_79694447_79694945_1	1	-12.3472	0.0977077	NRXN3
1.26121	0.27486	4.58857	4.46286e-06	(Intercept)	ELOVL5_6_53304443_53304851__1_ELOVL5_6_53304443_53304851__1	1	-12.3197	0.100423	ELOVL5
-0.447255	0.0976179	-4.58169	4.61239e-06	(Intercept)	RBFOX1_16_6764433_6765056_1_RBFOX1_16_6764433_6765056_1	1	-12.2868	0.103783	RBFOX1
-0.467699	0.102112	-4.58025	4.64414e-06	(Intercept)	MBP_18_77000711_77001185__1_MBP_18_77000711_77001185__1	1	-12.2799	0.104493	MBP
0.892142	0.195039	4.57418	4.78078e-06	(Intercept)	GLDN_15_51362532_51362952_1_GLDN_15_51362532_51362952_1	1	-12.2509	0.107563	GLDN
-0.841232	0.184299	-4.56449	5.00702e-06	(Intercept)	PACRGL_4_20732061_20732625_1_PACRGL_4_20732061_20732625_1	1	-12.2047	0.112648	PACRGL
0.405388	0.0890922	4.55021	5.35923e-06	(Intercept)	LHFP_13_39525837_39526342__1_LHFP_13_39525837_39526342__1	1	-12.1367	0.120567	LHFP
-0.219258	0.0482299	-4.54611	5.46458e-06	(Intercept)	ATP2B4_1_203743591_203744081_1_ATP2B4_1_203743591_203744081_1	1	-12.1172	0.122931	ATP2B4
-0.705306	0.155153	-4.54588	5.47056e-06	(Intercept)	DGCR5_22_19019956_19020898_1_DGCR5_22_19019956_19020898_1	1	-12.1161	0.12306	DGCR5
-0.585603	0.129228	-4.53154	5.85561e-06	(Intercept)	CRYM_16_21272804_21273302__1_CRYM_16_21272804_21273302__1	1	-12.0481	0.131716	CRYM
-0.733969	0.162013	-4.53032	5.88941e-06	(Intercept)	AC007563.5_2_216747472_216747939_1_AC007563.5_2_216747472_216747939_1	1	-12.0424	0.13247	AC007563.5
-0.72744	0.161296	-4.50996	6.48384e-06	(Intercept)	ZCRB1_12_42325263_42325695__1_ZCRB1_12_42325263_42325695__1	1	-11.9462	0.145835	ZCRB1
0.757626	0.168031	4.50886	6.51768e-06	(Intercept)	ZFR2_19_3828944_3829448__1_ZFR2_19_3828944_3829448__1	1	-11.941	0.146589	ZFR2
-0.650573	0.14472	-4.49539	6.94419e-06	(Intercept)	IQGAP1_15_90500773_90501502_1_IQGAP1_15_90500773_90501502_1	1	-11.8776	0.156175	IQGAP1
-1.09886	0.245008	-4.48501	7.29111e-06	(Intercept)	LRP1B_2_142098874_142099372__1_LRP1B_2_142098874_142099372__1	1	-11.8289	0.16397	LRP1B
-1.63142	0.364486	-4.47593	7.60776e-06	(Intercept)	VOPP1_7_55459632_55460508__1_VOPP1_7_55459632_55460508__1	1	-11.7863	0.171083	VOPP1
-1.0223	0.228436	-4.4752	7.63384e-06	(Intercept)	GABPB1_AS1_15_50365221_50366079_1_GABPB1_AS1_15_50365221_50366079_1	1	-11.7829	0.171662	GABPB1
-0.503029	0.112409	-4.47499	7.64144e-06	(Intercept)	AIG1_6_143164899_143333969_1_AIG1_6_143164899_143333969_1	1	-11.7819	0.171825	AIG1
-0.425326	0.0950492	-4.4748	7.6484e-06	(Intercept)	SDR39U1_14_24439766_24440070__1_SDR39U1_14_24439766_24440070__1	1	-11.781	0.171974	SDR39U1
0.402256	0.0899998	4.46951	7.83976e-06	(Intercept)	JAK1_1_64833229_64833585__1_JAK1_1_64833229_64833585__1	1	-11.7563	0.176269	JAK1
-0.122035	0.0273181	-4.4672	7.92504e-06	(Intercept)	SPIRE1_18_12489332_12489908__1_SPIRE1_18_12489332_12489908__1	1	-11.7455	0.178179	SPIRE1
1.05624	0.23699	4.4569	8.31515e-06	(Intercept)	RP11_729L2.2_18_51027587_51028055_1_RP11_729L2.2_18_51027587_51028055_1	1	-11.6974	0.186941	RP11
1.54756	0.348248	4.44385	8.83619e-06	(Intercept)	ACIN1_14_23092079_23092553__1_ACIN1_14_23092079_23092553__1	1	-11.6367	0.198646	ACIN1
-2.32728	0.523823	-4.44287	8.87655e-06	(Intercept)	LINC00504_4_14660367_14660653__1_LINC00504_4_14660367_14660653__1	1	-11.6321	0.199545	LINC00504
1.42712	0.321455	4.43955	9.01463e-06	(Intercept)	RP11_418J17.1_1_119149127_119149543_1_RP11_418J17.1_1_119149127_119149543_1	1	-11.6167	0.20264	RP11
-0.63143	0.142923	-4.41798	9.96266e-06	(Intercept)	MTG2_20_62183810_62184434_1_MTG2_20_62183810_62184434_1	1	-11.5167	0.223941	MTG2
-0.832774	0.18938	-4.39737	1.09572e-05	(Intercept)	PGM2L1_11_74331184_74331868__1_PGM2L1_11_74331184_74331868__1	1	-11.4215	0.246285	PGM2L1
-0.345824	0.0786609	-4.39639	1.10064e-05	(Intercept)	RABEP1_17_5385352_5385812_1_RABEP1_17_5385352_5385812_1	1	-11.417	0.24738	RABEP1
0.670737	0.153396	4.37258	1.22785e-05	(Intercept)	PKDCC_2_42058054_42058528_1_PKDCC_2_42058054_42058528_1	1	-11.3077	0.275958	PKDCC
-0.440582	0.100836	-4.36931	1.24641e-05	(Intercept)	KANSL1_17_46121141_46121675__1_KANSL1_17_46121141_46121675__1	1	-11.2927	0.280117	KANSL1
-1.68176	0.38504	-4.36775	1.25533e-05	(Intercept)	MTR_1_236796687_236797023_1_MTR_1_236796687_236797023_1	1	-11.2855	0.28211	MTR
-0.730131	0.167298	-4.36425	1.27559e-05	(Intercept)	MAGI2_7_78059730_78060234__1_MAGI2_7_78059730_78060234__1	1	-11.2695	0.286651	MAGI2
0.476472	0.109292	4.35962	1.3029e-05	(Intercept)	DPP10_2_114837159_114837618_1_DPP10_2_114837159_114837618_1	1	-11.2483	0.292775	DPP10
0.784339	0.179916	4.35946	1.30382e-05	(Intercept)	RP11_649A16.1_3_147106170_147106830__1_RP11_649A16.1_3_147106170_147106830__1	1	-11.2476	0.292969	RP11
1.05441	0.242143	4.35447	1.33389e-05	(Intercept)	MICU1_10_72502170_72502620__1_MICU1_10_72502170_72502620__1	1	-11.2248	0.299712	MICU1
-4.38227	1.00714	-4.35119	1.354e-05	(Intercept)	SNHG23_14_100955618_100956464_1_SNHG23_14_100955618_100956464_1	1	-11.2099	0.304217	SNHG23
0.671644	0.15439	4.35031	1.35942e-05	(Intercept)	CCZ1_7_5901437_5902895_1_CCZ1_7_5901437_5902895_1	1	-11.2059	0.305422	CCZ1
0.848447	0.195053	4.34984	1.36237e-05	(Intercept)	WARS_14_100357447_100357933__1_WARS_14_100357447_100357933__1	1	-11.2037	0.30607	WARS
-0.74664	0.171686	-4.34887	1.36842e-05	(Intercept)	CYFIP1_15_22906002_22906560__1_CYFIP1_15_22906002_22906560__1	1	-11.1993	0.307415	CYFIP1
-0.41661	0.0960141	-4.33904	1.43103e-05	(Intercept)	KCNIP4_4_21107403_21107907__1_KCNIP4_4_21107403_21107907__1	1	-11.1545	0.321467	KCNIP4
0.764847	0.176578	4.33151	1.48092e-05	(Intercept)	SGCZ_8_15063968_15064562__1_SGCZ_8_15063968_15064562__1	1	-11.1203	0.332658	SGCZ
-0.648136	0.149681	-4.33013	1.49021e-05	(Intercept)	NOL6_9_33461441_33461762__1_NOL6_9_33461441_33461762__1	1	-11.114	0.334731	NOL6
1.76766	0.408959	4.32235	1.54379e-05	(Intercept)	RPN1_3_128675038_128675608__1_RPN1_3_128675038_128675608__1	1	-11.0787	0.34675	RPN1
-1.02673	0.237887	-4.31605	1.58847e-05	(Intercept)	ERC1_12_1324601_1325087_1_ERC1_12_1324601_1325087_1	1	-11.0502	0.35677	ERC1
-0.880241	0.203991	-4.3151	1.59534e-05	(Intercept)	SEC62_3_169995553_169996027_1_SEC62_3_169995553_169996027_1	1	-11.0458	0.358296	SEC62
-0.903635	0.209537	-4.31253	1.614e-05	(Intercept)	PBX1_1_164697165_164697819_1_PBX1_1_164697165_164697819_1	1	-11.0342	0.362472	PBX1
-0.929535	0.215576	-4.31187	1.61876e-05	(Intercept)	HID1_17_74961237_74961789__1_HID1_17_74961237_74961789__1	1	-11.0313	0.363525	HID1
0.457076	0.106137	4.30648	1.65875e-05	(Intercept)	IQSEC1_3_13032543_13033131__1_IQSEC1_3_13032543_13033131__1	1	-11.0069	0.37249	IQSEC1
1.50395	0.349523	4.30286	1.6861e-05	(Intercept)	SBF2_11_9922360_9922794__1_SBF2_11_9922360_9922794__1	1	-10.9905	0.378613	SBF2
-1.5041	0.349716	-4.30094	1.70078e-05	(Intercept)	SIDT1_3_113597011_113597534_1_SIDT1_3_113597011_113597534_1	1	-10.9818	0.381893	SIDT1
0.684719	0.159373	4.29632	1.73656e-05	(Intercept)	SNTG1_8_50305480_50305924_1_SNTG1_8_50305480_50305924_1	1	-10.961	0.389911	SNTG1
-1.13333	0.263794	-4.29629	1.73679e-05	(Intercept)	YTHDC2_5_113593264_113594296_1_YTHDC2_5_113593264_113594296_1	1	-10.9609	0.389944	YTHDC2
-0.824873	0.192082	-4.29438	1.75186e-05	(Intercept)	OPCML_11_132823621_132824167__1_OPCML_11_132823621_132824167__1	1	-10.9522	0.39331	OPCML
-0.268121	0.0624883	-4.29073	1.78088e-05	(Intercept)	RNF187_1_228494523_228495028_1_RNF187_1_228494523_228495028_1	1	-10.9358	0.399807	RNF187
-0.436475	0.101881	-4.28417	1.83419e-05	(Intercept)	ADGRB3_6_68737231_68738227_1_ADGRB3_6_68737231_68738227_1	1	-10.9063	0.411758	ADGRB3
0.966843	0.226101	4.27616	1.90144e-05	(Intercept)	RIMS2_8_104173097_104173589_1_RIMS2_8_104173097_104173589_1	1	-10.8703	0.426836	RIMS2
-3.09104	0.722999	-4.27531	1.90873e-05	(Intercept)	GRB10_7_50700524_50701052__1_GRB10_7_50700524_50701052__1	1	-10.8665	0.428452	GRB10
0.372738	0.0872288	4.27311	1.92765e-05	(Intercept)	TMA7_3_48440257_48444208_1_TMA7_3_48440257_48444208_1	1	-10.8566	0.43268	TMA7
1.56398	0.366561	4.26662	1.98458e-05	(Intercept)	CNTN1_12_40726397_40726979_1_CNTN1_12_40726397_40726979_1	1	-10.8275	0.44544	CNTN1
1.04974	0.246475	4.25903	2.05319e-05	(Intercept)	ADD2_2_70662046_70662592__1_ADD2_2_70662046_70662592__1	1	-10.7935	0.460818	ADD2
0.701868	0.164823	4.25833	2.05963e-05	(Intercept)	NQO2_6_3028305_3028869_1_NQO2_6_3028305_3028869_1	1	-10.7904	0.462243	NQO2
-0.65345	0.153762	-4.24976	2.14e-05	(Intercept)	NKAIN2_6_123973431_123974208_1_NKAIN2_6_123973431_123974208_1	1	-10.7521	0.480258	NKAIN2
0.844397	0.198995	4.24331	2.20243e-05	(Intercept)	ACTR2_2_65243849_65244365_1_ACTR2_2_65243849_65244365_1	1	-10.7234	0.494248	ACTR2
-0.591825	0.13951	-4.24216	2.21379e-05	(Intercept)	LRRTM4_2_77514443_77515457__1_LRRTM4_2_77514443_77515457__1	1	-10.7182	0.496774	LRRTM4
0.541721	0.127815	4.23831	2.25211e-05	(Intercept)	ANKH_5_14746267_14746770__1_ANKH_5_14746267_14746770__1	1	-10.7011	0.505352	ANKH
0.544624	0.128545	4.23682	2.26706e-05	(Intercept)	DHX15_4_24536004_24536553__1_DHX15_4_24536004_24536553__1	1	-10.6944	0.508682	DHX15
-0.39686	0.0937843	-4.23162	2.32013e-05	(Intercept)	ROBO2_3_76825133_76825638_1_ROBO2_3_76825133_76825638_1	1	-10.6713	0.520567	ROBO2
-0.651973	0.154106	-4.23069	2.32975e-05	(Intercept)	SPATA7_14_88399581_88400583_1_SPATA7_14_88399581_88400583_1	1	-10.6672	0.522702	SPATA7
1.36531	0.323047	4.22636	2.375e-05	(Intercept)	NEGR1_1_71567816_71568282__1_NEGR1_1_71567816_71568282__1	1	-10.6479	0.532832	NEGR1
-0.506723	0.119999	-4.22271	2.41378e-05	(Intercept)	COL24A1_1_85729233_85729976__1_COL24A1_1_85729233_85729976__1	1	-10.6317	0.541507	COL24A1
0.893407	0.211664	4.22088	2.43346e-05	(Intercept)	ADD2_2_70651083_70653081__1_ADD2_2_70651083_70653081__1	1	-10.6236	0.545898	ADD2
-0.896633	0.213103	-4.2075	2.58212e-05	(Intercept)	CTNND2_5_11250532_11250970__1_CTNND2_5_11250532_11250970__1	1	-10.5643	0.579221	CTNND2
-0.952607	0.22653	-4.20521	2.60837e-05	(Intercept)	WAC_AS1_10_28522939_28523521__1_WAC_AS1_10_28522939_28523521__1	1	-10.5542	0.585084	WAC
-4.23423	1.00726	-4.2037	2.62586e-05	(Intercept)	MEG8_14_100913949_100914600_1_MEG8_14_100913949_100914600_1	1	-10.5475	0.588981	MEG8
-0.680043	0.161775	-4.20363	2.6267e-05	(Intercept)	SHISA9_16_12984776_12985286_1_SHISA9_16_12984776_12985286_1	1	-10.5472	0.589143	SHISA9
-0.952552	0.226695	-4.20192	2.64666e-05	(Intercept)	NKAIN2_6_123918902_123919473_1_NKAIN2_6_123918902_123919473_1	1	-10.5396	0.593593	NKAIN2
2.00148	0.476474	4.20061	2.66195e-05	(Intercept)	INPP5F_10_119826817_119827513_1_INPP5F_10_119826817_119827513_1	1	-10.5339	0.596996	INPP5F
-0.520414	0.123916	-4.19971	2.67252e-05	(Intercept)	SPCS3_4_176322185_176328667_1_SPCS3_4_176322185_176328667_1	1	-10.5299	0.599339	SPCS3
-0.316304	0.0754186	-4.19398	2.74104e-05	(Intercept)	RNF34_12_121400898_121401384_1_RNF34_12_121400898_121401384_1	1	-10.5046	0.614679	RNF34
-1.54013	0.367265	-4.19352	2.74656e-05	(Intercept)	STK4_20_45077746_45078190_1_STK4_20_45077746_45078190_1	1	-10.5026	0.615888	STK4
-0.816604	0.194793	-4.19216	2.76306e-05	(Intercept)	SGCZ_8_15167007_15167487__1_SGCZ_8_15167007_15167487__1	1	-10.4966	0.619561	SGCZ
-0.653528	0.155896	-4.19208	2.76409e-05	(Intercept)	CDH13_16_83054827_83055703_1_CDH13_16_83054827_83055703_1	1	-10.4962	0.619765	CDH13
-0.413053	0.0988802	-4.17731	2.94976e-05	(Intercept)	ADD2_2_70665780_70666326__1_ADD2_2_70665780_70666326__1	1	-10.4312	0.661365	ADD2
-0.996333	0.238854	-4.17131	3.0286e-05	(Intercept)	RP11_498P14.5_9_97203492_97203990__1_RP11_498P14.5_9_97203492_97203990__1	1	-10.4048	0.679011	RP11
0.802362	0.192684	4.16412	3.12549e-05	(Intercept)	MICAL1_6_109451114_109451690__1_MICAL1_6_109451114_109451690__1	1	-10.3733	0.700705	MICAL1
0.297792	0.0715904	4.15967	3.18704e-05	(Intercept)	PNISR_6_99402711_99403029__1_PNISR_6_99402711_99403029__1	1	-10.3538	0.714472	PNISR
0.635274	0.152755	4.15878	3.19955e-05	(Intercept)	CDC7_1_91517589_91518207_1_CDC7_1_91517589_91518207_1	1	-10.3499	0.717244	CDC7
-4.18965	1.00755	-4.15827	3.20664e-05	(Intercept)	GRB10_7_50744990_50745584__1_GRB10_7_50744990_50745584__1	1	-10.3477	0.718801	GRB10
0.514644	0.123952	4.15196	3.29639e-05	(Intercept)	CFLAR_2_201171204_201171774_1_CFLAR_2_201171204_201171774_1	1	-10.3201	0.738887	CFLAR
-0.538101	0.129813	-4.14522	3.39493e-05	(Intercept)	RBM26_13_79383070_79383514__1_RBM26_13_79383070_79383514__1	1	-10.2906	0.76094	RBM26
-0.838229	0.202247	-4.14458	3.40431e-05	(Intercept)	USP24_1_55151536_55152067__1_USP24_1_55151536_55152067__1	1	-10.2879	0.763008	USP24
0.8268	0.199649	4.14127	3.45395e-05	(Intercept)	CACNB2_10_18476548_18477058_1_CACNB2_10_18476548_18477058_1	1	-10.2734	0.774099	CACNB2
-0.626262	0.151281	-4.13973	3.4772e-05	(Intercept)	UBE2E2_3_23272800_23273646_1_UBE2E2_3_23272800_23273646_1	1	-10.2667	0.779274	UBE2E2
-1.00768	0.243629	-4.13611	3.5324e-05	(Intercept)	FNIP2_4_158829160_158829946_1_FNIP2_4_158829160_158829946_1	1	-10.2509	0.791612	FNIP2
2.99573	0.724569	4.1345	3.55722e-05	(Intercept)	LRP1B_2_141795808_141796180__1_LRP1B_2_141795808_141796180__1	1	-10.2439	0.797138	LRP1B
0.496316	0.120085	4.13303	3.58019e-05	(Intercept)	RP11_498P14.5_9_97219897_97220677__1_RP11_498P14.5_9_97219897_97220677__1	1	-10.2375	0.802249	RP11
0.379045	0.091826	4.12786	3.66158e-05	(Intercept)	OPCML_11_133218126_133218597__1_OPCML_11_133218126_133218597__1	1	-10.215	0.820449	OPCML
0.77521	0.188276	4.1174	3.83165e-05	(Intercept)	TUG1_22_30973903_30974395_1_TUG1_22_30973903_30974395_1	1	-10.1696	0.85852	TUG1
0.71733	0.174304	4.11539	3.86527e-05	(Intercept)	PHACTR4_1_28370129_28370651_1_PHACTR4_1_28370129_28370651_1	1	-10.1609	0.866015	PHACTR4
1.69168	0.411306	4.11293	3.90662e-05	(Intercept)	HLA_DPB1_6_33085711_33086844_1_HLA_DPB1_6_33085711_33086844_1	1	-10.1503	0.875239	HLA
-0.655538	0.159592	-4.10758	3.99819e-05	(Intercept)	LINGO2_9_28009091_28009606__1_LINGO2_9_28009091_28009606__1	1	-10.1271	0.895714	LINGO2
0.865193	0.210715	4.10598	4.02597e-05	(Intercept)	PKNOX2_11_125249000_125250410_1_PKNOX2_11_125249000_125250410_1	1	-10.1202	0.901897	PKNOX2
1.69159	0.412015	4.10565	4.03172e-05	(Intercept)	ALS2CL_3_46669042_46669702__1_ALS2CL_3_46669042_46669702__1	1	-10.1187	0.903146	ALS2CL
4.18955	1.02047	4.1055	4.03445e-05	(Intercept)	PWRN3_15_24446434_24446830_1_PWRN3_15_24446434_24446830_1	1	-10.1181	0.903716	PWRN3
3.04632	0.74243	4.10317	4.07525e-05	(Intercept)	TRAPPC9_8_140094906_140095408__1_TRAPPC9_8_140094906_140095408__1	1	-10.108	0.912816	TRAPPC9
0.478516	0.116668	4.10153	4.1042e-05	(Intercept)	DYNC2LI1_2_43787129_43790024_1_DYNC2LI1_2_43787129_43790024_1	1	-10.1009	0.91926	DYNC2LI1
0.889437	0.216865	4.10134	4.10764e-05	(Intercept)	LRP1B_2_142109385_142109931__1_LRP1B_2_142109385_142109931__1	1	-10.1001	0.919989	LRP1B
-0.359991	0.0878073	-4.09979	4.13524e-05	(Intercept)	GRIK2_6_101507304_101508528_1_GRIK2_6_101507304_101508528_1	1	-10.0934	0.926128	GRIK2
0.330072	0.0805507	4.09769	4.173e-05	(Intercept)	FGF14_13_102028673_102029196__1_FGF14_13_102028673_102029196__1	1	-10.0843	0.934543	FGF14
-0.916334	0.223673	-4.09676	4.18974e-05	(Intercept)	RP11_895K13.2_16_10034124_10034460_1_RP11_895K13.2_16_10034124_10034460_1	1	-10.0803	0.938251	RP11
-0.731012	0.17856	-4.09393	4.24119e-05	(Intercept)	GABRG3_15_27053690_27054380_1_GABRG3_15_27053690_27054380_1	1	-10.0681	0.94973	GABRG3
-0.744688	0.182292	-4.08513	4.40516e-05	(Intercept)	PXYLP1_3_141257463_141257943_1_PXYLP1_3_141257463_141257943_1	1	-10.0301	0.986403	PXYLP1
-2.07938	0.509026	-4.08502	4.40738e-05	(Intercept)	ARL17A_17_46542015_46543005__1_ARL17A_17_46542015_46543005__1	1	-10.0296	0.986856	ARL17A
-0.808044	0.197827	-4.08461	4.41515e-05	(Intercept)	HECW1_7_43487521_43488033_1_HECW1_7_43487521_43488033_1	1	-10.0279	0.988553	HECW1
0.762043	0.186867	4.078	4.54238e-05	(Intercept)	ADGRB3_6_68875283_68875763_1_ADGRB3_6_68875283_68875763_1	1	-9.99947	1	ADGRB3
0.776912	0.191029	4.06698	4.76259e-05	(Intercept)	KCNK9_8_139605520_139606270__1_KCNK9_8_139605520_139606270__1	1	-9.95213	1	KCNK9
-0.628985	0.154814	-4.06285	4.8478e-05	(Intercept)	ANK2_4_113096357_113096813_1_ANK2_4_113096357_113096813_1	1	-9.9344	1	ANK2
-0.955969	0.235368	-4.06159	4.87397e-05	(Intercept)	UBR2_6_42678576_42685086_1_UBR2_6_42678576_42685086_1	1	-9.92902	1	UBR2
-0.923806	0.227567	-4.05949	4.9181e-05	(Intercept)	INPP1_2_190363130_190363670_1_INPP1_2_190363130_190363670_1	1	-9.92	1	INPP1
0.525739	0.129758	4.0517	5.08463e-05	(Intercept)	ABHD11_7_73736094_73736506__1_ABHD11_7_73736094_73736506__1	1	-9.8867	1	ABHD11
-1.49165	0.368932	-4.04317	5.27343e-05	(Intercept)	IRF2_4_184463616_184464180__1_IRF2_4_184463616_184464180__1	1	-9.85025	1	IRF2
-0.634881	0.157081	-4.04176	5.30524e-05	(Intercept)	ZCCHC6_9_86297901_86298403__1_ZCCHC6_9_86297901_86298403__1	1	-9.84423	1	ZCCHC6
0.830231	0.205503	4.03999	5.34531e-05	(Intercept)	CKMT2_AS1_5_81276597_81277095__1_CKMT2_AS1_5_81276597_81277095__1	1	-9.83671	1	CKMT2
1.09861	0.272166	4.03656	5.42408e-05	(Intercept)	GDAP1_8_74450010_74450706_1_GDAP1_8_74450010_74450706_1	1	-9.82208	1	GDAP1
0.729443	0.181374	4.02177	5.77629e-05	(Intercept)	CSMD1_8_4848481_4849117__1_CSMD1_8_4848481_4849117__1	1	-9.75916	1	CSMD1
-2.91777	0.725966	-4.01916	5.84072e-05	(Intercept)	RP11_32B5.7_15_21317625_21318165__1_RP11_32B5.7_15_21317625_21318165__1	1	-9.74807	1	RP11
-0.795676	0.198041	-4.01773	5.87627e-05	(Intercept)	CTD_2020K17.3_17_45238028_45238352__1_CTD_2020K17.3_17_45238028_45238352__1	1	-9.742	1	CTD
0.59224	0.147472	4.01595	5.92076e-05	(Intercept)	RP11_157P1.4_20_62305432_62305787__1_RP11_157P1.4_20_62305432_62305787__1	1	-9.73446	1	RP11
-0.403738	0.100556	-4.01505	5.94331e-05	(Intercept)	ZDHHC11B_5_712940_713978__1_ZDHHC11B_5_712940_713978__1	1	-9.73066	1	ZDHHC11B
1.00324	0.249984	4.01323	5.98946e-05	(Intercept)	SLC25A32_8_103405594_103406140__1_SLC25A32_8_103405594_103406140__1	1	-9.72292	1	SLC25A32
-0.517022	0.128904	-4.01092	6.04826e-05	(Intercept)	ALDH3A2_17_19676878_19677598_1_ALDH3A2_17_19676878_19677598_1	1	-9.71316	1	ALDH3A2
-0.483435	0.120571	-4.00956	6.08316e-05	(Intercept)	ROBO2_3_76432377_76432895_1_ROBO2_3_76432377_76432895_1	1	-9.7074	1	ROBO2
4.04305	1.00873	4.00805	6.12231e-05	(Intercept)	SNRPN_15_24903573_24904101_1_SNRPN_15_24903573_24904101_1	1	-9.70099	1	SNRPN
-0.460837	0.115112	-4.00339	6.24409e-05	(Intercept)	KANSL1_17_46127952_46128458__1_KANSL1_17_46127952_46128458__1	1	-9.68129	1	KANSL1
0.765531	0.191384	3.99997	6.33493e-05	(Intercept)	ADK_10_74670592_74671054_1_ADK_10_74670592_74671054_1	1	-9.66685	1	ADK
-0.881057	0.220798	-3.99033	6.59813e-05	(Intercept)	CSMD3_8_113187148_113187586__1_CSMD3_8_113187148_113187586__1	1	-9.62614	1	CSMD3
-0.569033	0.142608	-3.99019	6.602e-05	(Intercept)	CCHCR1_6_31142439_31142984__1_CCHCR1_6_31142439_31142984__1	1	-9.62555	1	CCHCR1
-0.802233	0.20107	-3.98981	6.61262e-05	(Intercept)	AFF4_5_132908087_132908582__1_AFF4_5_132908087_132908582__1	1	-9.62394	1	AFF4
1.01592	0.254672	3.98915	6.63112e-05	(Intercept)	FGF12_3_192649527_192650391__1_FGF12_3_192649527_192650391__1	1	-9.62115	1	FGF12
1.23061	0.308549	3.98838	6.65247e-05	(Intercept)	ARL15_5_54263090_54263602__1_ARL15_5_54263090_54263602__1	1	-9.61794	1	ARL15
-0.295743	0.0741533	-3.98826	6.65596e-05	(Intercept)	DGCR5_22_19014748_19015286_1_DGCR5_22_19014748_19015286_1	1	-9.61741	1	DGCR5
0.66445	0.166609	3.98808	6.66104e-05	(Intercept)	LHFP_13_39553920_39554844__1_LHFP_13_39553920_39554844__1	1	-9.61665	1	LHFP
0.97538	0.244687	3.98623	6.71301e-05	(Intercept)	PCM1_8_17979586_17980102_1_PCM1_8_17979586_17980102_1	1	-9.60888	1	PCM1
0.600819	0.150909	3.98132	6.85328e-05	(Intercept)	KCNIP4_4_20996529_20997246__1_KCNIP4_4_20996529_20997246__1	1	-9.5882	1	KCNIP4
1.21111	0.304475	3.97771	6.95831e-05	(Intercept)	UBE2E2_3_23268890_23269400_1_UBE2E2_3_23268890_23269400_1	1	-9.57299	1	UBE2E2
1.21109	0.304475	3.97763	6.96051e-05	(Intercept)	MARK3_14_103448969_103449444_1_MARK3_14_103448969_103449444_1	1	-9.57267	1	MARK3
0.504485	0.126859	3.97674	6.98666e-05	(Intercept)	CSMD1_8_4390381_4391143__1_CSMD1_8_4390381_4391143__1	1	-9.56892	1	CSMD1
-0.536201	0.13486	-3.97598	7.00907e-05	(Intercept)	CBWD5_9_65716254_65716685_1_CBWD5_9_65716254_65716685_1	1	-9.56572	1	CBWD5
-0.338683	0.0851916	-3.97554	7.02198e-05	(Intercept)	KCNIP4_4_21541608_21542127__1_KCNIP4_4_21541608_21542127__1	1	-9.56388	1	KCNIP4
-0.570119	0.143501	-3.97293	7.09926e-05	(Intercept)	DCLK1_13_36088965_36089673__1_DCLK1_13_36088965_36089673__1	1	-9.55293	1	DCLK1
0.438589	0.110397	3.97285	7.10179e-05	(Intercept)	PTPRD_9_10167099_10167591__1_PTPRD_9_10167099_10167591__1	1	-9.55258	1	PTPRD
-0.603172	0.151835	-3.97255	7.11084e-05	(Intercept)	NARF_17_82459375_82459921_1_NARF_17_82459375_82459921_1	1	-9.5513	1	NARF
0.465326	0.117444	3.9621	7.4294e-05	(Intercept)	RBFOX1_16_7089443_7089965_1_RBFOX1_16_7089443_7089965_1	1	-9.50748	1	RBFOX1
1.33977	0.338701	3.95562	7.6336e-05	(Intercept)	TTC13_1_230949906_230950416__1_TTC13_1_230949906_230950416__1	1	-9.48037	1	TTC13
0.887323	0.224392	3.95435	7.67427e-05	(Intercept)	HECW2_2_196367961_196368489__1_HECW2_2_196367961_196368489__1	1	-9.47505	1	HECW2
0.76455	0.193544	3.95026	7.80665e-05	(Intercept)	SRPK2_7_105340308_105341058__1_SRPK2_7_105340308_105341058__1	1	-9.45795	1	SRPK2
-0.640186	0.162273	-3.94511	7.9763e-05	(Intercept)	FAM65B_6_24811198_24811768__1_FAM65B_6_24811198_24811768__1	1	-9.43645	1	FAM65B
0.640133	0.162281	3.9446	7.99345e-05	(Intercept)	ADD2_2_70652861_70653383__1_ADD2_2_70652861_70653383__1	1	-9.4343	1	ADD2
0.279893	0.0709851	3.94298	8.04739e-05	(Intercept)	KCNIP4_4_21612054_21612640__1_KCNIP4_4_21612054_21612640__1	1	-9.42758	1	KCNIP4
-0.78101	0.198209	-3.94034	8.13649e-05	(Intercept)	ANKRD44_2_197269058_197269538__1_ANKRD44_2_197269058_197269538__1	1	-9.41657	1	ANKRD44
-0.400719	0.101953	-3.93043	8.47941e-05	(Intercept)	CADM2_3_86070196_86070669_1_CADM2_3_86070196_86070669_1	1	-9.37528	1	CADM2
-0.502714	0.127975	-3.92821	8.55811e-05	(Intercept)	CNTNAP2_7_146929176_146930166_1_CNTNAP2_7_146929176_146930166_1	1	-9.36605	1	CNTNAP2
-0.514992	0.131165	-3.92629	8.62648e-05	(Intercept)	PTPRD_9_8328663_8329227__1_PTPRD_9_8328663_8329227__1	1	-9.35809	1	PTPRD
-0.693512	0.176702	-3.92474	8.68226e-05	(Intercept)	SLC2A13_12_39945538_39946005__1_SLC2A13_12_39945538_39946005__1	1	-9.35164	1	SLC2A13
0.842562	0.214801	3.92251	8.76303e-05	(Intercept)	BCR_22_23274395_23274977_1_BCR_22_23274395_23274977_1	1	-9.34238	1	BCR
-1.38629	0.353553	-3.92103	8.81703e-05	(Intercept)	OTUD7A_15_31639232_31639754__1_OTUD7A_15_31639232_31639754__1	1	-9.33624	1	OTUD7A
0.769181	0.196246	3.91947	8.87454e-05	(Intercept)	TAB1_22_39400569_39401055_1_TAB1_22_39400569_39401055_1	1	-9.32974	1	TAB1
-0.866959	0.221288	-3.91779	8.93656e-05	(Intercept)	FAM184A_6_118969970_118970510__1_FAM184A_6_118969970_118970510__1	1	-9.32277	1	FAM184A
-1.7346	0.442807	-3.91728	8.95534e-05	(Intercept)	RP11_867G2.8_11_94646608_94647064__1_RP11_867G2.8_11_94646608_94647064__1	1	-9.32068	1	RP11
0.866707	0.221298	3.91648	8.98528e-05	(Intercept)	JAZF1_7_28088732_28089296__1_JAZF1_7_28088732_28089296__1	1	-9.31734	1	JAZF1
0.673635	0.172087	3.91451	9.0588e-05	(Intercept)	SORBS2_4_185721073_185721583__1_SORBS2_4_185721073_185721583__1	1	-9.30919	1	SORBS2
0.602439	0.153914	3.91413	9.07291e-05	(Intercept)	CNTN6_3_1319393_1319867_1_CNTN6_3_1319393_1319867_1	1	-9.30763	1	CNTN6
-0.893482	0.228458	-3.91092	9.19452e-05	(Intercept)	TRIM9_14_51002171_51002831__1_TRIM9_14_51002171_51002831__1	1	-9.29432	1	TRIM9
0.504434	0.12925	3.90277	9.50984e-05	(Intercept)	KCNIP4_4_21109741_21110299__1_KCNIP4_4_21109741_21110299__1	1	-9.2606	1	KCNIP4
0.657793	0.16861	3.90127	9.56904e-05	(Intercept)	CEP350_1_179988758_179989532_1_CEP350_1_179988758_179989532_1	1	-9.25439	1	CEP350
-0.558003	0.143087	-3.89975	9.62917e-05	(Intercept)	ROBO2_3_76602818_76603380_1_ROBO2_3_76602818_76603380_1	1	-9.24813	1	ROBO2
0.67899	0.174556	3.88982	0.000100318	(Intercept)	ASIC2_17_34107531_34108905__1_ASIC2_17_34107531_34108905__1	1	-9.20717	1	ASIC2
0.824608	0.212068	3.88842	0.000100898	(Intercept)	ROBO2_3_76871016_76871496_1_ROBO2_3_76871016_76871496_1	1	-9.2014	1	ROBO2
-1.11911	0.287909	-3.88702	0.000101483	(Intercept)	NR3C2_4_148322509_148323139__1_NR3C2_4_148322509_148323139__1	1	-9.19562	1	NR3C2
0.75246	0.193904	3.88058	0.000104208	(Intercept)	WWOX_16_78856710_78857304_1_WWOX_16_78856710_78857304_1	1	-9.16912	1	WWOX
-0.427986	0.110376	-3.87754	0.000105518	(Intercept)	RBFOX1_16_6084184_6084653_1_RBFOX1_16_6084184_6084653_1	1	-9.15663	1	RBFOX1
0.586214	0.151211	3.8768	0.000105841	(Intercept)	RP5_864K19.4_1_38873872_38874359_1_RP5_864K19.4_1_38873872_38874359_1	1	-9.15357	1	RP5
-0.728138	0.187886	-3.87543	0.000106437	(Intercept)	CHD6_20_41562454_41562977__1_CHD6_20_41562454_41562977__1	1	-9.14796	1	CHD6
0.727604	0.187873	3.87286	0.000107565	(Intercept)	CRHR1_17_45695681_45696191_1_CRHR1_17_45695681_45696191_1	1	-9.13741	1	CRHR1
-0.900547	0.23255	-3.87249	0.000107728	(Intercept)	INTS1_7_1482259_1482745__1_INTS1_7_1482259_1482745__1	1	-9.1359	1	INTS1
1.01165	0.261394	3.87022	0.000108739	(Intercept)	ARSB_5_78943957_78944455__1_ARSB_5_78943957_78944455__1	1	-9.12656	1	ARSB
0.544055	0.140651	3.86813	0.000109675	(Intercept)	SMYD3_1_246123690_246124386__1_SMYD3_1_246123690_246124386__1	1	-9.11799	1	SMYD3
-0.267915	0.0693451	-3.8635	0.000111772	(Intercept)	MAGI2_7_78035732_78036213__1_MAGI2_7_78035732_78036213__1	1	-9.09905	1	MAGI2
0.264569	0.0685265	3.86082	0.000113005	(Intercept)	DPP6_7_154892995_154893514_1_DPP6_7_154892995_154893514_1	1	-9.08808	1	DPP6
0.364231	0.0944344	3.85698	0.000114798	(Intercept)	LRP1B_2_140985981_140986641__1_LRP1B_2_140985981_140986641__1	1	-9.07233	1	LRP1B
-2.04769	0.53128	-3.85427	0.000116077	(Intercept)	GLIPR1_12_75499267_75499694_1_GLIPR1_12_75499267_75499694_1	1	-9.06125	1	GLIPR1
0.452026	0.117283	3.85416	0.000116129	(Intercept)	GRIN2B_12_13807699_13808185__1_GRIN2B_12_13807699_13808185__1	1	-9.06081	1	GRIN2B
0.807577	0.209549	3.85387	0.000116264	(Intercept)	GMPS_3_155940847_155941471_1_GMPS_3_155940847_155941471_1	1	-9.05965	1	GMPS
-3.89168	1.01008	-3.85284	0.000116758	(Intercept)	ROBO2_3_76397638_76398694_1_ROBO2_3_76397638_76398694_1	1	-9.05541	1	ROBO2
1.50408	0.390868	3.84804	0.000119064	(Intercept)	MAPT_17_45922427_45922835_1_MAPT_17_45922427_45922835_1	1	-9.03585	1	MAPT
0.629888	0.163984	3.84115	0.000122459	(Intercept)	KIAA1549L_11_33660050_33660620_1_KIAA1549L_11_33660050_33660620_1	1	-9.00774	1	KIAA1549L
0.980833	0.255601	3.83736	0.000124364	(Intercept)	VMP1_17_59805199_59805709_1_VMP1_17_59805199_59805709_1	1	-8.9923	1	VMP1
-0.455807	0.118808	-3.8365	0.0001248	(Intercept)	RPS6KA2_6_166836093_166836764__1_RPS6KA2_6_166836093_166836764__1	1	-8.9888	1	RPS6KA2
-0.449242	0.117166	-3.83422	0.000125961	(Intercept)	SNED1_2_241076529_241077195_1_SNED1_2_241076529_241077195_1	1	-8.97954	1	SNED1
-0.333618	0.0870394	-3.83296	0.000126612	(Intercept)	MEIS3_19_47403124_47403473__1_MEIS3_19_47403124_47403473__1	1	-8.97439	1	MEIS3
0.760605	0.198609	3.82966	0.000128319	(Intercept)	PDE4D_5_59672521_59673074__1_PDE4D_5_59672521_59673074__1	1	-8.96099	1	PDE4D
-0.603782	0.157691	-3.82889	0.000128723	(Intercept)	CACNB2_10_18523270_18524224_1_CACNB2_10_18523270_18524224_1	1	-8.95785	1	CACNB2
-0.48162	0.125802	-3.82841	0.000128976	(Intercept)	KCNQ5_6_72749466_72750004_1_KCNQ5_6_72749466_72750004_1	1	-8.95589	1	KCNQ5
1.17274	0.306416	3.82727	0.000129571	(Intercept)	KANSL1_17_46136090_46136510__1_KANSL1_17_46136090_46136510__1	1	-8.95128	1	KANSL1
-0.538042	0.140718	-3.82354	0.000131551	(Intercept)	TCF4_18_55236410_55236994__1_TCF4_18_55236410_55236994__1	1	-8.93612	1	TCF4
-0.61705	0.161447	-3.822	0.000132376	(Intercept)	ITFG2_12_2839605_2840205_1_ITFG2_12_2839605_2840205_1	1	-8.92987	1	ITFG2
0.552372	0.145051	3.80813	0.000140022	(Intercept)	RIMS1_6_72289919_72290423_1_RIMS1_6_72289919_72290423_1	1	-8.87371	1	RIMS1
2.30259	0.60553	3.80259	0.000143189	(Intercept)	KANSL1_17_46150614_46150896__1_KANSL1_17_46150614_46150896__1	1	-8.85135	1	KANSL1
0.51536	0.135637	3.79956	0.000144955	(Intercept)	ABLIM2_4_8093468_8094554__1_ABLIM2_4_8093468_8094554__1	1	-8.83909	1	ABLIM2
0.952009	0.250995	3.79294	0.000148873	(Intercept)	RP11_535M15.1_9_96701778_96702300_1_RP11_535M15.1_9_96701778_96702300_1	1	-8.81242	1	RP11
-0.744007	0.196477	-3.78675	0.000152633	(Intercept)	PXYLP1_3_141249536_141250052_1_PXYLP1_3_141249536_141250052_1	1	-8.78747	1	PXYLP1
-0.814729	0.215529	-3.78014	0.000156739	(Intercept)	RBFOX1_16_6088514_6089132_1_RBFOX1_16_6088514_6089132_1	1	-8.76093	1	RBFOX1
0.263102	0.0696144	3.77942	0.000157194	(Intercept)	RBFOX1_16_6667265_6668010_1_RBFOX1_16_6667265_6668010_1	1	-8.75803	1	RBFOX1
-0.593059	0.157026	-3.77682	0.00015884	(Intercept)	NRG1_8_31910289_31910829_1_NRG1_8_31910289_31910829_1	1	-8.74761	1	NRG1
-0.516701	0.137027	-3.77079	0.00016273	(Intercept)	FGF14_13_102058429_102059455__1_FGF14_13_102058429_102059455__1	1	-8.72342	1	FGF14
-1.6741	0.444991	-3.76209	0.000168499	(Intercept)	FOCAD_9_20690881_20691277_1_FOCAD_9_20690881_20691277_1	1	-8.68858	1	FOCAD
-0.862907	0.22942	-3.76125	0.000169068	(Intercept)	PLCB1_20_8522749_8523667_1_PLCB1_20_8522749_8523667_1	1	-8.68521	1	PLCB1
-0.835447	0.222225	-3.75947	0.000170272	(Intercept)	FAM135B_8_138160500_138161052__1_FAM135B_8_138160500_138161052__1	1	-8.67811	1	FAM135B
0.550477	0.146544	3.75638	0.000172388	(Intercept)	PBX1_1_164572792_164573399_1_PBX1_1_164572792_164573399_1	1	-8.66576	1	PBX1
1.335	0.355409	3.75624	0.000172489	(Intercept)	N4BP2_4_40153848_40155306_1_N4BP2_4_40153848_40155306_1	1	-8.66518	1	N4BP2
1.33504	0.355592	3.75441	0.000173748	(Intercept)	PVRL2_19_44878541_44878958_1_PVRL2_19_44878541_44878958_1	1	-8.65791	1	PVRL2
0.924949	0.246414	3.75364	0.000174282	(Intercept)	MTERF4_2_241087066_241087694__1_MTERF4_2_241087066_241087694__1	1	-8.65483	1	MTERF4
0.797118	0.212858	3.74483	0.000180518	(Intercept)	YTHDC2_5_113588995_113589415_1_YTHDC2_5_113588995_113589415_1	1	-8.61968	1	YTHDC2
-0.619309	0.165964	-3.73159	0.000190272	(Intercept)	ZNF589_3_48270496_48271054_1_ZNF589_3_48270496_48271054_1	1	-8.56705	1	ZNF589
1.14496	0.306869	3.73111	0.000190637	(Intercept)	PLPP4_10_120549151_120549907_1_PLPP4_10_120549151_120549907_1	1	-8.56514	1	PLPP4
0.726802	0.194848	3.73009	0.00019141	(Intercept)	FMN1_15_32821726_32823466__1_FMN1_15_32821726_32823466__1	1	-8.56109	1	FMN1
-0.71784	0.19286	-3.72207	0.000197596	(Intercept)	ZNF83_19_52644156_52644642__1_ZNF83_19_52644156_52644642__1	1	-8.52928	1	ZNF83
0.421158	0.113164	3.72166	0.000197919	(Intercept)	ASAH1_8_18063463_18063966__1_ASAH1_8_18063463_18063966__1	1	-8.52765	1	ASAH1
0.661317	0.177698	3.72157	0.00019799	(Intercept)	AZIN1_8_102856046_102856570__1_AZIN1_8_102856046_102856570__1	1	-8.5273	1	AZIN1
-0.385587	0.10364	-3.72046	0.000198863	(Intercept)	DLGAP1_18_3671118_3671712__1_DLGAP1_18_3671118_3671712__1	1	-8.52289	1	DLGAP1
0.661103	0.17772	3.71991	0.000199297	(Intercept)	CHSY3_5_129950093_129950873_1_CHSY3_5_129950093_129950873_1	1	-8.52071	1	CHSY3
-0.899484	0.242107	-3.71523	0.000203018	(Intercept)	KAZN_1_14738482_14739148_1_KAZN_1_14738482_14739148_1	1	-8.50222	1	KAZN
-0.932833	0.251319	-3.71175	0.000205832	(Intercept)	PCNXL2_1_233200402_233200792__1_PCNXL2_1_233200402_233200792__1	1	-8.48845	1	PCNXL2
-0.731958	0.197441	-3.70723	0.000209536	(Intercept)	GRAMD1B_11_123520114_123520888_1_GRAMD1B_11_123520114_123520888_1	1	-8.47061	1	GRAMD1B
-0.373818	0.101072	-3.69853	0.00021685	(Intercept)	PJA2_5_109378133_109379035__1_PJA2_5_109378133_109379035__1	1	-8.4363	1	PJA2
-0.705219	0.190894	-3.6943	0.000220493	(Intercept)	PHACTR4_1_28499870_28500369_1_PHACTR4_1_28499870_28500369_1	1	-8.41964	1	PHACTR4
0.747241	0.202329	3.69321	0.000221445	(Intercept)	USP22_17_21016030_21016528__1_USP22_17_21016030_21016528__1	1	-8.41534	1	USP22
-0.51833	0.140357	-3.69293	0.000221688	(Intercept)	ROBO2_3_76255120_76255678_1_ROBO2_3_76255120_76255678_1	1	-8.41424	1	ROBO2
0.479165	0.129864	3.68974	0.000224487	(Intercept)	FAM155A_13_107639778_107640306__1_FAM155A_13_107639778_107640306__1	1	-8.40169	1	FAM155A
-0.469959	0.127506	-3.68579	0.000227996	(Intercept)	MSRA_8_10120453_10121215_1_MSRA_8_10120453_10121215_1	1	-8.38618	1	MSRA
0.333546	0.0904963	3.68575	0.000228033	(Intercept)	PITRM1_10_3137728_3138086__1_PITRM1_10_3137728_3138086__1	1	-8.38602	1	PITRM1
-0.661586	0.179657	-3.68249	0.000230963	(Intercept)	OPCML_11_132827743_132828297__1_OPCML_11_132827743_132828297__1	1	-8.37325	1	OPCML
0.582809	0.158338	3.68078	0.000232522	(Intercept)	NKAIN2_6_123879913_123881065_1_NKAIN2_6_123879913_123881065_1	1	-8.36652	1	NKAIN2
-0.345092	0.0938702	-3.67627	0.000236667	(Intercept)	DPP6_7_154245857_154246439_1_DPP6_7_154245857_154246439_1	1	-8.34886	1	DPP6
-0.682421	0.18587	-3.6715	0.000241135	(Intercept)	RIC3_11_8128668_8129376__1_RIC3_11_8128668_8129376__1	1	-8.33015	1	RIC3
0.608925	0.16593	3.66977	0.000242773	(Intercept)	CNTNAP2_7_146531589_146532135_1_CNTNAP2_7_146531589_146532135_1	1	-8.32338	1	CNTNAP2
-0.693123	0.188988	-3.66754	0.000244893	(Intercept)	CHD2_15_92998622_92999203_1_CHD2_15_92998622_92999203_1	1	-8.31469	1	CHD2
0.537137	0.146481	3.66695	0.000245465	(Intercept)	LRP1B_2_140479208_140479652__1_LRP1B_2_140479208_140479652__1	1	-8.31235	1	LRP1B
0.732697	0.200029	3.66296	0.000249314	(Intercept)	FAM185A_7_102781315_102782545_1_FAM185A_7_102781315_102782545_1	1	-8.2968	1	FAM185A
-0.106181	0.0289938	-3.6622	0.000250061	(Intercept)	CKB_14_103519659_103520018__1_CKB_14_103519659_103520018__1	1	-8.2938	1	CKB
0.532588	0.145526	3.65976	0.000252455	(Intercept)	CSMD1_8_4539008_4539628__1_CSMD1_8_4539008_4539628__1	1	-8.28428	1	CSMD1
-1.20397	0.32914	-3.65793	0.000254259	(Intercept)	DCBLD2_3_98795941_98796335__1_DCBLD2_3_98795941_98796335__1	1	-8.27716	1	DCBLD2
1.20397	0.32914	3.65793	0.000254259	(Intercept)	RGS7_1_241174853_241175447__1_RGS7_1_241174853_241175447__1	1	-8.27716	1	RGS7
0.803334	0.219651	3.65732	0.000254867	(Intercept)	DOK6_18_69623014_69623470_1_DOK6_18_69623014_69623470_1	1	-8.27477	1	DOK6
-0.587864	0.160986	-3.65164	0.000260574	(Intercept)	KCNIP4_4_21108128_21108938__1_KCNIP4_4_21108128_21108938__1	1	-8.25262	1	KCNIP4
0.458967	0.125825	3.64765	0.000264648	(Intercept)	MYT1L_2_2222510_2222912__1_MYT1L_2_2222510_2222912__1	1	-8.23711	1	MYT1L
0.740613	0.203161	3.64544	0.000266933	(Intercept)	FIGNL1_7_50447702_50448272__1_FIGNL1_7_50447702_50448272__1	1	-8.22851	1	FIGNL1
1.05195	0.288574	3.64535	0.00026703	(Intercept)	MAPK15_8_143722012_143722402_1_MAPK15_8_143722012_143722402_1	1	-8.22815	1	MAPK15
0.852834	0.234196	3.64155	0.000271006	(Intercept)	KLHL5_4_39113019_39113697_1_KLHL5_4_39113019_39113697_1	1	-8.21337	1	KLHL5
-1.94591	0.534522	-3.64046	0.000272146	(Intercept)	RP11_341N2.1_2_242087351_242087695__1_RP11_341N2.1_2_242087351_242087695__1	1	-8.20917	1	RP11
-0.398303	0.109663	-3.63207	0.000281156	(Intercept)	KCNIP4_4_21218024_21218420__1_KCNIP4_4_21218024_21218420__1	1	-8.1766	1	KCNIP4
0.566148	0.156267	3.62295	0.000291266	(Intercept)	NCBP2_AS2_3_196943093_196943540_1_NCBP2_AS2_3_196943093_196943540_1	1	-8.14127	1	NCBP2
-1.23955	0.34232	-3.62101	0.000293451	(Intercept)	RP11_571L19.8_4_99067256_99067662__1_RP11_571L19.8_4_99067256_99067662__1	1	-8.1338	1	RP11
-0.534288	0.147768	-3.61571	0.000299521	(Intercept)	NEGR1_1_71990870_71991460__1_NEGR1_1_71990870_71991460__1	1	-8.11333	1	NEGR1
-0.494301	0.136808	-3.6131	0.000302559	(Intercept)	OSBPL1A_18_24268474_24269059__1_OSBPL1A_18_24268474_24269059__1	1	-8.10323	1	OSBPL1A
-2.19722	0.608581	-3.61041	0.000305715	(Intercept)	ERC1_12_1292664_1293188_1_ERC1_12_1292664_1293188_1	1	-8.09286	1	ERC1
0.723282	0.2006	3.60559	0.000311447	(Intercept)	ANK3_10_60487700_60488182__1_ANK3_10_60487700_60488182__1	1	-8.07428	1	ANK3
-0.441812	0.122586	-3.60411	0.000313225	(Intercept)	KMT2C_7_152226221_152226689__1_KMT2C_7_152226221_152226689__1	1	-8.06859	1	KMT2C
-0.424459	0.117878	-3.60082	0.000317213	(Intercept)	ANKS1B_12_99023032_99023872__1_ANKS1B_12_99023032_99023872__1	1	-8.05594	1	ANKS1B
-0.385121	0.106969	-3.60031	0.000317843	(Intercept)	ROBO2_3_76237259_76237757_1_ROBO2_3_76237259_76237757_1	1	-8.05395	1	ROBO2
1.07614	0.298988	3.59927	0.000319111	(Intercept)	CSRNP3_2_165664472_165664904_1_CSRNP3_2_165664472_165664904_1	1	-8.04997	1	CSRNP3
1.60944	0.447214	3.59881	0.000319673	(Intercept)	OXR1_8_106412726_106413176_1_OXR1_8_106412726_106413176_1	1	-8.04821	1	OXR1
-0.535281	0.148742	-3.59872	0.000319791	(Intercept)	AK5_1_77559066_77559613_1_AK5_1_77559066_77559613_1	1	-8.04784	1	AK5
0.55521	0.154418	3.5955	0.000323768	(Intercept)	CSMD1_8_4560634_4561186__1_CSMD1_8_4560634_4561186__1	1	-8.03548	1	CSMD1
-0.555468	0.154569	-3.59365	0.000326084	(Intercept)	SGCZ_8_15012835_15013341__1_SGCZ_8_15012835_15013341__1	1	-8.02836	1	SGCZ
-0.9257	0.257861	-3.58992	0.000330784	(Intercept)	MSR1_8_16566294_16566768__1_MSR1_8_16566294_16566768__1	1	-8.01404	1	MSR1
0.333095	0.093194	3.57421	0.00035129	(Intercept)	RPRD2_1_150473120_150473617_1_RPRD2_1_150473120_150473617_1	1	-7.9539	1	RPRD2
0.811384	0.227078	3.57316	0.000352701	(Intercept)	CLDN11_3_170428376_170428844_1_CLDN11_3_170428376_170428844_1	1	-7.94989	1	CLDN11
0.445851	0.124821	3.57192	0.000354378	(Intercept)	AP006621.5_11_780964_781780_1_AP006621.5_11_780964_781780_1	1	-7.94515	1	AP006621.5
0.925659	0.259211	3.57107	0.000355529	(Intercept)	RP1_34H18.1_12_77543069_77543765_1_RP1_34H18.1_12_77543069_77543765_1	1	-7.9419	1	RP1
0.81093	0.227128	3.57036	0.00035649	(Intercept)	SGIP1_1_66663356_66663824_1_SGIP1_1_66663356_66663824_1	1	-7.9392	1	SGIP1
-0.59841	0.167615	-3.57015	0.000356781	(Intercept)	CHL1_3_236471_236927_1_CHL1_3_236471_236927_1	1	-7.93839	1	CHL1
0.535042	0.149892	3.56952	0.000357631	(Intercept)	SHISA9_16_13152773_13153325_1_SHISA9_16_13152773_13153325_1	1	-7.93601	1	SHISA9
-0.752045	0.211152	-3.56163	0.000368556	(Intercept)	GTDC1_2_144290090_144290586__1_GTDC1_2_144290090_144290586__1	1	-7.90592	1	GTDC1
0.864997	0.243332	3.5548	0.000378265	(Intercept)	NEBL_10_21103190_21103712__1_NEBL_10_21103190_21103712__1	1	-7.87992	1	NEBL
0.622571	0.175138	3.55474	0.000378352	(Intercept)	ERC2_3_56367240_56367726__1_ERC2_3_56367240_56367726__1	1	-7.87969	1	ERC2
0.528797	0.148767	3.55453	0.000378661	(Intercept)	KCNMA1_10_77577075_77577633__1_KCNMA1_10_77577075_77577633__1	1	-7.87887	1	KCNMA1
0.630112	0.177406	3.5518	0.000382599	(Intercept)	GAS2_11_22801550_22802044_1_GAS2_11_22801550_22802044_1	1	-7.86852	1	GAS2
-2.60269	0.732828	-3.55157	0.000382941	(Intercept)	GRB10_7_50750226_50750706__1_GRB10_7_50750226_50750706__1	1	-7.86763	1	GRB10
-0.527494	0.148564	-3.55062	0.000384324	(Intercept)	CRTAM_11_122872182_122872639_1_CRTAM_11_122872182_122872639_1	1	-7.86402	1	CRTAM
0.160315	0.0451688	3.54924	0.000386342	(Intercept)	MIAT_22_26671411_26671868_1_MIAT_22_26671411_26671868_1	1	-7.85879	1	MIAT
-0.39781	0.112115	-3.54823	0.000387833	(Intercept)	RBFOX1_16_6812678_6813104_1_RBFOX1_16_6812678_6813104_1	1	-7.85494	1	RBFOX1
-0.416305	0.117393	-3.54626	0.000390739	(Intercept)	LRP1B_2_142086888_142087441__1_LRP1B_2_142086888_142087441__1	1	-7.84747	1	LRP1B
0.426068	0.120191	3.54493	0.00039272	(Intercept)	LHFP_13_39499904_39500870__1_LHFP_13_39499904_39500870__1	1	-7.84241	1	LHFP
-0.482942	0.136297	-3.5433	0.000395153	(Intercept)	PTGDS_9_136979913_136981775_1_PTGDS_9_136979913_136981775_1	1	-7.83624	1	PTGDS
0.69318	0.196119	3.53448	0.000408575	(Intercept)	SMARCA2_9_2018714_2019098_1_SMARCA2_9_2018714_2019098_1	1	-7.80283	1	SMARCA2
-0.346795	0.098194	-3.53173	0.000412852	(Intercept)	KCNMB2_AS1_3_178691184_178691520__1_KCNMB2_AS1_3_178691184_178691520__1	1	-7.79242	1	KCNMB2
0.693149	0.196295	3.53117	0.000413731	(Intercept)	TSPAN5_4_98638521_98638965__1_TSPAN5_4_98638521_98638965__1	1	-7.79029	1	TSPAN5
0.521687	0.14774	3.53111	0.000413827	(Intercept)	ZNF135_19_58073016_58073561_1_ZNF135_19_58073016_58073561_1	1	-7.79006	1	ZNF135
0.557205	0.158013	3.52633	0.000421355	(Intercept)	CSMD1_8_4369688_4370258__1_CSMD1_8_4369688_4370258__1	1	-7.77204	1	CSMD1
-0.496738	0.141086	-3.52082	0.000430215	(Intercept)	GRM7_3_6982175_6982667_1_GRM7_3_6982175_6982667_1	1	-7.75122	1	GRM7
1.12393	0.319254	3.52049	0.000430751	(Intercept)	RP11_266K4.9_12_8241670_8242144_1_RP11_266K4.9_12_8241670_8242144_1	1	-7.74998	1	RP11
1.12393	0.319254	3.52049	0.000430751	(Intercept)	ZNF667_19_56456799_56457291__1_ZNF667_19_56456799_56457291__1	1	-7.74998	1	ZNF667
0.595098	0.169067	3.5199	0.000431716	(Intercept)	BRICD5_16_2211353_2211950__1_BRICD5_16_2211353_2211950__1	1	-7.74774	1	BRICD5
-0.659752	0.187549	-3.51775	0.000435215	(Intercept)	PTPRD_9_10510483_10511080__1_PTPRD_9_10510483_10511080__1	1	-7.73967	1	PTPRD
-0.753638	0.214339	-3.5161	0.000437934	(Intercept)	LRP1B_2_141240292_141240832__1_LRP1B_2_141240292_141240832__1	1	-7.73344	1	LRP1B
-0.303367	0.0864407	-3.50954	0.000448888	(Intercept)	RBFOX1_16_6463833_6464271_1_RBFOX1_16_6463833_6464271_1	1	-7.70874	1	RBFOX1
0.408069	0.116341	3.50751	0.000452314	(Intercept)	LRP1B_2_142051406_142052025__1_LRP1B_2_142051406_142052025__1	1	-7.70113	1	LRP1B
-1.38619	0.395256	-3.50708	0.000453055	(Intercept)	RP11_90D4.3_12_8323897_8325103_1_RP11_90D4.3_12_8323897_8325103_1	1	-7.6995	1	RP11
-0.906797	0.258578	-3.50687	0.000453419	(Intercept)	ATRNL1_10_115777020_115777866_1_ATRNL1_10_115777020_115777866_1	1	-7.69869	1	ATRNL1
0.676867	0.193384	3.50012	0.000465042	(Intercept)	CSMD1_8_4237507_4238008__1_CSMD1_8_4237507_4238008__1	1	-7.67338	1	CSMD1
0.239928	0.0685822	3.4984	0.000468052	(Intercept)	POMT1_9_131523350_131523806_1_POMT1_9_131523350_131523806_1	1	-7.66693	1	POMT1
-0.795963	0.227575	-3.49759	0.00046948	(Intercept)	KANSL1_17_46043202_46043704__1_KANSL1_17_46043202_46043704__1	1	-7.66389	1	KANSL1
-0.693161	0.198662	-3.48915	0.000484555	(Intercept)	PCNX_14_70962205_70962715_1_PCNX_14_70962205_70962715_1	1	-7.63228	1	PCNX
0.51869	0.148827	3.48518	0.000491805	(Intercept)	GABRB3_15_26750434_26750896__1_GABRB3_15_26750434_26750896__1	1	-7.61743	1	GABRB3
1.8718	0.537086	3.48511	0.000491942	(Intercept)	CCDC146_7_77122795_77123251_1_CCDC146_7_77122795_77123251_1	1	-7.61715	1	CCDC146
0.554834	0.159344	3.482	0.00049769	(Intercept)	POMGNT2_3_43084487_43085549__1_POMGNT2_3_43084487_43085549__1	1	-7.60553	1	POMGNT2
-1.15268	0.331133	-3.48102	0.000499516	(Intercept)	MAGI2_7_78171865_78172375__1_MAGI2_7_78171865_78172375__1	1	-7.60187	1	MAGI2
-0.414414	0.119156	-3.47792	0.000505322	(Intercept)	FARP1_13_98449352_98449776_1_FARP1_13_98449352_98449776_1	1	-7.59031	1	FARP1
0.706669	0.203764	3.46808	0.000524199	(Intercept)	EXOC6_10_92991604_92992408_1_EXOC6_10_92991604_92992408_1	1	-7.55364	1	EXOC6
-0.527765	0.152237	-3.46673	0.000526835	(Intercept)	ROBO2_3_76166196_76166712_1_ROBO2_3_76166196_76166712_1	1	-7.54862	1	ROBO2
-0.514063	0.148372	-3.46469	0.000530838	(Intercept)	SCN3B_11_123653285_123653807__1_SCN3B_11_123653285_123653807__1	1	-7.54105	1	SCN3B
-0.680077	0.196526	-3.4605	0.000539168	(Intercept)	HSPB8_12_119194325_119194781_1_HSPB8_12_119194325_119194781_1	1	-7.52548	1	HSPB8
0.579698	0.16755	3.45985	0.000540485	(Intercept)	MAGI2_7_78786580_78787450__1_MAGI2_7_78786580_78787450__1	1	-7.52304	1	MAGI2
0.656998	0.190039	3.45717	0.000545878	(Intercept)	SYT9_11_7432067_7432559_1_SYT9_11_7432067_7432559_1	1	-7.51311	1	SYT9
-0.722321	0.209066	-3.45499	0.00055031	(Intercept)	CNTNAP5_2_124673390_124673774_1_CNTNAP5_2_124673390_124673774_1	1	-7.50503	1	CNTNAP5
0.656739	0.190141	3.45396	0.000552417	(Intercept)	FAM153C_5_178054762_178055350_1_FAM153C_5_178054762_178055350_1	1	-7.50121	1	FAM153C
0.600757	0.174265	3.44739	0.000566039	(Intercept)	YME1L1_10_27145812_27146310__1_YME1L1_10_27145812_27146310__1	1	-7.47685	1	YME1L1
-0.699247	0.203008	-3.44443	0.000572257	(Intercept)	GPR155_2_174439215_174439803__1_GPR155_2_174439215_174439803__1	1	-7.46592	1	GPR155
0.454209	0.131877	3.44418	0.000572786	(Intercept)	YTHDC2_5_113558399_113559011_1_YTHDC2_5_113558399_113559011_1	1	-7.465	1	YTHDC2
-0.824207	0.239889	-3.43579	0.000590825	(Intercept)	INTS7_1_211940399_211940767__1_INTS7_1_211940399_211940767__1	1	-7.43399	1	INTS7
-0.321493	0.0936953	-3.43126	0.000600789	(Intercept)	LRP1B_2_142079471_142079963__1_LRP1B_2_142079471_142079963__1	1	-7.41727	1	LRP1B
-0.468683	0.13668	-3.42905	0.00060569	(Intercept)	CCDC3_10_13072789_13073386__1_CCDC3_10_13072789_13073386__1	1	-7.40914	1	CCDC3
-0.301962	0.0881183	-3.42679	0.000610768	(Intercept)	ANK2_4_113097751_113098363_1_ANK2_4_113097751_113098363_1	1	-7.40079	1	ANK2
-1.02954	0.300511	-3.42598	0.000612593	(Intercept)	RP11_867G2.8_11_94635663_94636125__1_RP11_867G2.8_11_94635663_94636125__1	1	-7.39781	1	RP11
-0.625739	0.182669	-3.42554	0.000613576	(Intercept)	MAPT_17_45911257_45911845_1_MAPT_17_45911257_45911845_1	1	-7.39621	1	MAPT
-0.625627	0.182663	-3.42503	0.000614723	(Intercept)	RGS7_1_241186581_241187193__1_RGS7_1_241186581_241187193__1	1	-7.39434	1	RGS7
0.608044	0.17756	3.42445	0.000616054	(Intercept)	CTNND2_5_11865297_11865711__1_CTNND2_5_11865297_11865711__1	1	-7.39218	1	CTNND2
-0.757686	0.221265	-3.42433	0.000616315	(Intercept)	CDH18_5_19587469_19588453__1_CDH18_5_19587469_19588453__1	1	-7.39175	1	CDH18
-0.577491	0.168806	-3.42103	0.000623855	(Intercept)	RP1_34H18.1_12_77366427_77366919_1_RP1_34H18.1_12_77366427_77366919_1	1	-7.37959	1	RP1
0.707274	0.206766	3.42065	0.000624712	(Intercept)	EMC2_8_108481011_108481539_1_EMC2_8_108481011_108481539_1	1	-7.37822	1	EMC2
0.344364	0.100695	3.41987	0.000626508	(Intercept)	CRHR1_17_45645682_45646324_1_CRHR1_17_45645682_45646324_1	1	-7.37535	1	CRHR1
-0.320366	0.0938447	-3.41379	0.000640658	(Intercept)	DCLK1_13_36110851_36111583__1_DCLK1_13_36110851_36111583__1	1	-7.35302	1	DCLK1
0.313122	0.0917445	3.41297	0.00064258	(Intercept)	ERBB4_2_212537756_212538218__1_ERBB4_2_212537756_212538218__1	1	-7.35002	1	ERBB4
-0.544706	0.15968	-3.41124	0.000646691	(Intercept)	LRRC16A_6_25514087_25514609_1_LRRC16A_6_25514087_25514609_1	1	-7.34364	1	LRRC16A
-0.434077	0.127261	-3.41092	0.000647452	(Intercept)	RXRB_6_33193588_33193920__1_RXRB_6_33193588_33193920__1	1	-7.34247	1	RXRB
-0.52881	0.155165	-3.40805	0.000654297	(Intercept)	SERPINB6_6_2970049_2970544__1_SERPINB6_6_2970049_2970544__1	1	-7.33195	1	SERPINB6
-0.346805	0.101815	-3.40624	0.000658648	(Intercept)	CELF2_10_11077629_11078277_1_CELF2_10_11077629_11078277_1	1	-7.32532	1	CELF2
0.80243	0.235973	3.40051	0.000672596	(Intercept)	PLPP4_10_120579411_120580119_1_PLPP4_10_120579411_120580119_1	1	-7.30437	1	PLPP4
-0.320206	0.0941647	-3.40049	0.000672643	(Intercept)	KCNIP4_4_21911508_21911994__1_KCNIP4_4_21911508_21911994__1	1	-7.3043	1	KCNIP4
-0.417535	0.122803	-3.40004	0.000673752	(Intercept)	KCND2_7_120355035_120355629_1_KCND2_7_120355035_120355629_1	1	-7.30265	1	KCND2
0.802346	0.236015	3.39956	0.000674939	(Intercept)	SUMF1_3_4259547_4260015__1_SUMF1_3_4259547_4260015__1	1	-7.30089	1	SUMF1
0.685169	0.201697	3.39703	0.000681213	(Intercept)	VWC2L_2_214480425_214480929_1_VWC2L_2_214480425_214480929_1	1	-7.29164	1	VWC2L
-0.740463	0.218255	-3.39265	0.00069219	(Intercept)	NFIB_9_14208480_14209116__1_NFIB_9_14208480_14209116__1	1	-7.27565	1	NFIB
0.829222	0.244656	3.38933	0.000700631	(Intercept)	SHFM1_7_96655415_96655883__1_SHFM1_7_96655415_96655883__1	1	-7.26353	1	SHFM1
-0.654317	0.193239	-3.38605	0.000709064	(Intercept)	SORCS1_10_106592618_106593241__1_SORCS1_10_106592618_106593241__1	1	-7.25157	1	SORCS1
-0.430463	0.12718	-3.38468	0.000712611	(Intercept)	KCNIP4_4_21616620_21617298__1_KCNIP4_4_21616620_21617298__1	1	-7.24657	1	KCNIP4
0.301535	0.0891181	3.38355	0.000715564	(Intercept)	ADGRB3_6_68997019_68997541_1_ADGRB3_6_68997019_68997541_1	1	-7.24244	1	ADGRB3
-0.860351	0.254311	-3.38306	0.000716827	(Intercept)	RERE_1_8582380_8582848__1_RERE_1_8582380_8582848__1	1	-7.24068	1	RERE
0.673321	0.1991	3.38182	0.000720063	(Intercept)	PICALM_11_85993293_85993979__1_PICALM_11_85993293_85993979__1	1	-7.23617	1	PICALM
1.04982	0.31053	3.38075	0.000722887	(Intercept)	ANKH_5_14748063_14748539__1_ANKH_5_14748063_14748539__1	1	-7.23226	1	ANKH
-0.392468	0.11611	-3.38015	0.000724471	(Intercept)	IGSF21_1_18370063_18370927_1_IGSF21_1_18370063_18370927_1	1	-7.23007	1	IGSF21
-0.214963	0.0636121	-3.37927	0.000726783	(Intercept)	KCNIP4_4_21914845_21915436__1_KCNIP4_4_21914845_21915436__1	1	-7.22688	1	KCNIP4
-0.896088	0.265345	-3.37706	0.000732643	(Intercept)	ZNF608_5_124638186_124638816__1_ZNF608_5_124638186_124638816__1	1	-7.21885	1	ZNF608
0.321629	0.0952882	3.37533	0.000737285	(Intercept)	STXBP5L_3_121182153_121182825_1_STXBP5L_3_121182153_121182825_1	1	-7.21254	1	STXBP5L
0.938459	0.278078	3.3748	0.000738682	(Intercept)	CLOCK_4_55433099_55434305__1_CLOCK_4_55433099_55434305__1	1	-7.21064	1	CLOCK
0.290411	0.0860865	3.37348	0.000742247	(Intercept)	STXBP5L_3_121294121_121294895_1_STXBP5L_3_121294121_121294895_1	1	-7.20583	1	STXBP5L
-0.570095	0.169221	-3.36895	0.000754556	(Intercept)	CPNE4_3_131955313_131955907__1_CPNE4_3_131955313_131955907__1	1	-7.18938	1	CPNE4
-0.756379	0.224624	-3.36731	0.000759052	(Intercept)	MAGI2_7_79449343_79449769__1_MAGI2_7_79449343_79449769__1	1	-7.18344	1	MAGI2
0.431732	0.128399	3.36242	0.000772617	(Intercept)	KCTD10_12_109448656_109448977__1_KCTD10_12_109448656_109448977__1	1	-7.16573	1	KCTD10
0.655185	0.194903	3.36159	0.000774956	(Intercept)	CNNM2_10_102922052_102922675_1_CNNM2_10_102922052_102922675_1	1	-7.1627	1	CNNM2
-0.393069	0.116985	-3.36	0.000779433	(Intercept)	ZDHHC14_6_157656285_157656734_1_ZDHHC14_6_157656285_157656734_1	1	-7.15694	1	ZDHHC14
-0.654635	0.194895	-3.35891	0.000782507	(Intercept)	ROBO2_3_76201866_76202316_1_ROBO2_3_76201866_76202316_1	1	-7.15301	1	ROBO2
0.596829	0.177891	3.35502	0.000793592	(Intercept)	SYNPO2_4_119060304_119061247_1_SYNPO2_4_119060304_119061247_1	1	-7.13894	1	SYNPO2
-0.357663	0.106726	-3.35124	0.000804513	(Intercept)	RBFOX1_16_6960479_6961097_1_RBFOX1_16_6960479_6961097_1	1	-7.12527	1	RBFOX1
0.547575	0.163562	3.3478	0.000814548	(Intercept)	PRICKLE2_3_64125924_64126416__1_PRICKLE2_3_64125924_64126416__1	1	-7.11288	1	PRICKLE2
0.448678	0.134027	3.34767	0.000814937	(Intercept)	GRIA1_5_153658523_153659021_1_GRIA1_5_153658523_153659021_1	1	-7.1124	1	GRIA1
-0.523907	0.156853	-3.34011	0.000837459	(Intercept)	CRYM_16_21274523_21275171__1_CRYM_16_21274523_21275171__1	1	-7.08514	1	CRYM
-1.07264	0.321308	-3.33834	0.000842794	(Intercept)	SPATA6L_9_4661493_4661913__1_SPATA6L_9_4661493_4661913__1	1	-7.07879	1	SPATA6L
0.223296	0.0669921	3.33317	0.000858623	(Intercept)	CAMK2N2_3_184259213_184259525__1_CAMK2N2_3_184259213_184259525__1	1	-7.06018	1	CAMK2N2
0.211298	0.0633935	3.33312	0.000858769	(Intercept)	STXBP5L_3_121338176_121338692_1_STXBP5L_3_121338176_121338692_1	1	-7.06001	1	STXBP5L
-1.50408	0.451335	-3.3325	0.000860681	(Intercept)	MRPS18A_6_43671303_43671896__1_MRPS18A_6_43671303_43671896__1	1	-7.05779	1	MRPS18A
0.604209	0.181437	3.33013	0.000868045	(Intercept)	CREB5_7_28812078_28812548_1_CREB5_7_28812078_28812548_1	1	-7.04927	1	CREB5
-0.708185	0.21267	-3.32998	0.000868535	(Intercept)	KANSL1_17_46117900_46118320__1_KANSL1_17_46117900_46118320__1	1	-7.0487	1	KANSL1
0.360821	0.108429	3.32773	0.000875563	(Intercept)	RBFOX1_16_7404278_7404722_1_RBFOX1_16_7404278_7404722_1	1	-7.04064	1	RBFOX1
-0.471658	0.142119	-3.31876	0.000904183	(Intercept)	RBFOX1_16_6736517_6737705_1_RBFOX1_16_6736517_6737705_1	1	-7.00848	1	RBFOX1
2.03688	0.61385	3.31821	0.000905966	(Intercept)	LCN15_9_136761728_136762345__1_LCN15_9_136761728_136762345__1	1	-7.00651	1	LCN15
0.445336	0.134419	3.31303	0.000922904	(Intercept)	GRIA1_5_153724243_153724749_1_GRIA1_5_153724243_153724749_1	1	-6.98799	1	GRIA1
-0.725017	0.21884	-3.313	0.000923021	(Intercept)	SDHC_1_161366654_161367152_1_SDHC_1_161366654_161367152_1	1	-6.98786	1	SDHC
0.256449	0.0774182	3.31251	0.000924615	(Intercept)	DPP6_7_154361151_154361640_1_DPP6_7_154361151_154361640_1	1	-6.98613	1	DPP6
-0.522531	0.157797	-3.31141	0.000928264	(Intercept)	ANKRD10_13_110902486_110903560__1_ANKRD10_13_110902486_110903560__1	1	-6.98219	1	ANKRD10
3.3673	1.0171	3.3107	0.000930633	(Intercept)	PWRN1_15_24642796_24643774_1_PWRN1_15_24642796_24643774_1	1	-6.97965	1	PWRN1
0.579033	0.17494	3.30989	0.000933327	(Intercept)	MON2_12_62594057_62594849_1_MON2_12_62594057_62594849_1	1	-6.97676	1	MON2
-0.349228	0.105535	-3.30912	0.000935907	(Intercept)	CSMD1_8_4597039_4597565__1_CSMD1_8_4597039_4597565__1	1	-6.97399	1	CSMD1
0.724775	0.21903	3.30902	0.000936215	(Intercept)	ZADH2_18_75203743_75204199__1_ZADH2_18_75203743_75204199__1	1	-6.97367	1	ZADH2
-0.730075	0.220894	-3.3051	0.000949434	(Intercept)	DPP10_2_114793890_114794688_1_DPP10_2_114793890_114794688_1	1	-6.95964	1	DPP10
-0.743711	0.225441	-3.29891	0.000970612	(Intercept)	FRMD4A_10_13728560_13729034__1_FRMD4A_10_13728560_13729034__1	1	-6.93758	1	FRMD4A
0.840962	0.25494	3.29866	0.000971469	(Intercept)	WDR61_15_78292939_78293413__1_WDR61_15_78292939_78293413__1	1	-6.9367	1	WDR61
1.02449	0.310866	3.29561	0.000982082	(Intercept)	NRXN3_14_79189537_79190629_1_NRXN3_14_79189537_79190629_1	1	-6.92584	1	NRXN3
0.557216	0.169242	3.29242	0.000993286	(Intercept)	ZNF638_2_71387166_71387656_1_ZNF638_2_71387166_71387656_1	1	-6.91449	1	ZNF638
-0.502071	0.152522	-3.2918	0.000995482	(Intercept)	RAB8A_19_16133131_16133624_1_RAB8A_19_16133131_16133624_1	1	-6.91228	1	RAB8A
0.488857	0.148538	3.29112	0.000997885	(Intercept)	LINS1_15_100568104_100568620__1_LINS1_15_100568104_100568620__1	1	-6.90987	1	LINS1
0.392279	0.119201	3.29089	0.0009987	(Intercept)	RBFOX1_16_7201815_7202337_1_RBFOX1_16_7201815_7202337_1	1	-6.90906	1	RBFOX1
0.448151	0.136218	3.28995	0.00100206	(Intercept)	ADGRB3_6_68809201_68809813_1_ADGRB3_6_68809201_68809813_1	1	-6.9057	1	ADGRB3
-0.875405	0.266134	-3.28935	0.0010042	(Intercept)	DPY19L2_12_63588728_63589234__1_DPY19L2_12_63588728_63589234__1	1	-6.90356	1	DPY19L2
1.02459	0.311561	3.28856	0.00100703	(Intercept)	NKAIN2_6_123987695_123988244_1_NKAIN2_6_123987695_123988244_1	1	-6.90075	1	NKAIN2
0.916291	0.278887	3.28553	0.0010179	(Intercept)	OPCML_11_133094157_133094553__1_OPCML_11_133094157_133094553__1	1	-6.89001	1	OPCML
-0.964942	0.293735	-3.28507	0.00101956	(Intercept)	NPIPB6_16_28342555_28342824__1_NPIPB6_16_28342555_28342824__1	1	-6.88838	1	NPIPB6
-0.965081	0.293785	-3.28499	0.00101985	(Intercept)	KCNIP4_4_21581124_21581964__1_KCNIP4_4_21581124_21581964__1	1	-6.8881	1	KCNIP4
-0.965081	0.293785	-3.28499	0.00101985	(Intercept)	EXOC1_4_55872131_55872695_1_EXOC1_4_55872131_55872695_1	1	-6.8881	1	EXOC1
-0.916137	0.278889	-3.28495	0.00102001	(Intercept)	ROBO2_3_76300118_76301480_1_ROBO2_3_76300118_76301480_1	1	-6.88794	1	ROBO2
-0.602223	0.183423	-3.28324	0.00102622	(Intercept)	SPPL3_12_120762510_120763046__1_SPPL3_12_120762510_120763046__1	1	-6.88187	1	SPPL3
0.764572	0.232937	3.28231	0.00102962	(Intercept)	FAM45A_10_119137088_119137984_1_FAM45A_10_119137088_119137984_1	1	-6.87857	1	FAM45A
-0.510719	0.155697	-3.28022	0.00103727	(Intercept)	CH17_264L24.1_22_22269151_22269619_1_CH17_264L24.1_22_22269151_22269619_1	1	-6.87116	1	CH17
-0.254689	0.0776447	-3.28019	0.00103736	(Intercept)	RBFOX1_16_7188902_7189473_1_RBFOX1_16_7188902_7189473_1	1	-6.87108	1	RBFOX1
-0.496449	0.151348	-3.28019	0.00103737	(Intercept)	KIF1B_1_10259071_10259514_1_KIF1B_1_10259071_10259514_1	1	-6.87107	1	KIF1B
0.349865	0.106744	3.27762	0.00104686	(Intercept)	SETD5_3_9399393_9399843_1_SETD5_3_9399393_9399843_1	1	-6.86196	1	SETD5
0.511296	0.15605	3.2765	0.00105103	(Intercept)	LHFP_13_39560437_39561127__1_LHFP_13_39560437_39561127__1	1	-6.85798	1	LHFP
-0.544192	0.1662	-3.27431	0.00105919	(Intercept)	TRPC4AP_20_35031237_35031981__1_TRPC4AP_20_35031237_35031981__1	1	-6.85025	1	TRPC4AP
-0.678966	0.207522	-3.27178	0.00106872	(Intercept)	TRAP1_16_3706417_3706975__1_TRAP1_16_3706417_3706975__1	1	-6.84129	1	TRAP1
-0.340186	0.104043	-3.26966	0.00107678	(Intercept)	DSCAM_21_40593130_40593958__1_DSCAM_21_40593130_40593958__1	1	-6.83378	1	DSCAM
0.193471	0.0591762	3.26941	0.00107772	(Intercept)	DLG2_11_83517188_83517710__1_DLG2_11_83517188_83517710__1	1	-6.83291	1	DLG2
0.371481	0.113638	3.26899	0.00107932	(Intercept)	CSMD1_8_4219912_4220434__1_CSMD1_8_4219912_4220434__1	1	-6.83142	1	CSMD1
0.556285	0.170247	3.26751	0.00108497	(Intercept)	COL13A1_10_69947313_69959275_1_COL13A1_10_69947313_69959275_1	1	-6.82621	1	COL13A1
0.35734	0.10942	3.26575	0.00109174	(Intercept)	BDH1_3_197542487_197543039__1_BDH1_3_197542487_197543039__1	1	-6.81998	1	BDH1
-0.277703	0.0851762	-3.26033	0.00111282	(Intercept)	PSRC1_1_109279556_109279908__1_PSRC1_1_109279556_109279908__1	1	-6.80085	1	PSRC1
1.38655	0.425331	3.25993	0.0011144	(Intercept)	FAM153B_5_176070253_176070766_1_FAM153B_5_176070253_176070766_1	1	-6.79944	1	FAM153B
0.441274	0.135504	3.25653	0.00112783	(Intercept)	NRG1_8_31775387_31775945_1_NRG1_8_31775387_31775945_1	1	-6.78746	1	NRG1
0.373754	0.114846	3.2544	0.00113631	(Intercept)	ADGRB3_6_69186171_69186555_1_ADGRB3_6_69186171_69186555_1	1	-6.77997	1	ADGRB3
-0.451885	0.138872	-3.25397	0.00113803	(Intercept)	SLC25A36_3_140978237_140978969_1_SLC25A36_3_140978237_140978969_1	1	-6.77846	1	SLC25A36
0.513985	0.15801	3.25286	0.0011425	(Intercept)	SENP5_3_196907212_196908040_1_SENP5_3_196907212_196908040_1	1	-6.77453	1	SENP5
-0.429473	0.132051	-3.25234	0.0011446	(Intercept)	PAFAH1B1_17_2671812_2672351_1_PAFAH1B1_17_2671812_2672351_1	1	-6.7727	1	PAFAH1B1
0.332524	0.102271	3.2514	0.0011484	(Intercept)	NRXN3_14_79192724_79193189_1_NRXN3_14_79192724_79193189_1	1	-6.76938	1	NRXN3
0.30887	0.0950867	3.24829	0.00116099	(Intercept)	KCNIP4_4_21437123_21437727__1_KCNIP4_4_21437123_21437727__1	1	-6.75848	1	KCNIP4
0.41695	0.128389	3.24754	0.00116406	(Intercept)	FAM19A2_12_62021216_62022044__1_FAM19A2_12_62021216_62022044__1	1	-6.75584	1	FAM19A2
-1.04592	0.322424	-3.24392	0.00117899	(Intercept)	SLC44A1_9_105371187_105371817_1_SLC44A1_9_105371187_105371817_1	1	-6.7431	1	SLC44A1
0.469429	0.144719	3.24374	0.00117971	(Intercept)	LHFP_13_39545931_39546453__1_LHFP_13_39545931_39546453__1	1	-6.74248	1	LHFP
1.04595	0.32255	3.24277	0.00118374	(Intercept)	GMDS_AS1_6_2414841_2415549_1_GMDS_AS1_6_2414841_2415549_1	1	-6.73907	1	GMDS
-0.664838	0.205083	-3.2418	0.00118777	(Intercept)	DGCR5_22_18996046_18996538_1_DGCR5_22_18996046_18996538_1	1	-6.73568	1	DGCR5
-0.303885	0.0937527	-3.24134	0.00118967	(Intercept)	FGF12_3_192142464_192142998__1_FGF12_3_192142464_192142998__1	1	-6.73408	1	FGF12
0.767114	0.236667	3.24132	0.00118979	(Intercept)	CCDC175_14_59564300_59564510__1_CCDC175_14_59564300_59564510__1	1	-6.73398	1	CCDC175
-1.46634	0.452911	-3.23758	0.00120546	(Intercept)	GTPBP10_7_90366306_90366739_1_GTPBP10_7_90366306_90366739_1	1	-6.72089	1	GTPBP10
1.46634	0.452911	3.23758	0.00120546	(Intercept)	NR2C2_3_14968552_14968876_1_NR2C2_3_14968552_14968876_1	1	-6.72089	1	NR2C2
0.351051	0.108472	3.23633	0.00121079	(Intercept)	NRXN3_14_79836018_79836502_1_NRXN3_14_79836018_79836502_1	1	-6.71649	1	NRXN3
-0.640586	0.197949	-3.23612	0.00121166	(Intercept)	EFCAB7_1_63571194_63571722_1_EFCAB7_1_63571194_63571722_1	1	-6.71576	1	EFCAB7
1.23585	0.381892	3.23612	0.00121168	(Intercept)	OTUD7A_15_31564365_31564851__1_OTUD7A_15_31564365_31564851__1	1	-6.71575	1	OTUD7A
0.54661	0.168942	3.23549	0.00121435	(Intercept)	GRID2_4_92682771_92683977_1_GRID2_4_92682771_92683977_1	1	-6.71355	1	GRID2
0.599854	0.18543	3.23494	0.00121668	(Intercept)	RAB40B_17_82654973_82655337__1_RAB40B_17_82654973_82655337__1	1	-6.71163	1	RAB40B
-0.767365	0.237233	-3.23465	0.00121793	(Intercept)	GRIA4_11_105793721_105794315_1_GRIA4_11_105793721_105794315_1	1	-6.71061	1	GRIA4
0.334425	0.103467	3.2322	0.00122842	(Intercept)	SYT14_1_209996662_209997208_1_SYT14_1_209996662_209997208_1	1	-6.70202	1	SYT14
0.25689	0.0795487	3.22934	0.00124078	(Intercept)	GRIN1_9_137144118_137144726_1_GRIN1_9_137144118_137144726_1	1	-6.69201	1	GRIN1
0.604574	0.187259	3.22854	0.00124424	(Intercept)	NIPA1_15_22825602_22826148_1_NIPA1_15_22825602_22826148_1	1	-6.68923	1	NIPA1
-0.399108	0.123628	-3.22829	0.00124531	(Intercept)	FRMD4A_10_14184150_14184841__1_FRMD4A_10_14184150_14184841__1	1	-6.68837	1	FRMD4A
0.651847	0.202141	3.22472	0.00126097	(Intercept)	MAPKBP1_15_41802926_41803520_1_MAPKBP1_15_41802926_41803520_1	1	-6.67588	1	MAPKBP1
-0.482525	0.149661	-3.22412	0.0012636	(Intercept)	PEPD_19_33386950_33387288__1_PEPD_19_33386950_33387288__1	1	-6.67379	1	PEPD
0.621796	0.192937	3.2228	0.00126945	(Intercept)	AKAP13_15_85686208_85686611_1_AKAP13_15_85686208_85686611_1	1	-6.66917	1	AKAP13
-0.678403	0.210576	-3.22166	0.0012745	(Intercept)	SNX19_11_130888877_130889771__1_SNX19_11_130888877_130889771__1	1	-6.6652	1	SNX19
0.678332	0.210564	3.2215	0.0012752	(Intercept)	ARID1B_6_157003396_157004178_1_ARID1B_6_157003396_157004178_1	1	-6.66465	1	ARID1B
0.792118	0.246023	3.21968	0.00128332	(Intercept)	SH3GL2_9_17619872_17620388_1_SH3GL2_9_17619872_17620388_1	1	-6.65831	1	SH3GL2
0.607639	0.188967	3.21558	0.00130182	(Intercept)	KCNIP4_4_21624923_21625529__1_KCNIP4_4_21624923_21625529__1	1	-6.64399	1	KCNIP4
-0.308752	0.0960272	-3.21526	0.00130327	(Intercept)	KLHDC10_7_130134665_130135235_1_KLHDC10_7_130134665_130135235_1	1	-6.64288	1	KLHDC10
-0.628775	0.195794	-3.21141	0.00132086	(Intercept)	MTSS1_8_124575540_124576072__1_MTSS1_8_124575540_124576072__1	1	-6.62947	1	MTSS1
0.514451	0.160218	3.21094	0.001323	(Intercept)	KANSL1_17_46160091_46160763__1_KANSL1_17_46160091_46160763__1	1	-6.62785	1	KANSL1
-0.77106	0.240357	-3.20798	0.00133669	(Intercept)	RP11_867G2.8_11_94660149_94660593__1_RP11_867G2.8_11_94660149_94660593__1	1	-6.61756	1	RP11
-0.819367	0.25552	-3.20666	0.00134284	(Intercept)	C12orf73_12_103951162_103951726__1_C12orf73_12_103951162_103951726__1	1	-6.61297	1	C12orf73
0.666471	0.20811	3.2025	0.00136242	(Intercept)	RGS7_1_240987400_240988186__1_RGS7_1_240987400_240988186__1	1	-6.59849	1	RGS7
0.85454	0.266999	3.20054	0.00137172	(Intercept)	MRAS_3_138352830_138353284_1_MRAS_3_138352830_138353284_1	1	-6.59169	1	MRAS
0.392575	0.122697	3.19954	0.00137645	(Intercept)	PIP5K1A_1_151213367_151213914_1_PIP5K1A_1_151213367_151213914_1	1	-6.58825	1	PIP5K1A
0.677588	0.211931	3.19721	0.00138765	(Intercept)	RP11_37B2.1_8_89701395_89701905__1_RP11_37B2.1_8_89701395_89701905__1	1	-6.58014	1	RP11
3.2581	1.01905	3.19719	0.00138772	(Intercept)	SLC12A1_15_48302271_48302535_1_SLC12A1_15_48302271_48302535_1	1	-6.58009	1	SLC12A1
0.664164	0.207809	3.19604	0.0013933	(Intercept)	GRIA1_5_153777603_153778167_1_GRIA1_5_153777603_153778167_1	1	-6.57608	1	GRIA1
-0.998529	0.312641	-3.19385	0.00140388	(Intercept)	NFAT5_16_69633465_69634069_1_NFAT5_16_69633465_69634069_1	1	-6.56851	1	NFAT5
0.940983	0.294772	3.19225	0.00141171	(Intercept)	LHFP_13_39527647_39528187__1_LHFP_13_39527647_39528187__1	1	-6.56295	1	LHFP
1.56862	0.491596	3.19086	0.00141848	(Intercept)	CACNA2D3_AS1_3_54886958_54887372__1_CACNA2D3_AS1_3_54886958_54887372__1	1	-6.55817	1	CACNA2D3
0.387426	0.121516	3.18828	0.00143121	(Intercept)	HSD17B4_5_119529764_119531144_1_HSD17B4_5_119529764_119531144_1	1	-6.54924	1	HSD17B4
-0.639199	0.200519	-3.18773	0.00143394	(Intercept)	MRPL35_2_86213340_86213794_1_MRPL35_2_86213340_86213794_1	1	-6.54733	1	MRPL35
0.638908	0.200443	3.18748	0.00143519	(Intercept)	GRIK2_6_101963638_101964064_1_GRIK2_6_101963638_101964064_1	1	-6.54646	1	GRIK2
0.580564	0.182155	3.18719	0.0014366	(Intercept)	MPPE1_18_11907651_11908124__1_MPPE1_18_11907651_11908124__1	1	-6.54548	1	MPPE1
-0.58065	0.182187	-3.1871	0.00143706	(Intercept)	SLC44A5_1_75586558_75586948__1_SLC44A5_1_75586558_75586948__1	1	-6.54515	1	SLC44A5
-0.69502	0.218121	-3.1864	0.00144055	(Intercept)	OXR1_8_106329971_106330559_1_OXR1_8_106329971_106330559_1	1	-6.54273	1	OXR1
-0.728337	0.22899	-3.18065	0.00146947	(Intercept)	SAMD12_8_118316809_118317265__1_SAMD12_8_118316809_118317265__1	1	-6.52285	1	SAMD12
-0.321187	0.100984	-3.18059	0.00146978	(Intercept)	SVIL_AS1_10_29465471_29466040_1_SVIL_AS1_10_29465471_29466040_1	1	-6.52264	1	SVIL
0.338057	0.106346	3.17885	0.00147863	(Intercept)	ROBO2_3_76701409_76701871_1_ROBO2_3_76701409_76701871_1	1	-6.51664	1	ROBO2
-0.543729	0.17111	-3.17766	0.00148469	(Intercept)	ANKRD36_2_97212067_97212699_1_ANKRD36_2_97212067_97212699_1	1	-6.51255	1	ANKRD36
0.502766	0.158245	3.17713	0.00148741	(Intercept)	SUMF2_7_56072810_56074472_1_SUMF2_7_56072810_56074472_1	1	-6.51072	1	SUMF2
-0.483004	0.152068	-3.17624	0.00149198	(Intercept)	AC114765.1_2_220243969_220244422_1_AC114765.1_2_220243969_220244422_1	1	-6.50765	1	AC114765.1
-0.543708	0.171239	-3.17514	0.00149764	(Intercept)	GABPB1_AS1_15_50366867_50367917_1_GABPB1_AS1_15_50366867_50367917_1	1	-6.50386	1	GABPB1
-0.514189	0.161951	-3.17497	0.0014985	(Intercept)	TSPAN13_7_16782846_16783324_1_TSPAN13_7_16782846_16783324_1	1	-6.50329	1	TSPAN13
0.677946	0.213753	3.17163	0.00151588	(Intercept)	XKR4_8_55455146_55455562_1_XKR4_8_55455146_55455562_1	1	-6.49176	1	XKR4
-0.29726	0.0937399	-3.17111	0.00151856	(Intercept)	SPATS2L_2_200307807_200308263_1_SPATS2L_2_200307807_200308263_1	1	-6.48999	1	SPATS2L
0.474463	0.149723	3.16893	0.00153002	(Intercept)	MRPL37_1_54216135_54218425_1_MRPL37_1_54216135_54218425_1	1	-6.48247	1	MRPL37
1.20397	0.380058	3.16786	0.00153564	(Intercept)	DLG2_11_84735688_84736702__1_DLG2_11_84735688_84736702__1	1	-6.47881	1	DLG2
0.728381	0.23012	3.16522	0.00154968	(Intercept)	RPS6KA2_6_166835541_166836267__1_RPS6KA2_6_166835541_166836267__1	1	-6.46971	1	RPS6KA2
0.606298	0.191732	3.16222	0.0015657	(Intercept)	C10orf35_10_69631995_69632487_1_C10orf35_10_69631995_69632487_1	1	-6.45942	1	C10orf35
0.536009	0.169741	3.1578	0.00158963	(Intercept)	SSH2_17_29919682_29920072__1_SSH2_17_29919682_29920072__1	1	-6.44425	1	SSH2
-0.507498	0.160737	-3.15732	0.00159224	(Intercept)	PDE2A_11_72585127_72585523__1_PDE2A_11_72585127_72585523__1	1	-6.44261	1	PDE2A
-0.774051	0.245221	-3.15654	0.00159652	(Intercept)	FRMD5_15_44182174_44182984__1_FRMD5_15_44182174_44182984__1	1	-6.43993	1	FRMD5
0.60883	0.192985	3.1548	0.00160606	(Intercept)	AP006621.5_11_782933_783511_1_AP006621.5_11_782933_783511_1	1	-6.43397	1	AP006621.5
0.392863	0.124533	3.15469	0.00160671	(Intercept)	ASIC2_17_34133244_34133730__1_ASIC2_17_34133244_34133730__1	1	-6.43357	1	ASIC2
-0.824874	0.261631	-3.15281	0.00161707	(Intercept)	FRG1_4_189945860_189946332_1_FRG1_4_189945860_189946332_1	1	-6.42714	1	FRG1
0.862224	0.273594	3.15147	0.00162452	(Intercept)	DYNC2H1_11_103361342_103361774_1_DYNC2H1_11_103361342_103361774_1	1	-6.42254	1	DYNC2H1
0.663339	0.210649	3.14902	0.0016382	(Intercept)	TMEM242_6_157292410_157293064__1_TMEM242_6_157292410_157293064__1	1	-6.41416	1	TMEM242
-0.45565	0.144725	-3.14838	0.00164177	(Intercept)	ANK2_4_113202939_113203497_1_ANK2_4_113202939_113203497_1	1	-6.41198	1	ANK2
-0.904456	0.28746	-3.14638	0.00165307	(Intercept)	SSBP2_5_81712631_81713393__1_SSBP2_5_81712631_81713393__1	1	-6.40512	1	SSBP2
0.216838	0.0689227	3.1461	0.00165464	(Intercept)	ANK3_10_60423414_60423867__1_ANK3_10_60423414_60423867__1	1	-6.40417	1	ANK3
-0.418636	0.133095	-3.14539	0.00165867	(Intercept)	KPNA3_13_49701151_49701730__1_KPNA3_13_49701151_49701730__1	1	-6.40174	1	KPNA3
0.955511	0.303822	3.14497	0.00166102	(Intercept)	AP1G1_16_71733391_71733913__1_AP1G1_16_71733391_71733913__1	1	-6.40032	1	AP1G1
0.436295	0.138778	3.14383	0.00166751	(Intercept)	CCND2_12_4296286_4296850_1_CCND2_12_4296286_4296850_1	1	-6.39642	1	CCND2
0.860429	0.273871	3.14172	0.00167956	(Intercept)	PARK2_6_162720432_162721074__1_PARK2_6_162720432_162721074__1	1	-6.38922	1	PARK2
-0.707468	0.225326	-3.13976	0.00169089	(Intercept)	DPP6_7_153918995_153919679_1_DPP6_7_153918995_153919679_1	1	-6.3825	1	DPP6
0.347258	0.110679	3.13754	0.00170374	(Intercept)	RNF166_16_88696495_88696856__1_RNF166_16_88696495_88696856__1	1	-6.37493	1	RNF166
0.951803	0.303437	3.13674	0.00170835	(Intercept)	ATP13A3_3_194456294_194456774__1_ATP13A3_3_194456294_194456774__1	1	-6.37222	1	ATP13A3
-0.595797	0.189943	-3.13672	0.00170849	(Intercept)	LENG8_AS1_19_54447613_54448063__1_LENG8_AS1_19_54447613_54448063__1	1	-6.37215	1	LENG8
1.70475	0.543557	3.13628	0.00171106	(Intercept)	ZNF667_AS1_19_56495007_56495463_1_ZNF667_AS1_19_56495007_56495463_1	1	-6.37064	1	ZNF667
-0.77319	0.246774	-3.13319	0.00172918	(Intercept)	MAPK10_4_86146981_86148127__1_MAPK10_4_86146981_86148127__1	1	-6.36011	1	MAPK10
0.46179	0.147388	3.13315	0.00172941	(Intercept)	ROBO2_3_76325224_76325812_1_ROBO2_3_76325224_76325812_1	1	-6.35998	1	ROBO2
-0.502259	0.160357	-3.13213	0.00173543	(Intercept)	DGCR5_22_19000822_19001553_1_DGCR5_22_19000822_19001553_1	1	-6.3565	1	DGCR5
-1.25276	0.400892	-3.12494	0.00177841	(Intercept)	JAZF1_7_28147164_28147806__1_JAZF1_7_28147164_28147806__1	1	-6.33203	1	JAZF1
1.25276	0.400892	3.12494	0.00177841	(Intercept)	ZHX3_20_41257740_41258526__1_ZHX3_20_41257740_41258526__1	1	-6.33203	1	ZHX3
-0.346161	0.110799	-3.12422	0.00178276	(Intercept)	PLRG1_4_154535006_154535350__1_PLRG1_4_154535006_154535350__1	1	-6.32959	1	PLRG1
-0.439439	0.140703	-3.12316	0.00178919	(Intercept)	POLR2E_19_1088118_1088626__1_POLR2E_19_1088118_1088626__1	1	-6.32599	1	POLR2E
1.31716	0.422273	3.11922	0.00181333	(Intercept)	GOLGA8N_15_32606314_32606782_1_GOLGA8N_15_32606314_32606782_1	1	-6.31259	1	GOLGA8N
1.04109	0.333978	3.11723	0.00182556	(Intercept)	TIMM23B_10_49942631_49943183_1_TIMM23B_10_49942631_49943183_1	1	-6.30587	1	TIMM23B
0.456793	0.146593	3.11606	0.00183284	(Intercept)	ADGRB3_6_69253528_69254140_1_ADGRB3_6_69253528_69254140_1	1	-6.30189	1	ADGRB3
-0.579652	0.186099	-3.11475	0.00184103	(Intercept)	MIR181A1HG_1_198877784_198878408__1_MIR181A1HG_1_198877784_198878408__1	1	-6.29743	1	MIR181A1HG
-0.0357638	0.0114843	-3.11416	0.00184469	(Intercept)	SCP2_1_53050814_53051228_1_SCP2_1_53050814_53051228_1	1	-6.29544	1	SCP2
0.729515	0.234295	3.11366	0.00184783	(Intercept)	GPC5_13_92150436_92150940_1_GPC5_13_92150436_92150940_1	1	-6.29374	1	GPC5
0.729564	0.234312	3.11364	0.00184794	(Intercept)	XKR6_8_11136021_11136524__1_XKR6_8_11136021_11136524__1	1	-6.29368	1	XKR6
0.256161	0.0822849	3.1131	0.00185136	(Intercept)	KCNIP4_4_21601080_21601847__1_KCNIP4_4_21601080_21601847__1	1	-6.29183	1	KCNIP4
0.729569	0.234376	3.11282	0.00185311	(Intercept)	RBFOX1_16_7054715_7055234_1_RBFOX1_16_7054715_7055234_1	1	-6.29089	1	RBFOX1
-0.833108	0.267756	-3.11144	0.00186174	(Intercept)	BCR_22_23290741_23291245_1_BCR_22_23290741_23291245_1	1	-6.28624	1	BCR
-0.58522	0.188102	-3.11119	0.00186334	(Intercept)	SLC2A5_1_9036921_9037395__1_SLC2A5_1_9036921_9037395__1	1	-6.28539	1	SLC2A5
-1.1314	0.363673	-3.11104	0.00186428	(Intercept)	FAM153A_5_177728594_177729094__1_FAM153A_5_177728594_177729094__1	1	-6.28488	1	FAM153A
1.1314	0.363673	3.11104	0.00186428	(Intercept)	RNPC3_1_103540956_103541348_1_RNPC3_1_103540956_103541348_1	1	-6.28488	1	RNPC3
-0.800759	0.257856	-3.10545	0.00189989	(Intercept)	TSHZ2_20_53117890_53118448_1_TSHZ2_20_53117890_53118448_1	1	-6.26596	1	TSHZ2
2.30259	0.74162	3.10481	0.00190404	(Intercept)	GAREM1_18_32232232_32233408__1_GAREM1_18_32232232_32233408__1	1	-6.26378	1	GAREM1
0.601872	0.193948	3.10326	0.00191402	(Intercept)	NXPH1_7_8692714_8693212_1_NXPH1_7_8692714_8693212_1	1	-6.25855	1	NXPH1
-0.315769	0.101758	-3.10316	0.00191468	(Intercept)	MAPK8_10_48354238_48355018_1_MAPK8_10_48354238_48355018_1	1	-6.2582	1	MAPK8
-0.488835	0.157535	-3.10303	0.00191553	(Intercept)	PKP4_2_158590682_158591174_1_PKP4_2_158590682_158591174_1	1	-6.25776	1	PKP4
0.87091	0.28074	3.10219	0.00192093	(Intercept)	SLC30A7_1_100927613_100928117_1_SLC30A7_1_100927613_100928117_1	1	-6.25495	1	SLC30A7
-0.693255	0.223616	-3.10021	0.00193385	(Intercept)	MAML2_11_96259223_96259709__1_MAML2_11_96259223_96259709__1	1	-6.24824	1	MAML2
-0.692931	0.22361	-3.09884	0.00194278	(Intercept)	LDB2_4_16820128_16823122__1_LDB2_4_16820128_16823122__1	1	-6.24364	1	LDB2
-0.916272	0.295746	-3.09818	0.00194715	(Intercept)	SLC35E2_1_1732219_1732693__1_SLC35E2_1_1732219_1732693__1	1	-6.24139	1	SLC35E2
-0.916272	0.295811	-3.09749	0.00195165	(Intercept)	CSMD1_8_4753413_4753980__1_CSMD1_8_4753413_4753980__1	1	-6.23908	1	CSMD1
-0.751197	0.242617	-3.09623	0.00196	(Intercept)	KCNQ3_8_132220807_132221263__1_KCNQ3_8_132220807_132221263__1	1	-6.23481	1	KCNQ3
0.296052	0.0956416	3.09543	0.00196527	(Intercept)	MAGI2_7_78063123_78063885__1_MAGI2_7_78063123_78063885__1	1	-6.23213	1	MAGI2
0.402032	0.129925	3.09435	0.00197244	(Intercept)	NRXN3_14_79060166_79060664_1_NRXN3_14_79060166_79060664_1	1	-6.22848	1	NRXN3
-0.488526	0.157984	-3.09224	0.0019865	(Intercept)	THRB_3_24303919_24304561__1_THRB_3_24303919_24304561__1	1	-6.22138	1	THRB
-0.348007	0.112572	-3.09142	0.00199205	(Intercept)	GRIA4_11_105775007_105775559_1_GRIA4_11_105775007_105775559_1	1	-6.21859	1	GRIA4
0.754105	0.243995	3.09065	0.00199717	(Intercept)	AK9_6_109627122_109627602__1_AK9_6_109627122_109627602__1	1	-6.21603	1	AK9
0.26461	0.0856485	3.08949	0.00200498	(Intercept)	RBFOX1_16_6042619_6043171_1_RBFOX1_16_6042619_6043171_1	1	-6.21212	1	RBFOX1
-0.381434	0.123518	-3.08809	0.00201449	(Intercept)	DLG2_11_84505935_84506836__1_DLG2_11_84505935_84506836__1	1	-6.20739	1	DLG2
-0.776529	0.251949	-3.08209	0.00205554	(Intercept)	PBX1_1_164611077_164611677_1_PBX1_1_164611077_164611677_1	1	-6.18722	1	PBX1
-1.31219	0.425815	-3.08159	0.00205901	(Intercept)	PPP1R9A_7_95170714_95171177_1_PPP1R9A_7_95170714_95171177_1	1	-6.18553	1	PPP1R9A
0.595837	0.193414	3.08063	0.00206563	(Intercept)	SLC35G2_3_136850271_136850721_1_SLC35G2_3_136850271_136850721_1	1	-6.18232	1	SLC35G2
0.776032	0.251929	3.08036	0.00206754	(Intercept)	NEGR1_1_72112837_72113461__1_NEGR1_1_72112837_72113461__1	1	-6.1814	1	NEGR1
-0.297686	0.0967488	-3.07689	0.00209172	(Intercept)	RIMS2_8_104253980_104254469_1_RIMS2_8_104253980_104254469_1	1	-6.16977	1	RIMS2
0.159902	0.0520714	3.07082	0.00213473	(Intercept)	MRFAP1_4_6642273_6642745_1_MRFAP1_4_6642273_6642745_1	1	-6.14942	1	MRFAP1
-3.13549	1.02151	-3.06948	0.00214434	(Intercept)	CNTN3_3_74390375_74390794__1_CNTN3_3_74390375_74390794__1	1	-6.14492	1	CNTN3
-0.491693	0.160283	-3.06766	0.00215742	(Intercept)	SLC25A46_5_110739444_110739983_1_SLC25A46_5_110739444_110739983_1	1	-6.13884	1	SLC25A46
-1.17007	0.381568	-3.06648	0.00216592	(Intercept)	MDGA2_14_47511525_47512141__1_MDGA2_14_47511525_47512141__1	1	-6.13491	1	MDGA2
0.393445	0.128359	3.0652	0.00217527	(Intercept)	CABIN1_22_24093035_24093683_1_CABIN1_22_24093035_24093683_1	1	-6.1306	1	CABIN1
-1.89712	0.619139	-3.06413	0.00218307	(Intercept)	ROBO1_3_79401980_79402509__1_ROBO1_3_79401980_79402509__1	1	-6.12702	1	ROBO1
1.89712	0.619139	3.06413	0.00218307	(Intercept)	C12orf45_12_105016994_105017660_1_C12orf45_12_105016994_105017660_1	1	-6.12702	1	C12orf45
-1.89712	0.619139	-3.06413	0.00218307	(Intercept)	MORN1_1_2370655_2371135__1_MORN1_1_2370655_2371135__1	1	-6.12702	1	MORN1
-1.89712	0.619139	-3.06413	0.00218307	(Intercept)	MFSD6_2_190473758_190474382_1_MFSD6_2_190473758_190474382_1	1	-6.12702	1	MFSD6
-0.648091	0.211585	-3.06303	0.00219112	(Intercept)	SNED1_2_241061371_241061923_1_SNED1_2_241061371_241061923_1	1	-6.12334	1	SNED1
-0.730888	0.238705	-3.06189	0.00219947	(Intercept)	AIG1_6_143316221_143316743_1_AIG1_6_143316221_143316743_1	1	-6.11954	1	AIG1
-0.2547	0.0832366	-3.05995	0.00221372	(Intercept)	SGCZ_8_15178182_15178657__1_SGCZ_8_15178182_15178657__1	1	-6.11308	1	SGCZ
0.386032	0.126289	3.05674	0.00223758	(Intercept)	SLC8A2_19_47428627_47429077__1_SLC8A2_19_47428627_47429077__1	1	-6.10236	1	SLC8A2
-0.485432	0.158866	-3.05562	0.00224599	(Intercept)	EXOC6B_2_72251538_72252048__1_EXOC6B_2_72251538_72252048__1	1	-6.09861	1	EXOC6B
-1.06784	0.349513	-3.05523	0.0022489	(Intercept)	FAM155A_13_107637249_107638125__1_FAM155A_13_107637249_107638125__1	1	-6.09731	1	FAM155A
0.264605	0.0866649	3.05319	0.00226421	(Intercept)	LRRTM4_2_77467857_77468817__1_LRRTM4_2_77467857_77468817__1	1	-6.09053	1	LRRTM4
-0.459511	0.150519	-3.05285	0.00226678	(Intercept)	CPNE4_3_131876976_131877489__1_CPNE4_3_131876976_131877489__1	1	-6.0894	1	CPNE4
-0.527783	0.17292	-3.05219	0.00227179	(Intercept)	ALMS1_2_73606642_73607065_1_ALMS1_2_73606642_73607065_1	1	-6.08719	1	ALMS1
0.542805	0.177861	3.05185	0.00227438	(Intercept)	RNF144A_2_7062050_7062503_1_RNF144A_2_7062050_7062503_1	1	-6.08605	1	RNF144A
0.542805	0.177861	3.05185	0.00227438	(Intercept)	AKAP6_14_32802125_32802821_1_AKAP6_14_32802125_32802821_1	1	-6.08605	1	AKAP6
-0.395623	0.129723	-3.04975	0.00229031	(Intercept)	NEAT1_11_65440492_65440838_1_NEAT1_11_65440492_65440838_1	1	-6.07907	1	NEAT1
-0.858042	0.281429	-3.04888	0.00229697	(Intercept)	FAM111A_11_59152178_59152610_1_FAM111A_11_59152178_59152610_1	1	-6.07617	1	FAM111A
-0.693278	0.227404	-3.04866	0.00229865	(Intercept)	TOX4_14_21487694_21488097_1_TOX4_14_21487694_21488097_1	1	-6.07543	1	TOX4
-0.929536	0.30493	-3.04836	0.00230097	(Intercept)	ST6GAL1_3_187034438_187034978_1_ST6GAL1_3_187034438_187034978_1	1	-6.07442	1	ST6GAL1
0.929536	0.30493	3.04836	0.00230097	(Intercept)	LIN52_14_74151088_74151526_1_LIN52_14_74151088_74151526_1	1	-6.07442	1	LIN52
-0.929536	0.30493	-3.04836	0.00230097	(Intercept)	SNX19_11_130889626_130890238__1_SNX19_11_130889626_130890238__1	1	-6.07442	1	SNX19
0.372563	0.122232	3.04801	0.00230362	(Intercept)	PPP2R2C_4_6457098_6458550__1_PPP2R2C_4_6457098_6458550__1	1	-6.07327	1	PPP2R2C
-0.336317	0.110412	-3.04601	0.00231903	(Intercept)	LINC01184_5_128018458_128019154__1_LINC01184_5_128018458_128019154__1	1	-6.06661	1	LINC01184
0.990291	0.325322	3.04404	0.00233427	(Intercept)	CNTNAP5_2_124132767_124133379_1_CNTNAP5_2_124132767_124133379_1	1	-6.06006	1	CNTNAP5
0.384242	0.126334	3.04147	0.00235429	(Intercept)	WDR11_10_120894993_120895641_1_WDR11_10_120894993_120895641_1	1	-6.05152	1	WDR11
-0.443564	0.145955	-3.03905	0.00237326	(Intercept)	LRFN5_14_41788164_41788572_1_LRFN5_14_41788164_41788572_1	1	-6.04349	1	LRFN5
-0.661341	0.217662	-3.03838	0.00237853	(Intercept)	MTG2_20_62188708_62189440_1_MTG2_20_62188708_62189440_1	1	-6.04127	1	MTG2
-0.412677	0.135882	-3.03702	0.00238933	(Intercept)	MGAT4C_12_86041091_86041776__1_MGAT4C_12_86041091_86041776__1	1	-6.03674	1	MGAT4C
-0.572519	0.188541	-3.03657	0.00239284	(Intercept)	SACM1L_3_45698859_45699333_1_SACM1L_3_45698859_45699333_1	1	-6.03527	1	SACM1L
0.572373	0.188535	3.03589	0.00239825	(Intercept)	DLG2_11_84128566_84129082__1_DLG2_11_84128566_84129082__1	1	-6.03302	1	DLG2
0.311902	0.102768	3.03502	0.00240521	(Intercept)	FRMD4A_10_14294171_14294652__1_FRMD4A_10_14294171_14294652__1	1	-6.03012	1	FRMD4A
-0.780532	0.257425	-3.03207	0.00242882	(Intercept)	CNTN5_11_99341211_99341751_1_CNTN5_11_99341211_99341751_1	1	-6.02035	1	CNTN5
0.300859	0.0992459	3.03145	0.00243386	(Intercept)	PCGF3_4_769663_770125_1_PCGF3_4_769663_770125_1	1	-6.01828	1	PCGF3
0.503646	0.166252	3.02942	0.00245027	(Intercept)	XRCC5_2_216177628_216178102_1_XRCC5_2_216177628_216178102_1	1	-6.01156	1	XRCC5
-0.420727	0.138943	-3.02805	0.0024614	(Intercept)	GPR158_10_25573706_25574180_1_GPR158_10_25573706_25574180_1	1	-6.00702	1	GPR158
-0.37477	0.12378	-3.02772	0.00246409	(Intercept)	ROBO2_3_76104717_76105233_1_ROBO2_3_76104717_76105233_1	1	-6.00593	1	ROBO2
0.461203	0.152537	3.02355	0.00249829	(Intercept)	DIP2B_12_50578832_50579366_1_DIP2B_12_50578832_50579366_1	1	-5.99215	1	DIP2B
0.36674	0.121326	3.02277	0.00250474	(Intercept)	NDUFAF7_2_37251412_37251929_1_NDUFAF7_2_37251412_37251929_1	1	-5.98957	1	NDUFAF7
0.417532	0.138146	3.02239	0.00250789	(Intercept)	OTUD7A_15_31555834_31556328__1_OTUD7A_15_31555834_31556328__1	1	-5.98831	1	OTUD7A
-1.2164	0.402538	-3.02181	0.00251266	(Intercept)	ATP6AP1L_5_82279652_82280732_1_ATP6AP1L_5_82279652_82280732_1	1	-5.98641	1	ATP6AP1L
1.2164	0.402538	3.02181	0.00251266	(Intercept)	KAZN_1_14739326_14739821_1_KAZN_1_14739326_14739821_1	1	-5.98641	1	KAZN
0.449473	0.148862	3.0194	0.00253277	(Intercept)	CABIN1_22_24094273_24094792_1_CABIN1_22_24094273_24094792_1	1	-5.97844	1	CABIN1
-0.337635	0.111854	-3.01853	0.00254007	(Intercept)	CHN2_7_29213434_29213920_1_CHN2_7_29213434_29213920_1	1	-5.97557	1	CHN2
0.192111	0.0636535	3.01807	0.00254387	(Intercept)	SYT17_16_19267949_19268321_1_SYT17_16_19267949_19268321_1	1	-5.97407	1	SYT17
0.365476	0.121108	3.01776	0.0025465	(Intercept)	TIMM13_19_2426511_2427024__1_TIMM13_19_2426511_2427024__1	1	-5.97303	1	TIMM13
-0.676052	0.224229	-3.01501	0.00256972	(Intercept)	GNAL_18_11882903_11883599_1_GNAL_18_11882903_11883599_1	1	-5.96396	1	GNAL
-0.56281	0.186772	-3.01336	0.00258375	(Intercept)	GALNTL6_4_171821535_171822105_1_GALNTL6_4_171821535_171822105_1	1	-5.95851	1	GALNTL6
0.625445	0.207625	3.01238	0.00259211	(Intercept)	KRR1_12_75494143_75494797__1_KRR1_12_75494143_75494797__1	1	-5.95528	1	KRR1
0.599383	0.198982	3.01225	0.00259321	(Intercept)	ADAM23_2_206562814_206563326_1_ADAM23_2_206562814_206563326_1	1	-5.95486	1	ADAM23
0.68337	0.227077	3.00943	0.00261742	(Intercept)	FMN1_15_33110484_33111222__1_FMN1_15_33110484_33111222__1	1	-5.94557	1	FMN1
-1.09861	0.365148	-3.00867	0.00262391	(Intercept)	CKMT2_AS1_5_81237485_81238097__1_CKMT2_AS1_5_81237485_81238097__1	1	-5.94309	1	CKMT2
-1.09874	0.365254	-3.00815	0.00262846	(Intercept)	NGLY1_3_25737475_25738080__1_NGLY1_3_25737475_25738080__1	1	-5.94136	1	NGLY1
0.847298	0.281718	3.00761	0.00263312	(Intercept)	SEZ6L_22_26382314_26382770_1_SEZ6L_22_26382314_26382770_1	1	-5.93959	1	SEZ6L
-0.325064	0.108175	-3.00498	0.00265598	(Intercept)	RIMS2_8_104134988_104135732_1_RIMS2_8_104134988_104135732_1	1	-5.93094	1	RIMS2
-0.457983	0.152441	-3.00432	0.00266175	(Intercept)	IQCJ_SCHIP1_3_159363378_159363966_1_IQCJ_SCHIP1_3_159363378_159363966_1	1	-5.92877	1	IQCJ
0.890897	0.296782	3.00186	0.00268336	(Intercept)	NTRK3_15_87874171_87874651__1_NTRK3_15_87874171_87874651__1	1	-5.92069	1	NTRK3
-1.0116	0.3371	-3.00089	0.00269189	(Intercept)	PCM1_8_17953977_17954470_1_PCM1_8_17953977_17954470_1	1	-5.91751	1	PCM1
0.329121	0.109695	3.00033	0.00269691	(Intercept)	ACTR2_2_65268657_65269135_1_ACTR2_2_65268657_65269135_1	1	-5.91565	1	ACTR2
-0.195029	0.0650261	-2.99925	0.00270649	(Intercept)	ESYT2_7_158730995_158731341__1_ESYT2_7_158730995_158731341__1	1	-5.9121	1	ESYT2
0.944404	0.314893	2.99913	0.00270753	(Intercept)	RIC3_11_8163789_8164263__1_RIC3_11_8163789_8164263__1	1	-5.91172	1	RIC3
0.944344	0.314928	2.99861	0.00271217	(Intercept)	ZC3H15_2_186505886_186506450_1_ZC3H15_2_186505886_186506450_1	1	-5.91	1	ZC3H15
-0.307267	0.102472	-2.99854	0.00271276	(Intercept)	CNTN1_12_40699318_40699810_1_CNTN1_12_40699318_40699810_1	1	-5.90979	1	CNTN1
-0.326608	0.108965	-2.99736	0.00272333	(Intercept)	CACNA1C_12_2188579_2189143_1_CACNA1C_12_2188579_2189143_1	1	-5.9059	1	CACNA1C
-0.238843	0.0796995	-2.9968	0.00272832	(Intercept)	KCNIP4_4_21691687_21692165__1_KCNIP4_4_21691687_21692165__1	1	-5.90407	1	KCNIP4
0.362801	0.121139	2.99492	0.00274518	(Intercept)	MICU1_10_72517665_72518727__1_MICU1_10_72517665_72518727__1	1	-5.89791	1	MICU1
0.693151	0.231447	2.99485	0.00274577	(Intercept)	MRS2_6_24422971_24423589_1_MRS2_6_24422971_24423589_1	1	-5.89769	1	MRS2
0.262557	0.0877085	2.99352	0.00275777	(Intercept)	ADGRL3_4_61295328_61295863_1_ADGRL3_4_61295328_61295863_1	1	-5.89333	1	ADGRL3
-0.490533	0.163929	-2.99234	0.00276844	(Intercept)	GRAMD1A_19_35014424_35014892_1_GRAMD1A_19_35014424_35014892_1	1	-5.88947	1	GRAMD1A
-0.409201	0.136751	-2.99231	0.00276874	(Intercept)	ZNF333_19_14693534_14694003_1_ZNF333_19_14693534_14694003_1	1	-5.88936	1	ZNF333
-0.430628	0.144087	-2.98866	0.00280203	(Intercept)	CNTNAP2_7_146654906_146655500_1_CNTNAP2_7_146654906_146655500_1	1	-5.87741	1	CNTNAP2
0.305526	0.10223	2.98862	0.00280237	(Intercept)	SMYD3_1_246271247_246271826__1_SMYD3_1_246271247_246271826__1	1	-5.87729	1	SMYD3
0.606105	0.202969	2.98619	0.00282476	(Intercept)	SCAF8_6_154769370_154769916_1_SCAF8_6_154769370_154769916_1	1	-5.86933	1	SCAF8
-0.619022	0.207376	-2.98502	0.00283558	(Intercept)	CTNNA2_2_79914740_79915214_1_CTNNA2_2_79914740_79915214_1	1	-5.86551	1	CTNNA2
-0.417071	0.139734	-2.98475	0.00283807	(Intercept)	FAM155A_13_107464479_107464986__1_FAM155A_13_107464479_107464986__1	1	-5.86463	1	FAM155A
0.33407	0.111951	2.98408	0.00284432	(Intercept)	NAV3_12_78144470_78144958_1_NAV3_12_78144470_78144958_1	1	-5.86243	1	NAV3
0.601343	0.201701	2.98136	0.0028697	(Intercept)	CDH10_5_24581772_24582288__1_CDH10_5_24581772_24582288__1	1	-5.85355	1	CDH10
-0.50019	0.167873	-2.97957	0.00288655	(Intercept)	FAM45A_10_119135334_119135842_1_FAM45A_10_119135334_119135842_1	1	-5.84769	1	FAM45A
0.568892	0.190986	2.97872	0.00289459	(Intercept)	CBLB_3_105658237_105658879__1_CBLB_3_105658237_105658879__1	1	-5.84491	1	CBLB
-0.784119	0.263359	-2.97737	0.00290731	(Intercept)	KCNH1_1_210954704_210955238__1_KCNH1_1_210954704_210955238__1	1	-5.84053	1	KCNH1
0.545817	0.183351	2.97689	0.00291187	(Intercept)	HIVEP3_1_41819240_41819906__1_HIVEP3_1_41819240_41819906__1	1	-5.83896	1	HIVEP3
-1.27297	0.427618	-2.97688	0.00291202	(Intercept)	TMEM178B_7_141086853_141087867_1_TMEM178B_7_141086853_141087867_1	1	-5.83891	1	TMEM178B
-0.783791	0.263343	-2.97631	0.00291742	(Intercept)	STXBP5L_3_121297172_121297988_1_STXBP5L_3_121297172_121297988_1	1	-5.83706	1	STXBP5L
-0.609011	0.204638	-2.97604	0.00291999	(Intercept)	CSMD1_8_3985334_3985814__1_CSMD1_8_3985334_3985814__1	1	-5.83617	1	CSMD1
0.725717	0.243903	2.97543	0.00292578	(Intercept)	MCHR2_6_99922581_99923907__1_MCHR2_6_99922581_99923907__1	1	-5.8342	1	MCHR2
0.657878	0.221116	2.97526	0.00292743	(Intercept)	SPPL3_12_120863783_120864323__1_SPPL3_12_120863783_120864323__1	1	-5.83363	1	SPPL3
0.712399	0.239471	2.97488	0.00293101	(Intercept)	RPUSD1_16_784974_785321__1_RPUSD1_16_784974_785321__1	1	-5.83241	1	RPUSD1
-0.115863	0.0389594	-2.97394	0.00294007	(Intercept)	PEBP1_12_118145152_118145584_1_PEBP1_12_118145152_118145584_1	1	-5.82932	1	PEBP1
-0.370704	0.124818	-2.96996	0.0029784	(Intercept)	RP11_440L14.1_4_768920_769520__1_RP11_440L14.1_4_768920_769520__1	1	-5.81637	1	RP11
-0.374702	0.126197	-2.96917	0.00298601	(Intercept)	LINS1_15_100573489_100573933__1_LINS1_15_100573489_100573933__1	1	-5.81382	1	LINS1
0.816761	0.275477	2.9649	0.0030278	(Intercept)	RP11_37B2.1_8_89724364_89725036__1_RP11_37B2.1_8_89724364_89725036__1	1	-5.79992	1	RP11
-0.516954	0.174488	-2.96268	0.00304969	(Intercept)	CDH2_18_28106450_28106968__1_CDH2_18_28106450_28106968__1	1	-5.79272	1	CDH2
-1.13498	0.383178	-2.96202	0.00305631	(Intercept)	PTPRN2_7_158136363_158136819__1_PTPRN2_7_158136363_158136819__1	1	-5.79055	1	PTPRN2
-1.13498	0.383178	-2.96202	0.00305631	(Intercept)	FHIT_3_59749310_59749576__1_FHIT_3_59749310_59749576__1	1	-5.79055	1	FHIT
0.505515	0.17068	2.96177	0.00305875	(Intercept)	CNTNAP2_7_147729101_147730133_1_CNTNAP2_7_147729101_147730133_1	1	-5.78975	1	CNTNAP2
0.55972	0.188996	2.96155	0.00306094	(Intercept)	PCLO_7_82794364_82795024__1_PCLO_7_82794364_82795024__1	1	-5.78903	1	PCLO
0.440958	0.149053	2.9584	0.00309245	(Intercept)	NTM_11_131993632_131993985_1_NTM_11_131993632_131993985_1	1	-5.77879	1	NTM
-0.477861	0.161641	-2.9563	0.0031135	(Intercept)	CNTNAP2_7_146674717_146675234_1_CNTNAP2_7_146674717_146675234_1	1	-5.77201	1	CNTNAP2
-0.855584	0.289512	-2.95526	0.00312405	(Intercept)	GLB1_3_33083507_33084025__1_GLB1_3_33083507_33084025__1	1	-5.76863	1	GLB1
-0.643909	0.217902	-2.95504	0.00312627	(Intercept)	SAP18_13_21147868_21148492_1_SAP18_13_21147868_21148492_1	1	-5.76791	1	SAP18
0.733821	0.248349	2.9548	0.00312869	(Intercept)	BCL6_3_187742085_187742571__1_BCL6_3_187742085_187742571__1	1	-5.76714	1	BCL6
0.417564	0.141333	2.95447	0.00313202	(Intercept)	KANSL1_17_46170240_46170714__1_KANSL1_17_46170240_46170714__1	1	-5.76608	1	KANSL1
-0.596752	0.202001	-2.9542	0.0031348	(Intercept)	CDH13_16_82925493_82926501_1_CDH13_16_82925493_82926501_1	1	-5.76519	1	CDH13
-0.672387	0.227679	-2.95322	0.00314477	(Intercept)	LINC00299_2_8301754_8302252__1_LINC00299_2_8301754_8302252__1	1	-5.76202	1	LINC00299
-0.352112	0.119323	-2.95091	0.00316834	(Intercept)	GRIA1_5_153518712_153519336_1_GRIA1_5_153518712_153519336_1	1	-5.75455	1	GRIA1
1.0361	0.351262	2.94964	0.00318142	(Intercept)	SAR1B_5_134601144_134601481__1_SAR1B_5_134601144_134601481__1	1	-5.75043	1	SAR1B
0.902875	0.306112	2.94949	0.00318294	(Intercept)	SLC6A11_3_10940173_10940733_1_SLC6A11_3_10940173_10940733_1	1	-5.74995	1	SLC6A11
0.961411	0.32609	2.9483	0.00319529	(Intercept)	CLCN3_4_169665689_169666235_1_CLCN3_4_169665689_169666235_1	1	-5.74608	1	CLCN3
0.549838	0.186518	2.94791	0.00319933	(Intercept)	TBL1XR1_3_177164932_177165418__1_TBL1XR1_3_177164932_177165418__1	1	-5.74481	1	TBL1XR1
0.961151	0.326079	2.9476	0.00320251	(Intercept)	ZNF385D_AS2_3_21963966_21964434_1_ZNF385D_AS2_3_21963966_21964434_1	1	-5.74382	1	ZNF385D
0.271461	0.0921067	2.94724	0.00320626	(Intercept)	CSMD1_8_4355928_4356424__1_CSMD1_8_4355928_4356424__1	1	-5.74265	1	CSMD1
-0.601812	0.204261	-2.94629	0.00321613	(Intercept)	CRYM_16_21270256_21270790__1_CRYM_16_21270256_21270790__1	1	-5.73958	1	CRYM
-0.759054	0.258148	-2.94038	0.00327806	(Intercept)	NELL1_11_21459722_21460214_1_NELL1_11_21459722_21460214_1	1	-5.7205	1	NELL1
-1.60944	0.547723	-2.93842	0.00329892	(Intercept)	ZRANB1_10_124985980_124986502_1_ZRANB1_10_124985980_124986502_1	1	-5.71416	1	ZRANB1
-0.458558	0.156095	-2.93769	0.00330669	(Intercept)	DDX6_11_118748175_118748489__1_DDX6_11_118748175_118748489__1	1	-5.71181	1	DDX6
0.659154	0.224932	2.93046	0.00338456	(Intercept)	RSBN1L_7_77771763_77772219_1_RSBN1L_7_77771763_77772219_1	1	-5.68853	1	RSBN1L
-0.428135	0.146133	-2.92975	0.0033923	(Intercept)	CSMD1_8_3919869_3920516__1_CSMD1_8_3919869_3920516__1	1	-5.68625	1	CSMD1
-0.240988	0.0822749	-2.92906	0.00339987	(Intercept)	ADGRB3_6_69140078_69141278_1_ADGRB3_6_69140078_69141278_1	1	-5.68402	1	ADGRB3
0.471421	0.161034	2.92747	0.00341729	(Intercept)	CACNG3_16_24273708_24274214_1_CACNG3_16_24273708_24274214_1	1	-5.67891	1	CACNG3
0.584934	0.199817	2.92735	0.00341864	(Intercept)	RAB1A_2_65089397_65090429__1_RAB1A_2_65089397_65090429__1	1	-5.67851	1	RAB1A
0.584934	0.199817	2.92735	0.00341864	(Intercept)	SH3D19_4_151300597_151301046__1_SH3D19_4_151300597_151301046__1	1	-5.67851	1	SH3D19
0.221608	0.0757028	2.92734	0.00341876	(Intercept)	PTPRN2_7_158434696_158435194__1_PTPRN2_7_158434696_158435194__1	1	-5.67848	1	PTPRN2
-0.688883	0.23554	-2.92469	0.00344797	(Intercept)	CPNE4_3_131667606_131668146__1_CPNE4_3_131667606_131668146__1	1	-5.66997	1	CPNE4
0.480304	0.164263	2.92399	0.0034558	(Intercept)	SHC2_19_453443_453887__1_SHC2_19_453443_453887__1	1	-5.6677	1	SHC2
0.348487	0.119233	2.92275	0.00346951	(Intercept)	GGT7_20_34860638_34861113__1_GGT7_20_34860638_34861113__1	1	-5.66374	1	GGT7
-0.393152	0.134515	-2.92275	0.00346959	(Intercept)	LRP1B_2_141810887_141811443__1_LRP1B_2_141810887_141811443__1	1	-5.66372	1	LRP1B
0.496891	0.170128	2.92069	0.00349259	(Intercept)	DICER1_14_95144267_95144813__1_DICER1_14_95144267_95144813__1	1	-5.65711	1	DICER1
-0.624463	0.213896	-2.91947	0.00350622	(Intercept)	CPNE4_3_132001916_132002408__1_CPNE4_3_132001916_132002408__1	1	-5.65322	1	CPNE4
0.712618	0.244165	2.91859	0.00351613	(Intercept)	EMC10_19_50487753_50488383_1_EMC10_19_50487753_50488383_1	1	-5.65039	1	EMC10
0.540863	0.185473	2.91612	0.00354413	(Intercept)	MAGI1_3_65460330_65461008__1_MAGI1_3_65460330_65461008__1	1	-5.64246	1	MAGI1
-0.510924	0.175219	-2.91592	0.00354641	(Intercept)	SHC3_9_89168695_89169181__1_SHC3_9_89168695_89169181__1	1	-5.64182	1	SHC3
1.17865	0.404304	2.91527	0.0035538	(Intercept)	GNAO1_16_56274468_56274978_1_GNAO1_16_56274468_56274978_1	1	-5.63974	1	GNAO1
0.540781	0.185554	2.91441	0.00356359	(Intercept)	PBX1_1_164773711_164774191_1_PBX1_1_164773711_164774191_1	1	-5.63699	1	PBX1
0.448113	0.154117	2.90762	0.00364195	(Intercept)	SAMD12_8_118311632_118312236__1_SAMD12_8_118311632_118312236__1	1	-5.61524	1	SAMD12
-0.267145	0.0919051	-2.90675	0.00365207	(Intercept)	KALRN_3_124413533_124414175_1_KALRN_3_124413533_124414175_1	1	-5.61246	1	KALRN
-0.36166	0.124446	-2.90615	0.00365908	(Intercept)	FGF14_13_102095720_102096104__1_FGF14_13_102095720_102096104__1	1	-5.61054	1	FGF14
-0.567739	0.195369	-2.90598	0.00366106	(Intercept)	TMEM132D_12_129616938_129617441__1_TMEM132D_12_129616938_129617441__1	1	-5.61	1	TMEM132D
0.4504	0.155017	2.90548	0.00366689	(Intercept)	CSMD1_8_3967002_3967782__1_CSMD1_8_3967002_3967782__1	1	-5.60841	1	CSMD1
-0.51895	0.178617	-2.90538	0.00366805	(Intercept)	TACC2_10_122243199_122243649_1_TACC2_10_122243199_122243649_1	1	-5.6081	1	TACC2
-0.413521	0.142348	-2.905	0.00367248	(Intercept)	WBP2NL_22_42003133_42003631_1_WBP2NL_22_42003133_42003631_1	1	-5.60689	1	WBP2NL
-0.349165	0.120198	-2.90492	0.00367342	(Intercept)	DIP2B_12_50505622_50506054_1_DIP2B_12_50505622_50506054_1	1	-5.60663	1	DIP2B
0.337427	0.11616	2.90484	0.00367437	(Intercept)	PPP1R9A_7_95295947_95296415_1_PPP1R9A_7_95295947_95296415_1	1	-5.60637	1	PPP1R9A
0.558669	0.192324	2.90483	0.00367447	(Intercept)	CSMD1_8_3709691_3710145__1_CSMD1_8_3709691_3710145__1	1	-5.60635	1	CSMD1
0.556403	0.191547	2.90478	0.0036751	(Intercept)	GALNT13_2_153992293_153992797_1_GALNT13_2_153992293_153992797_1	1	-5.60617	1	GALNT13
0.391329	0.134719	2.90478	0.00367511	(Intercept)	ATRNL1_10_115709675_115710167_1_ATRNL1_10_115709675_115710167_1	1	-5.60617	1	ATRNL1
-0.384305	0.132323	-2.9043	0.0036808	(Intercept)	NFAT5_16_69644606_69645200_1_NFAT5_16_69644606_69645200_1	1	-5.60462	1	NFAT5
0.518701	0.178616	2.90401	0.0036842	(Intercept)	CACNA2D3_3_54390480_54391146_1_CACNA2D3_3_54390480_54391146_1	1	-5.6037	1	CACNA2D3
-0.33003	0.113658	-2.90371	0.00368768	(Intercept)	ARHGEF7_13_111294745_111295237_1_ARHGEF7_13_111294745_111295237_1	1	-5.60276	1	ARHGEF7
0.345568	0.119088	2.90179	0.00371042	(Intercept)	NRXN1_2_50635190_50635808__1_NRXN1_2_50635190_50635808__1	1	-5.59661	1	NRXN1
0.309004	0.106507	2.90124	0.00371685	(Intercept)	FGF14_13_102117781_102118387__1_FGF14_13_102117781_102118387__1	1	-5.59488	1	FGF14
0.823211	0.283869	2.89997	0.00373199	(Intercept)	CRHR1_17_45686408_45686954_1_CRHR1_17_45686408_45686954_1	1	-5.59081	1	CRHR1
0.593739	0.204822	2.8988	0.00374595	(Intercept)	PER3_1_7786149_7786701_1_PER3_1_7786149_7786701_1	1	-5.58708	1	PER3
-0.980896	0.338514	-2.89765	0.0037597	(Intercept)	CNTNAP2_7_147180301_147180907_1_CNTNAP2_7_147180301_147180907_1	1	-5.58342	1	CNTNAP2
0.916291	0.316228	2.89757	0.00376071	(Intercept)	EPC2_2_148705819_148706361_1_EPC2_2_148705819_148706361_1	1	-5.58315	1	EPC2
-0.915864	0.316087	-2.89751	0.0037614	(Intercept)	USO1_4_75797115_75797595_1_USO1_4_75797115_75797595_1	1	-5.58297	1	USO1
0.981044	0.338718	2.89635	0.00377535	(Intercept)	UBA6_AS1_4_67963580_67964042_1_UBA6_AS1_4_67963580_67964042_1	1	-5.57926	1	UBA6
-0.389022	0.134322	-2.89618	0.00377734	(Intercept)	RP11_116O11.1_5_24572518_24572950_1_RP11_116O11.1_5_24572518_24572950_1	1	-5.57873	1	RP11
0.616744	0.213013	2.89534	0.00378753	(Intercept)	CHFR_12_132865518_132866328__1_CHFR_12_132865518_132866328__1	1	-5.57604	1	CHFR
0.443151	0.153173	2.89313	0.00381421	(Intercept)	CERS6_2_168734844_168735324_1_CERS6_2_168734844_168735324_1	1	-5.56902	1	CERS6
0.468259	0.16196	2.89121	0.0038376	(Intercept)	DGKI_7_137431241_137431717__1_DGKI_7_137431241_137431717__1	1	-5.56291	1	DGKI
0.482545	0.166964	2.89011	0.00385108	(Intercept)	LDB2_4_16658520_16659012__1_LDB2_4_16658520_16659012__1	1	-5.5594	1	LDB2
0.250539	0.086724	2.88892	0.00386563	(Intercept)	UNC79_14_93449162_93449654_1_UNC79_14_93449162_93449654_1	1	-5.55563	1	UNC79
-0.915864	0.31704	-2.8888	0.00386714	(Intercept)	NEGR1_1_72134537_72135153__1_NEGR1_1_72134537_72135153__1	1	-5.55524	1	NEGR1
-0.249951	0.0865257	-2.88875	0.00386778	(Intercept)	RNASEH2C_11_65717654_65718116__1_RNASEH2C_11_65717654_65718116__1	1	-5.55507	1	RNASEH2C
-0.405055	0.140435	-2.88429	0.00392291	(Intercept)	COX7A2L_2_42347290_42347787__1_COX7A2L_2_42347290_42347787__1	1	-5.54092	1	COX7A2L
1.43508	0.497613	2.88393	0.0039274	(Intercept)	ANKS1B_12_98821896_98822388__1_ANKS1B_12_98821896_98822388__1	1	-5.53978	1	ANKS1B
-1.43508	0.497613	-2.88393	0.0039274	(Intercept)	METTL25_12_82363250_82363814_1_METTL25_12_82363250_82363814_1	1	-5.53978	1	METTL25
0.314535	0.109131	2.88217	0.00394948	(Intercept)	TMEM178A_2_39680280_39680789_1_TMEM178A_2_39680280_39680789_1	1	-5.53417	1	TMEM178A
-0.473351	0.164401	-2.87925	0.00398622	(Intercept)	ROBO2_3_76407043_76407719_1_ROBO2_3_76407043_76407719_1	1	-5.52491	1	ROBO2
0.357138	0.124075	2.8784	0.00399693	(Intercept)	SPTSSB_3_161344792_161345179__1_SPTSSB_3_161344792_161345179__1	1	-5.52223	1	SPTSSB
0.51909	0.180346	2.8783	0.00399819	(Intercept)	ARHGEF28_5_73803596_73804142_1_ARHGEF28_5_73803596_73804142_1	1	-5.52191	1	ARHGEF28
0.215288	0.0748253	2.87721	0.00401209	(Intercept)	LRRFIP2_3_37052940_37053462__1_LRRFIP2_3_37052940_37053462__1	1	-5.51844	1	LRRFIP2
-0.549307	0.190971	-2.87639	0.00402251	(Intercept)	USP15_12_62330056_62330836_1_USP15_12_62330056_62330836_1	1	-5.51585	1	USP15
0.523965	0.18225	2.87498	0.00404053	(Intercept)	PCDH9_13_66762920_66763358__1_PCDH9_13_66762920_66763358__1	1	-5.51138	1	PCDH9
-0.582204	0.202536	-2.87457	0.0040458	(Intercept)	NNT_5_43702512_43704775_1_NNT_5_43702512_43704775_1	1	-5.51008	1	NNT
-0.386627	0.134524	-2.87404	0.00405256	(Intercept)	APPL2_12_105183942_105184380__1_APPL2_12_105183942_105184380__1	1	-5.50841	1	APPL2
0.394066	0.137155	2.87314	0.00406409	(Intercept)	ZBTB46_20_63766166_63766712__1_ZBTB46_20_63766166_63766712__1	1	-5.50556	1	ZBTB46
0.561172	0.195351	2.87264	0.00407063	(Intercept)	RBFOX1_16_6039043_6039427_1_RBFOX1_16_6039043_6039427_1	1	-5.50396	1	RBFOX1
-0.298985	0.104161	-2.87042	0.00409923	(Intercept)	DGCR5_22_19005240_19006008_1_DGCR5_22_19005240_19006008_1	1	-5.49696	1	DGCR5
-0.628567	0.219006	-2.87009	0.0041036	(Intercept)	LDB2_4_16728469_16728997__1_LDB2_4_16728469_16728997__1	1	-5.49589	1	LDB2
0.79314	0.276403	2.86951	0.0041111	(Intercept)	LHFP_13_39598202_39598808__1_LHFP_13_39598202_39598808__1	1	-5.49406	1	LHFP
-0.361241	0.125962	-2.86786	0.00413254	(Intercept)	ANK3_10_60029827_60030527__1_ANK3_10_60029827_60030527__1	1	-5.48886	1	ANK3
-0.792759	0.276481	-2.86731	0.00413972	(Intercept)	AF146191.4_4_189891252_189891960__1_AF146191.4_4_189891252_189891960__1	1	-5.48713	1	AF146191.4
-0.562907	0.196418	-2.86586	0.00415881	(Intercept)	KCND2_7_120424139_120424968_1_KCND2_7_120424139_120424968_1	1	-5.48253	1	KCND2
0.48299	0.168651	2.86384	0.00418537	(Intercept)	ACADM_1_75763039_75763561_1_ACADM_1_75763039_75763561_1	1	-5.47616	1	ACADM
0.326864	0.114215	2.86184	0.00421195	(Intercept)	CADM2_3_85561473_85561993_1_CADM2_3_85561473_85561993_1	1	-5.46983	1	CADM2
0.373507	0.130581	2.86034	0.00423187	(Intercept)	KHDRBS2_6_61713477_61714084__1_KHDRBS2_6_61713477_61714084__1	1	-5.46511	1	KHDRBS2
0.313199	0.109542	2.85916	0.00424766	(Intercept)	RBFOX1_16_6956570_6957039_1_RBFOX1_16_6956570_6957039_1	1	-5.46139	1	RBFOX1
-0.485344	0.169837	-2.8577	0.00426723	(Intercept)	ZNF83_19_52614018_52614966__1_ZNF83_19_52614018_52614966__1	1	-5.45679	1	ZNF83
-0.537124	0.18797	-2.8575	0.00426986	(Intercept)	PIP4K2A_10_22639427_22639931__1_PIP4K2A_10_22639427_22639931__1	1	-5.45617	1	PIP4K2A
-0.552908	0.193671	-2.85488	0.00430526	(Intercept)	ZC3H12C_11_110154346_110154897_1_ZC3H12C_11_110154346_110154897_1	1	-5.44792	1	ZC3H12C
0.318008	0.111415	2.85427	0.00431352	(Intercept)	PTPRR_12_70919677_70920128__1_PTPRR_12_70919677_70920128__1	1	-5.446	1	PTPRR
0.397683	0.139429	2.85223	0.00434139	(Intercept)	IQCB1_3_121825064_121825526__1_IQCB1_3_121825064_121825526__1	1	-5.43956	1	IQCB1
0.368896	0.129415	2.85049	0.00436523	(Intercept)	TPM1_15_63064235_63065045_1_TPM1_15_63064235_63065045_1	1	-5.43409	1	TPM1
0.931453	0.326772	2.85047	0.00436553	(Intercept)	DOK6_18_69616836_69617796_1_DOK6_18_69616836_69617796_1	1	-5.43402	1	DOK6
1.00353	0.352153	2.84968	0.00437626	(Intercept)	RNF180_5_64245919_64246429_1_RNF180_5_64245919_64246429_1	1	-5.43156	1	RNF180
-0.450923	0.158265	-2.84916	0.00438342	(Intercept)	NRXN1_2_50643990_50644446__1_NRXN1_2_50643990_50644446__1	1	-5.42993	1	NRXN1
-0.875469	0.307318	-2.84874	0.00438931	(Intercept)	PCDH9_13_67002813_67003449__1_PCDH9_13_67002813_67003449__1	1	-5.42858	1	PCDH9
-0.875469	0.307318	-2.84874	0.00438931	(Intercept)	DPP10_2_114856520_114857160_1_DPP10_2_114856520_114857160_1	1	-5.42858	1	DPP10
0.875312	0.307389	2.84757	0.00440547	(Intercept)	NPTXR_22_38818452_38818707__1_NPTXR_22_38818452_38818707__1	1	-5.42491	1	NPTXR
-0.570434	0.200423	-2.84614	0.00442523	(Intercept)	PCLO_7_82932818_82933353__1_PCLO_7_82932818_82933353__1	1	-5.42043	1	PCLO
-0.330249	0.116051	-2.84573	0.00443092	(Intercept)	SGCZ_8_15208443_15208920__1_SGCZ_8_15208443_15208920__1	1	-5.41915	1	SGCZ
-0.737599	0.259217	-2.84548	0.00443441	(Intercept)	LRP1B_2_141465629_141466997__1_LRP1B_2_141465629_141466997__1	1	-5.41836	1	LRP1B
-0.737599	0.259217	-2.84548	0.00443441	(Intercept)	SLC24A2_9_19507918_19508632__1_SLC24A2_9_19507918_19508632__1	1	-5.41836	1	SLC24A2
-0.641792	0.225558	-2.84535	0.00443627	(Intercept)	CHN2_7_29279341_29279893_1_CHN2_7_29279341_29279893_1	1	-5.41794	1	CHN2
0.931558	0.327454	2.84485	0.0044432	(Intercept)	STXBP5L_3_120943701_120944391_1_STXBP5L_3_120943701_120944391_1	1	-5.41638	1	STXBP5L
-0.292365	0.102889	-2.84157	0.00448924	(Intercept)	NRXN3_14_79685787_79686268_1_NRXN3_14_79685787_79686268_1	1	-5.40607	1	NRXN3
-0.478475	0.168388	-2.8415	0.00449017	(Intercept)	AKAP6_14_32346680_32347100_1_AKAP6_14_32346680_32347100_1	1	-5.40586	1	AKAP6
0.338214	0.119053	2.84087	0.00449904	(Intercept)	OXR1_8_106306058_106306562_1_OXR1_8_106306058_106306562_1	1	-5.40389	1	OXR1
0.528052	0.185903	2.84047	0.00450471	(Intercept)	MAGI2_7_78398462_78399116__1_MAGI2_7_78398462_78399116__1	1	-5.40263	1	MAGI2
-0.309535	0.108986	-2.84013	0.00450953	(Intercept)	SGCZ_8_15158175_15158895__1_SGCZ_8_15158175_15158895__1	1	-5.40156	1	SGCZ
-0.161747	0.0569506	-2.84013	0.00450957	(Intercept)	LRP1B_2_142123631_142124110__1_LRP1B_2_142123631_142124110__1	1	-5.40155	1	LRP1B
0.464131	0.163463	2.83937	0.00452028	(Intercept)	LSM14A_19_34203285_34204077_1_LSM14A_19_34203285_34204077_1	1	-5.39918	1	LSM14A
-0.411045	0.144787	-2.83897	0.00452601	(Intercept)	FGF12_3_192268868_192269390__1_FGF12_3_192268868_192269390__1	1	-5.39792	1	FGF12
-0.341656	0.120416	-2.83729	0.00454982	(Intercept)	ERC1_12_1307879_1308377_1_ERC1_12_1307879_1308377_1	1	-5.39267	1	ERC1
-0.236176	0.083254	-2.83681	0.0045567	(Intercept)	TENM2_5_167693173_167693669_1_TENM2_5_167693173_167693669_1	1	-5.39116	1	TENM2
0.365598	0.128896	2.83638	0.00456285	(Intercept)	HS3ST4_16_26002147_26002904_1_HS3ST4_16_26002147_26002904_1	1	-5.38981	1	HS3ST4
0.262129	0.0924564	2.83516	0.00458027	(Intercept)	DLGAP1_18_3696966_3697782__1_DLGAP1_18_3696966_3697782__1	1	-5.386	1	DLGAP1
-0.642344	0.226664	-2.83391	0.00459829	(Intercept)	CPNE4_3_132031868_132032354__1_CPNE4_3_132031868_132032354__1	1	-5.38207	1	CPNE4
[truncated: 22,356 more rows]

## Sheet: YJ89_Gene
Estimate	Std..Error	z.value	pval	Test	Gene	NumSamp	logP	padj	Gene
[truncated: 11,030 more rows]

[truncated: 1 more sheets: Z93S_Gene]
