# Supplementary material for: Experimental and Computational Methods for Allelic Imbalance Analysis from Single-Nucleus RNA-seq Data
Source: bioRxiv. 2025 Jan 15:2024.08.13.607784. Originally published 2024 Aug 16. Preprint. [Version 2] doi: 10.1101/2024.08.13.607784 (PMC11343128; doi:10.1101/2024.08.13.607784)
Supplement: Supplement 4 — Supplementary Table 4 Allelic imbalance results for PD data with and without selection [file media-4.xlsx]

## Sheet: Selection_Astrocytes
Estimate

## Sheet: Selection_Endothelial_Cells
Estimate

## Sheet: Selection_GABA_Neurons
Estimate

## Sheet: Selection_GLU_Neurons
Estimate

## Sheet: Selection_Microglia
Estimate

## Sheet: Selection_OPCs
Estimate

## Sheet: Selection_Oligodendrocytes
Estimate

## Sheet: NoSelection_Astrocytes
Estimate

## Sheet: NoSelection_Endothelial_Cells
Estimate

## Sheet: NoSelection_GABA_Neurons
Estimate

[truncated: 11 more sheets: NoSelection_GLU_Neurons, NoSelection_Microglia, NoSelection_OPCs, NoSelection_Oligodendrocytes, SelectionDS_Astrocytes, SelectionDS_Endothelial_Cells, SelectionDS_GABA_Neurons, SelectionDS_GLU_Neurons, SelectionDS_Microglia, SelectionDS_OPCs, SelectionDS_Oligodendrocytes]
