# Supplementary material for: Experimental and Computational Methods for Allelic Imbalance Analysis from Single-Nucleus RNA-seq Data
Source: bioRxiv. 2025 Jan 15:2024.08.13.607784. Originally published 2024 Aug 16. Preprint. [Version 2] doi: 10.1101/2024.08.13.607784 (PMC11343128; doi:10.1101/2024.08.13.607784)
Supplement: Supplement 5 — Supplementary Table 5 Selected genes in PD and GTEx data with gene-level QC metrics [file media-5.xlsx]

## Sheet: PD
TargetRegion

## Sheet: GTEx
TargetRegion
